# Supplementary material for: The evolution of mammalian Rem2: unraveling the impact of purifying selection and coevolution on protein function, and implications for human disorders
Source: Front Bioinform. 2024 Jun 24;4:1381540. doi: 10.3389/fbinf.2024.1381540 (PMC11228553; doi:10.3389/fbinf.2024.1381540)
Supplement: Supplementary file 1 [file Table4.csv]

Site 1	Site 2	P [Site 1 –> Site 2]	P [Site 2 –> Site 1]	P [Site 1 <–> Site 2]	Site 1 subs	Site 2 subs	Shared subs	HumanREM2_Site_1	HumanREM2_Site_2
1.0	33.0	0.3083995187950567	0.2531128644650024	0.561512383260059	1.0	2.0	1.0	1.0	28.0
10.0	295.0	0.3935883984951375	0.3414978260351224	0.7350862245302598	11.0	9.0	4.0	7.0	176.0
11.0	93.0	0.3866693904817653	0.3670747614303005	0.7537441519120658	1.0	1.0	1.0		71.0
28.0	84.0	0.4877941256026425	0.2243552532075692	0.7121493788102117	5.0	10.0	3.0	23.0	62.0
30.0	164.0	0.0145963602277117	0.5618848215240668	0.5764811817517785	20.0	7.0	4.0	25.0	142.0
47.0	297.0	0.01495944361099069	0.584443091033011	0.5994025346440016	6.0	2.0	2.0	30.0	178.0
48.0	55.0	0.7006659136080695	0.0192700725571066	0.7199359861651761	4.0	14.0	3.0	31.0	36.0
48.0	76.0	0.4410734929481981	0.1370663017927605	0.5781397947409587	4.0	14.0	3.0	31.0	54.0
48.0	517.0	0.8189793078194642	0.05429322378725068	0.8732725316067148	4.0	12.0	3.0	31.0	267.0
54.0	63.0	0.3159058782680834	0.1884147073520732	0.5043205856201566	3.0	6.0	2.0	35.0	43.0
57.0	520.0	0.1944382094853421	0.3575372913675931	0.5519755008529352	11.0	2.0	2.0	38.0	270.0
59.0	163.0	0.688154754660736	0.1086874726182568	0.7968422272789928	13.0	14.0	5.0	40.0	141.0
60.0	126.0	0.1245638699088214	0.4026451169633076	0.527208986872129	10.0	2.0	2.0	41.0	104.0
61.0	251.0	0.08220082996281262	0.7083904330310216	0.7905912629938342	6.0	2.0	2.0	42.0	155.0
63.0	129.0	0.5416612503859678	0.104018084755848	0.6456793351418159	6.0	10.0	3.0	43.0	107.0
67.0	494.0	0.1824843521697224	0.3538139278014643	0.5362982799711866	2.0	1.0	1.0	47.0	244.0
68.0	72.0	0.1548174229226243	0.3789360950176189	0.5337535179402433	15.0	4.0	3.0	48.0	52.0
68.0	120.0	0.2061162021244173	0.3391726505483441	0.5452888526727615	15.0	4.0	3.0	48.0	98.0
70.0	562.0	0.2440588899231711	0.6836365891808351	0.9276954791040062	6.0	27.0	5.0	50.0	293.0
71.0	256.0	0.08647522685992445	0.4457240889115996	0.532199315771524	16.0	4.0	3.0	51.0	160.0
72.0	604.0	0.2670081413094251	0.3200856176894072	0.5870937589988323	4.0	4.0	2.0	52.0	319.0
76.0	261.0	0.6183340413692736	0.2543200124213414	0.8726540537906151	14.0	6.0	4.0	54.0	165.0
79.0	102.0	0.8480090145740331	0.08239928123073041	0.9304082958047635	6.0	5.0	3.0	57.0	80.0
79.0	347.0	0.1655881658532066	0.5411757353541746	0.7067639012073812	6.0	2.0	2.0	57.0	224.0
80.0	164.0	0.1230779276271268	0.3786563765762134	0.5017343042033402	17.0	7.0	4.0	58.0	142.0
80.0	166.0	0.5798898176199303	0.3241794847671097	0.90406930238704	17.0	5.0	4.0	58.0	144.0
81.0	116.0	0.840496353259871	0.137907062087506	0.9784034153473771	19.0	14.0	7.0	59.0	94.0
81.0	164.0	0.2225799532597726	0.7214995247113919	0.9440794779711645	19.0	7.0	5.0	59.0	142.0
82.0	132.0	0.07791468186036137	0.4416969332395994	0.5196116150999608	11.0	11.0	4.0	60.0	110.0
83.0	113.0	0.4134745576256299	0.3192116880127382	0.7326862456383681	3.0	4.0	2.0	61.0	91.0
86.0	604.0	0.141148731495344	0.4876321104319294	0.6287808419272733	4.0	4.0	2.0	64.0	319.0
98.0	501.0	0.359671724987608	0.1590230895210937	0.5186948145087017	1.0	2.0	1.0	76.0	251.0
114.0	299.0	0.2064110729327699	0.5820420027050419	0.7884530756378118	7.0	2.0	2.0	92.0	180.0
115.0	314.0	0.2373770299207263	0.3013071830417508	0.5386842129624771	2.0	1.0	1.0	93.0	195.0
119.0	349.0	0.2791026931183564	0.4908272296417749	0.7699299227601313	10.0	5.0	3.0	97.0	226.0
122.0	251.0	0.01506789670268051	0.7620860500770398	0.7771539467797203	7.0	2.0	2.0	100.0	155.0
128.0	613.0	0.5235387317637052	0.3511889262823025	0.8747276580460077	10.0	4.0	3.0	106.0	326.0
151.0	539.0	0.496686589340411	0.07438761585848572	0.5710742051988967	4.0	17.0	3.0	129.0	284.0
155.0	324.0	0.3393036766668267	0.3344526847216152	0.6737563613884419	1.0	1.0	1.0	133.0	205.0
170.0	297.0	0.06506395449878814	0.7260209313346638	0.7910848858334519	4.0	2.0	2.0	148.0	178.0
187.0	234.0	0.2678705868332716	0.2608797551954645	0.528750342028736	1.0	1.0	1.0
193.0	249.0	0.3560211359399282	0.3682653593542368	0.724286495294165	1.0	1.0	1.0		153.0
251.0	329.0	0.7542745929680527	0.01972804532376312	0.7740026382918158	2.0	7.0	2.0	155.0	210.0
297.0	310.0	0.5798979276148049	0.3255158599241041	0.905413787538909	2.0	3.0	2.0	178.0	191.0
300.0	302.0	0.0403480838204395	0.4947850286151795	0.535133112435619	11.0	2.0	2.0	181.0	183.0
331.0	554.0	0.5953947734163505	0.3040851599732389	0.8994799333895893	3.0	15.0	3.0	212.0	289.0
337.0	626.0	0.3685594516645154	0.15013237490116	0.5186918265656755	1.0	2.0	1.0	218.0	339.0
359.0	603.0	0.2389131943840112	0.713452395500606	0.9523655898846173	13.0	6.0	4.0	236.0	318.0
538.0	588.0	0.3631812331129726	0.5009308559037222	0.8641120890166949	6.0	8.0	3.0	283.0	303.0
551.0	620.0	0.03827547132974146	0.4874848362694815	0.525760307599223	15.0	5.0	3.0	286.0	333.0
