# Supplementary material for: The evolution of mammalian Rem2: unraveling the impact of purifying selection and coevolution on protein function, and implications for human disorders
Source: Front Bioinform. 2024 Jun 24;4:1381540. doi: 10.3389/fbinf.2024.1381540 (PMC11228553; doi:10.3389/fbinf.2024.1381540)
Supplement: Supplementary file 2 [file Table3.csv]

&alpha;	&beta;<sup>-</sup>	p<sup>-</sup>	&beta;<sup>+</sup>	p<sup>+</sup>	LRT	p-value	# branches under selection	Total branch length	MEME LogL	FEL LogL	Variation p	Site	adjusted_p-value	HumanREM2
0.0	0.0	0.9955141099276523	45.87904895927407	0.004485890072347676	12.86413017999746	0.0006904944478428598	1.0	0.0	-20.01934968091411	-13.59050195944159	0.001614309897917443	1	0.21241030090494245	1.0
1.648606953984665	0.1600484636729458	0.9923370588199707	45.11790786867569	0.007662941180029303	5.812551075352815	0.02482262555962678	1.0	0.0	-82.22742258918728	-76.51171771955428	0.003293827984056419	2	1.0	2.0
0.0	0.0	1.0	0.0	0.0	0.0	1.0	0.0	0.0	0.0	0.0	1.0	3	1.0
0.5252354395642037	0.4164497878096547	1.0	0.7878531593463057	0.0	0.0	0.6666666666666666	0.0	0.0	-76.43090238251972	-76.43090238251972	1.0	4	1.0	3.0
0.2927958800219194	0.09646696319669744	1.0	0.439193820032879	0.0	0.0	0.6666666666666666	0.0	0.0	-23.61400746710915	-23.61400746710915	1.0	5	1.0	4.0
1.920386861244745	0.7217849699805516	1.0	2.880580291867118	0.0	0.0	0.6666666666666666	0.0	0.0	-117.8153314711614	-117.8153314711614	1.0	6	1.0	5.0
0.0	0.0	1.0	0.0	0.0	0.0	1.0	0.0	0.0	0.0	0.0	1.0	7	1.0
0.0	0.0	1.0	0.0	0.0	0.0	1.0	0.0	0.0	0.0	0.0	1.0	8	1.0
1.367595843990697	0.2734487033503415	1.0	2.051393765986047	0.0	0.0	0.6666666666666666	0.0	0.0	-57.69744296050415	-57.69744296050415	1.0	9	1.0	6.0
2.29073213718581	0.4996208672600643	1.0	3.436098205778713	0.0	0.0	0.6666666666666666	0.0	0.0	-124.423811254361	-124.423811254361	1.0	10	1.0	7.0
0.0	0.0	1e-08	3.314680123707349	0.99999999	0.7475726068097153	0.3684858678007086	0.0	0.0	-5.868275582939257	-5.86844454487432	1.0	11	1.0
0.0	0.0	1.0	0.0	0.0	0.0	1.0	0.0	0.0	0.0	0.0	1.0	12	1.0
0.8684134964976868	0.5049462824402297	0.9819388841328324	1.461891864501759	0.01806111586716763	0.00165896257027498	0.6566159059911066	0.0	0.0	-80.20274003283181	-80.20169360296981	0.9989541174547467	13	1.0	8.0
0.0	0.0	1.0	0.0	0.0	0.0	1.0	0.0	0.0	0.0	0.0	1.0	14	1.0	9.0
0.4831300144099443	0.03835589771036853	1.0	0.7246950216149164	0.0	0.0	0.6666666666666666	0.0	0.0	-21.84063129043495	-21.84063129043495	1.0	15	1.0	10.0
1.369219951611315	0.564582508325184	1.0	2.053829927416972	0.0	0.0	0.6666666666666666	0.0	0.0	-120.0084226897125	-120.0084226897125	1.0	16	1.0	11.0
1.096090277872005	0.03809862627975197	1.0	1.644135416808008	0.0	0.0	0.6666666666666666	0.0	0.0	-34.32817576339468	-34.32817576339467	0.9999999999999858	17	1.0	12.0
0.9159427872557846	0.0	0.9777296809555291	2.247072369800403	0.02227031904447085	0.2582652901404998	0.5056420374687373	1.0	0.0	-59.03753557868329	-58.53642227834529	0.6058557846426993	18	1.0	13.0
0.4763055237890502	0.0790116725534698	1.0	0.7144582856835754	0.0	0.0	0.6666666666666666	0.0	0.0	-33.94777136136443	-33.94777136136443	1.0	19	1.0	14.0
0.9123342039028152	0.0	0.9914001344150035	68.55709446726254	0.00859986558499648	8.22009182853661	0.007258780882972382	2.0	0.0	-57.78985455672466	-51.18014202325183	0.001347219374297048	20	0.6298154482816828	15.0
0.5208814456819634	0.1319959815230476	0.9549519909467366	8.434971363101731	0.04504800905326345	3.013139738883467	0.1060562944749065	1.0	0.0	-83.635340460616	-81.70053014922502	0.1444516670162201	21	1.0	16.0
0.5382233824767565	0.0	1.0	0.8073350737151348	0.0	0.0	0.6666666666666666	0.0	0.0	-36.36018852296115	-36.36018852296115	1.0	22	1.0	17.0
0.4758717040374615	0.0	1.0	0.7138075560561924	0.0	0.0	0.6666666666666666	0.0	0.0	-29.44496741186881	-29.44496741186881	1.0	23	1.0	18.0
0.7542210623051984	0.06483945944527277	1.0	1.131331593457797	0.0	0.0	0.6666666666666666	0.0	0.0	-49.30374452140612	-49.30374452140612	1.0	24	1.0	19.0
0.7475341929822901	0.1759283328955926	1.0	1.121301289473435	0.0	0.0	0.6666666666666666	0.0	0.0	-64.9677311408687	-64.9677311408687	1.0	25	1.0	20.0
1.646147349193925	0.2293774864144247	0.981261196413936	23.51383051973947	0.01873880358606395	1.773588127834387	0.2059388733394063	1.0	0.0	-110.8084771745257	-108.9110164302199	0.1499488947506148	26	1.0	21.0
0.1587137608815855	0.006158761276584867	1e-08	0.3332849160042058	0.99999999	0.5519054336989342	0.4155066174788262	0.0	0.0	-48.06178576543956	-48.06158765443227	0.9998019086153933	27	1.0	22.0
0.852299330014394	0.1862120675801134	1.0	1.278448995021591	0.0	0.0	0.6666666666666666	0.0	0.0	-46.95220727229542	-46.95220727229542	1.0	28	1.0	23.0
0.4760000670287401	0.02514009390122955	1e-08	1.054258521695231	0.99999999	1.315639874511362	0.2653385726176136	1.0	0.0	-96.04773728630599	-96.0186054105749	0.9712883666553578	29	1.0	24.0
0.3723855950184013	0.01199091810705714	1e-08	1.25687778277527	0.99999999	3.330804606480001	0.08974008702747593	3.0	0.0	-106.2166855821229	-106.2180370342164	1.0	30	1.0	25.0
0.4870641927396874	0.3871645121700307	1.0	0.7305962891095311	0.0	0.0	0.6666666666666666	0.0	0.0	-66.80167998582445	-66.80167998582445	1.0	31	1.0	26.0
0.8322640423456207	0.1100444751950288	1.0	1.248396063518431	0.0	0.0	0.6666666666666666	0.0	0.0	-58.7737789243655	-58.77377892436551	1.0	32	1.0	27.0
2.456783382450247	0.0	0.9922832160452569	210.6601395400441	0.007716783954743067	12.0990217503288	0.001016317229210251	2.0	0.0	-136.0553907359007	-130.006097348406	0.002359528690172863	33	0.21241030090494245	28.0
0.9423642522146447	0.4922442101590021	1.0	1.413546378321967	0.0	0.0	0.6666666666666666	0.0	0.0	-104.7739719064091	-104.7739719064091	1.0	34	1.0	29.0
0.0	0.0	1.0	0.0	0.0	0.0	1.0	0.0	0.0	0.0	0.0	1.0	35	1.0
0.0	0.0	1.0	0.0	0.0	0.0	1.0	0.0	0.0	0.0	0.0	1.0	36	1.0
0.0	0.0	1.0	0.0	0.0	0.0	1.0	0.0	0.0	0.0	0.0	1.0	37	1.0
0.0	0.0	1.0	0.0	0.0	0.0	1.0	0.0	0.0	0.0	0.0	1.0	38	1.0
0.0	0.0	1e-08	2.529513140887556	0.99999999	0.3197379213364986	0.4840232250668751	0.0	0.0	-6.140776584031601	-6.140725341637592	0.9999487589188575	39	1.0
0.0	0.0	1e-08	6.088695885404496	0.99999999	1.647779436051538	0.220643099350365	0.0	0.0	-7.676996417732796	-7.677188880180263	1.0	40	1.0
0.0	0.0	1.0	0.0	0.0	0.0	1.0	0.0	0.0	0.0	0.0	1.0	41	1.0
0.0	0.0	1.0	0.0	0.0	0.0	1.0	0.0	0.0	0.0	0.0	1.0	42	1.0
0.0	0.0	1.0	0.0	0.0	0.0	1.0	0.0	0.0	0.0	0.0	1.0	43	1.0
0.0	0.0	1.0	0.0	0.0	0.0	1.0	0.0	0.0	0.0	0.0	1.0	44	1.0
0.0	0.0	1.0	0.0	0.0	0.0	1.0	0.0	0.0	0.0	0.0	1.0	45	1.0
0.0	0.0	1.0	0.0	0.0	0.0	1.0	0.0	0.0	0.0	0.0	1.0	46	1.0
0.2328980598333159	0.01920733078334586	1e-08	0.2805450969844678	0.99999999	0.04443883170574736	0.6085211775403128	0.0	0.0	-44.47848600769314	-44.47912537208369	1.0	47	1.0	30.0
2.137487702298686	0.1528179491024609	1.0	3.206231553448029	0.0	0.0	0.6666666666666666	0.0	0.0	-104.9313341748359	-104.9313341748359	1.0	48	1.0	31.0
0.0	0.0	1.0	0.0	0.0	0.0	1.0	0.0	0.0	0.0	0.0	1.0	49	1.0
0.3537457337974801	0.04697277222977905	1.0	0.5306186006962201	0.0	0.0	0.6666666666666666	0.0	0.0	-26.8622056704977	-26.8622056704977	1.0	50	1.0	32.0
0.8180739744253008	0.2083032575229037	0.9760128034973576	11.17040492099351	0.02398719650264236	1.444392315973204	0.2469132627653766	1.0	0.0	-102.5190475097827	-101.1661733273387	0.2584962265584273	51	1.0	33.0
0.06763246461689294	0.001478128874936586	0.01671718233382997	0.09744604810203415	0.98328281766617	0.07256759163106352	0.5898913987529245	0.0	0.0	-26.19903246666778	-26.19953156199756	1.0	52	1.0	34.0
0.0	0.0	1.0	0.0	0.0	0.0	1.0	0.0	0.0	0.0	0.0	1.0	53	1.0
0.6792509274046077	0.1262655740444724	1.0	1.018876391106911	0.0	0.0	0.6666666666666666	0.0	0.0	-43.29768004868481	-43.29768004868481	1.0	54	1.0	35.0
0.2788336649508217	0.002449265905642215	0.01950180370472281	0.7498784826605979	0.9804981962952772	3.295173893987766	0.09143355317045765	4.0	0.0	-93.00271692987718	-92.99829383643011	0.9955866740243984	55	1.0	36.0
0.5763068191125638	0.1538582530105322	1.0	0.8644602286688455	0.0	0.0	0.6666666666666666	0.0	0.0	-62.10166916693669	-62.10166916693669	1.0	56	1.0	37.0
1.331753444896554	0.4998315046775327	1.0	1.997630167344832	0.0	0.0	0.6666666666666666	0.0	0.0	-110.2814652511187	-110.2814652511187	1.0	57	1.0	38.0
1.207871454554414	0.5149358087964504	1.0	1.811807181831621	0.0	0.0	0.6666666666666666	0.0	0.0	-148.7760235828381	-148.7760235828381	1.0	58	1.0	39.0
0.5394658647502139	0.0	0.6314880911485696	2.059804806242404	0.3685119088514304	1.650200135967822	0.220349593289231	8.0	0.0	-109.9111239506887	-109.2434332357086	0.5128916241844022	59	1.0	40.0
0.8506994852414663	0.3313794306819637	1.0	1.2760492278622	0.0	0.0	0.6666666666666666	0.0	0.0	-92.46054720233944	-92.46054720233944	1.0	60	1.0	41.0
1.063536170370202	0.2091590997358835	1.0	1.595304255555304	0.0	0.0	0.6666666666666666	0.0	0.0	-58.34158115787944	-58.34158115787944	1.0	61	1.0	42.0
3.697247706422023	0.0	1.0	5.545871559633038	0.0	0.0	0.6666666666666666	0.0	0.0	-10.06652227298252	-10.06652227298252	1.0	62	1.0
1.991723996159974	0.2046617317219183	1.0	2.987585994239961	0.0	0.0	0.6666666666666666	0.0	0.0	-73.95177222310086	-73.95177222310086	1.0	63	1.0	43.0
0.3232796846335377	0.0	0.9138497578646521	10.05188347088647	0.08615024213534794	2.963870924444649	0.1088489249268833	8.0	0.0	-85.21911680824812	-83.83296673317153	0.2500360740742799	64	1.0	44.0
0.8985661031280465	0.0796918416260408	1.0	1.347849154692069	0.0	0.0	0.6666666666666666	0.0	0.0	-35.81498250580171	-35.81498250580172	1.0	65	1.0	45.0
0.7122459747471405	0.06113143267076426	0.9966359934192313	1.221756848536617	0.003364006580768741	0.008257384046316929	0.6434346645643163	0.0	0.0	-42.87068117892908	-42.86628622993014	0.9956146946562168	66	1.0	46.0
0.6042969743242959	0.05266759393334167	1.0	0.9064454614864437	0.0	0.0	0.6666666666666666	0.0	0.0	-54.7958401290381	-54.7958401290381	1.0	67	1.0	47.0
1.559535240640816	0.04881860485353474	1.0	2.339302860961225	0.0	0.0	0.6666666666666666	0.0	0.0	-89.87852340712354	-89.87852340712354	1.0	68	1.0	48.0
0.3492917065727478	0.1340926228025265	1.0	0.5239375598591217	0.0	0.0	0.6666666666666666	0.0	0.0	-52.1836228423167	-52.1836228423167	1.0	69	1.0	49.0
1.225144066839885	0.2700049125098466	1.0	1.837716100259827	0.0	0.0	0.6666666666666666	0.0	0.0	-74.97259569708632	-74.9725956970863	0.9999999999999858	70	1.0	50.0
1.210794363920611	0.09710979651758543	1.0	1.816191545880918	0.0	0.0	0.6666666666666666	0.0	0.0	-77.40653430578979	-77.40653430578979	1.0	71	1.0	51.0
0.8431366965521198	0.1572293912055027	1.0	1.26470504482818	0.0	0.0	0.6666666666666666	0.0	0.0	-44.70845212243734	-44.70845212243734	1.0	72	1.0	52.0
1.681586617836147	1.139027061376587	0.982715787257272	2.633468617972813	0.01728421274272796	0.0004480264609583173	0.6615183564665299	0.0	0.0	-179.1245753152592	-179.1240585828882	0.9994834011121694	73	1.0	53.0
0.0	0.0	1.0	0.0	0.0	0.0	1.0	0.0	0.0	0.0	0.0	1.0	74	1.0
0.0	0.0	1.0	0.0	0.0	0.0	1.0	0.0	0.0	0.0	0.0	1.0	75	1.0
2.244121558030761	0.5534355696887943	1.0	3.366182337046142	0.0	0.0	0.6666666666666666	0.0	0.0	-146.1896806822958	-146.1896806822958	1.0	76	1.0	54.0
0.8199862400269826	0.1846203162933235	0.9918108525966691	141.3494207696461	0.008189147403330876	8.266944693338388	0.007087816210025966	2.0	0.0	-87.34969960825194	-81.47453372745083	0.00280832830828226	77	0.6298154482816828	55.0
0.733737765664999	0.2457238889476952	1.0	1.100606648497499	0.0	0.0	0.6666666666666666	0.0	0.0	-86.91987446212106	-86.91987446212106	1.0	78	1.0	56.0
0.8977829074933532	0.277848816703009	1.0	1.34667436124003	0.0	0.0	0.6666666666666666	0.0	0.0	-77.86437706311995	-77.86437706311995	1.0	79	1.0	57.0
0.8264819821075221	0.7571669115517847	1.0	1.239722973161283	0.0	0.0	0.6666666666666666	0.0	0.0	-141.3717587184902	-141.3717587184902	1.0	80	1.0	58.0
1.121158657365837	0.3710868860967256	0.6231771242753219	2.280623162773392	0.3768228757246781	0.5012326194901675	0.4290720537780256	0.0	0.0	-130.009579337805	-129.7149007100248	0.7447708976733874	81	1.0	59.0
1.450277212364999	0.313928036801657	0.9403305600858203	6.697671871754816	0.05966943991417972	0.4000060610756009	0.4583262043740218	1.0	0.0	-140.3123961368811	-139.4489765955726	0.4217175333220692	82	1.0	60.0
1.615504443434987	0.134283241964195	1.0	2.423256665152481	0.0	0.0	0.6666666666666666	0.0	0.0	-81.05263852777709	-81.05263852777709	1.0	83	1.0	61.0
1.134274287267601	0.5057292816623234	1.0	1.829981774246032	0.0	0.0	0.6666666666666666	0.0	0.0	-99.20800499119693	-99.19960683572211	0.9916370105204101	84	1.0	62.0
0.4567830809236131	0.0	1.0	0.6851746213854197	0.0	0.0	0.6666666666666666	0.0	0.0	-23.69718010347611	-23.69718010347611	1.0	85	1.0	63.0
0.7468466814270922	0.152544092401726	1.0	1.120270022140639	0.0	0.0	0.6666666666666666	0.0	0.0	-66.17533098801485	-66.17533098801485	1.0	86	1.0	64.0
0.9270207349677582	0.0	1.0	1.390531102451637	0.0	0.0	0.6666666666666666	0.0	0.0	-65.00462020078896	-65.00462020078896	1.0	87	1.0	65.0
0.4085391720136261	0.0	1.0	0.612808758020439	0.0	0.0	0.6666666666666666	0.0	0.0	-25.68075791935977	-25.68075791935977	1.0	88	1.0	66.0
0.8007249431872575	0.0	1.0	1.201087414780886	0.0	0.0	0.6666666666666666	0.0	0.0	-38.2167323587375	-38.2167323587375	1.0	89	1.0	67.0
1.007559440321129	0.0	1.0	1.511339160481693	0.0	0.0	0.6666666666666666	0.0	0.0	-43.46810461813645	-43.46810461813645	1.0	90	1.0	68.0
0.0	0.0	1.0	0.0	0.0	0.0	1.0	0.0	0.0	0.0	0.0	1.0	91	1.0	69.0
0.6548408437829868	0.0	1.0	0.9822612656744802	0.0	0.0	0.6666666666666666	0.0	0.0	-49.84880745661155	-49.84880745661155	1.0	92	1.0	70.0
1.828559073210898	0.04258455611756212	1.0	2.742838609816346	0.0	0.0	0.6666666666666666	0.0	0.0	-76.17244132828469	-76.17244132828469	1.0	93	1.0	71.0
1.103141747697447	0.0	1.0	1.654712621546171	0.0	0.0	0.6666666666666666	0.0	0.0	-46.75594255048517	-46.75594255048517	1.0	94	1.0	72.0
0.6961735254672107	0.0	1.0	1.044260288200816	0.0	0.0	0.6666666666666666	0.0	0.0	-16.80273749339502	-16.80273749339502	1.0	95	1.0	73.0
1.420946864471903	0.0	1.0	2.131420296707855	0.0	0.0	0.6666666666666666	0.0	0.0	-33.98761056347156	-33.98761056347156	1.0	96	1.0	74.0
1.247493106901336	0.0	1.0	1.871239660352004	0.0	0.0	0.6666666666666666	0.0	0.0	-27.63700084010651	-27.63700084010651	1.0	97	1.0	75.0
1.346350584292646	0.046744297247632	1.0	2.019525876438969	0.0	0.0	0.6666666666666666	0.0	0.0	-39.43912254450585	-39.43912254450585	1.0	98	1.0	76.0
1.421027355510825	0.0	1.0	2.131541033266238	0.0	0.0	0.6666666666666666	0.0	0.0	-88.9947228997582	-88.99472289975819	0.9999999999999858	99	1.0	77.0
0.5865573116551567	0.0	0.9341608171620848	24.11007964695633	0.06583918283791523	7.576431496268583	0.01007394173242426	10.0	0.0	-110.7370038812193	-106.3391674286551	0.01230393126643836	100	0.6316361466230012	78.0
1.390491252916435	0.04340953584098019	0.9870758058626281	2.382248034272552	0.01292419413737189	-0.1935281316222017	0.6666666666666666	0.0	0.0	-76.47777813897343	-76.44554492186049	0.9682807361052037	101	1.0	79.0
0.9868222075078328	0.2294357722738919	1.0	1.480233311261749	0.0	0.0	0.6666666666666666	0.0	0.0	-74.5874398750391	-74.5874398750391	1.0	102	1.0	80.0
2.134958789566095	0.0	1.0	3.202438184349143	0.0	0.0	0.6666666666666666	0.0	0.0	-41.61480335025179	-41.61480335025179	1.0	103	1.0	81.0
0.5777958743440268	0.0	1.0	0.8666938115160402	0.0	0.0	0.6666666666666666	0.0	0.0	-42.6605573810988	-42.6605573810988	1.0	104	1.0	82.0
0.6735700751288336	0.1218901767846653	1.0	1.01035511269325	0.0	0.0	0.6666666666666666	0.0	0.0	-69.06407363453816	-69.06407363453816	1.0	105	1.0	83.0
0.5037284312710427	0.0	1.0	0.7555926469065641	0.0	0.0	0.6666666666666666	0.0	0.0	-27.06845709833354	-27.06845709833354	1.0	106	1.0	84.0
0.597826564802262	0.0	1.0	0.896739847203393	0.0	0.0	0.6666666666666666	0.0	0.0	-25.02170580928459	-25.02170580928459	1.0	107	1.0	85.0
0.5778718393583127	0.04372418513501406	1.0	0.8668077590374689	0.0	0.0	0.6666666666666666	0.0	0.0	-55.13993534367776	-55.13993534367776	1.0	108	1.0	86.0
0.4652119989580119	0.0	1.0	0.6978179984370179	0.0	0.0	0.6666666666666666	0.0	0.0	-13.79963608810817	-13.79963608810817	1.0	109	1.0	87.0
0.0	0.0	1.0	0.0	0.0	0.0	1.0	0.0	0.0	0.0	0.0	1.0	110	1.0	88.0
1.193097378596763	0.0	1.0	1.789646067895145	0.0	0.0	0.6666666666666666	0.0	0.0	-66.1851210183402	-66.1851210183402	1.0	111	1.0	89.0
0.5318809865829822	0.08887150364394192	1.0	0.7978214798744734	0.0	0.0	0.6666666666666666	0.0	0.0	-53.7612365078291	-53.7612365078291	1.0	112	1.0	90.0
1.020335948268121	0.1886663297227964	1.0	1.530503922402181	0.0	0.0	0.6666666666666666	0.0	0.0	-53.58324003023188	-53.58324003023188	1.0	113	1.0	91.0
0.7265500941506722	0.3191852115022094	1.0	1.089825141226009	0.0	0.0	0.6666666666666666	0.0	0.0	-77.96405589062425	-77.96405589062425	1.0	114	1.0	92.0
0.97211340362996	0.2217145803892258	1.0	1.458170105444941	0.0	0.0	0.6666666666666666	0.0	0.0	-86.11674700878365	-86.11674700878365	1.0	115	1.0	93.0
1.959022934458399	0.1115023767291111	1.0	2.938534401687599	0.0	0.0	0.6666666666666666	0.0	0.0	-80.53935443337475	-80.53935443337475	1.0	116	1.0	94.0
0.5660242642977024	0.03176717096115499	0.9888420626269497	8.014834044085571	0.01115793737305026	1.496142930313013	0.2399151529939097	1.0	0.0	-62.92402906113141	-60.64095905846564	0.1019706754507228	117	1.0	95.0
1.112528234806563	0.2232728673288298	1.0	1.668792352209844	0.0	0.0	0.6666666666666666	0.0	0.0	-74.39587686670976	-74.39587686670976	1.0	118	1.0	96.0
1.3022553221387	0.0	1.0	1.95338298320805	0.0	0.0	0.6666666666666666	0.0	0.0	-54.29053367902604	-54.29053367902604	1.0	119	1.0	97.0
0.6330000324902186	0.03635207185960471	1.0	0.9495000487353282	0.0	0.0	0.6666666666666666	0.0	0.0	-59.72371307909491	-59.72371307909491	1.0	120	1.0	98.0
1.250255058005446	0.07737509395294043	1.0	1.875382587008168	0.0	0.0	0.6666666666666666	0.0	0.0	-41.41384311497614	-41.41384311497614	1.0	121	1.0	99.0
1.447760385712005	0.0	1.0	2.171640578568008	0.0	0.0	0.6666666666666666	0.0	0.0	-66.11965726434411	-66.11965726434411	1.0	122	1.0	100.0
0.678481669214636	0.04876811670295258	1.0	1.017722503821954	0.0	0.0	0.6666666666666666	0.0	0.0	-54.89021238710854	-54.89021238710855	1.0	123	1.0	101.0
1.18092515724649	0.04361299009699315	1.0	1.981489785674229	0.0	0.0	0.6666666666666666	0.0	0.0	-56.570099256934	-56.57006600261018	0.9999667462290999	124	1.0	102.0
0.5537910016754026	0.04390148164701561	1.0	0.8306865025131039	0.0	0.0	0.6666666666666666	0.0	0.0	-47.69094227077172	-47.69094227077172	1.0	125	1.0	103.0
1.972693669819193	0.09118060097475854	1.0	2.95904050472879	0.0	0.0	0.6666666666666666	0.0	0.0	-89.84716128010241	-89.84716128010241	1.0	126	1.0	104.0
3.031707110594715	0.1601194253479076	1.0	4.54756066589207	0.0	0.0	0.6666666666666666	0.0	0.0	-77.22766593599248	-77.22766593599248	1.0	127	1.0	105.0
0.3153408517294513	0.1000274967651932	0.9212211010153475	10.13153015331735	0.07877889898465251	5.886432267734477	0.02389925342941612	1.0	0.0	-94.8338946053898	-92.20159506906785	0.07191290562523611	128	1.0	106.0
1.30594214824781	0.5301247840506157	1.0	1.958913222371716	0.0	0.0	0.6666666666666666	0.0	0.0	-112.9504287607053	-112.9504287607053	1.0	129	1.0	107.0
1.141951340680603	0.6997613860358954	1.0	1.712927011020905	0.0	0.0	0.6666666666666666	0.0	0.0	-135.1411212752288	-135.1411212752288	1.0	130	1.0	108.0
0.4770324896789174	0.03770902843622466	1e-08	0.5238115392759741	0.99999999	0.03547775058243019	0.6153991835483723	0.0	0.0	-90.595901488146	-90.59616693066697	1.0	131	1.0	109.0
0.7566639676240757	0.0	0.8467381562812818	6.18238587320923	0.1532618437187182	5.997397196064014	0.02257713124026861	12.0	0.0	-114.372415726055	-110.7266243582381	0.02610074638946369	132	1.0	110.0
2.06812598308642	0.09412095000018665	0.8154423298954864	3.235382980981292	0.1845576701045136	0.1438090265359904	0.5525842354375747	3.0	0.0	-130.1569384586753	-127.8253799034029	0.0971442244038887	133	1.0	111.0
0.4798966535105835	0.08119929411747864	1.0	0.8066187736628703	0.0	0.0	0.6666666666666666	0.0	0.0	-40.02824725079423	-40.02821933901368	0.9999720886089796	134	1.0	112.0
1.258417460555404	0.4503157959962287	1.0	1.887626190833106	0.0	0.0	0.6666666666666666	0.0	0.0	-103.8305996913666	-103.8305996913666	1.0	135	1.0	113.0
0.871285480058966	0.2156150991174731	1.0	1.306928220088449	0.0	0.0	0.6666666666666666	0.0	0.0	-66.52483259803753	-66.52483259803753	1.0	136	1.0	114.0
0.1971007715688599	0.0	1.0	0.2956511573532898	0.0	0.0	0.6666666666666666	0.0	0.0	-11.57983156815376	-11.57983156815376	1.0	137	1.0	115.0
1.094789869120056	0.03281974733812514	1.0	1.642184803680084	0.0	0.0	0.6666666666666666	0.0	0.0	-36.69820980539293	-36.69820980539293	1.0	138	1.0	116.0
0.3539048730595915	0.04136116025319272	1.0	0.5308573095893871	0.0	0.0	0.6666666666666666	0.0	0.0	-25.79281631425002	-25.79281631425002	1.0	139	1.0	117.0
0.0	0.0	1.0	0.0	0.0	0.0	1.0	0.0	0.0	0.0	0.0	1.0	140	1.0	118.0
1.056500738599952	0.0	1.0	1.584751107899928	0.0	0.0	0.6666666666666666	0.0	0.0	-63.99535013616049	-63.99535013616048	0.9999999999999929	141	1.0	119.0
1.285515860832445	0.2221651767642441	1.0	1.928273791248668	0.0	0.0	0.6666666666666666	0.0	0.0	-98.86442340461242	-98.86442340461242	1.0	142	1.0	120.0
0.9805379268661272	0.0	1.0	1.470806890299191	0.0	0.0	0.6666666666666666	0.0	0.0	-40.48507870361746	-40.48507870361746	1.0	143	1.0	121.0
0.834406314728773	0.0	1.0	1.251609472093159	0.0	0.0	0.6666666666666666	0.0	0.0	-21.54201954427203	-21.54201954427203	1.0	144	1.0	122.0
2.529747310942912	0.03053310436714448	1.0	3.79462096641437	0.0	0.0	0.6666666666666666	0.0	0.0	-62.58657443887967	-62.58657443887967	1.0	145	1.0	123.0
2.941387072926782	0.04370694159207474	1.0	4.412080609390173	0.0	0.0	0.6666666666666666	0.0	0.0	-106.4386864054653	-106.4386864054653	1.0	146	1.0	124.0
0.7547908929522971	0.0	1.0	1.132186339428446	0.0	0.0	0.6666666666666666	0.0	0.0	-38.71432429261347	-38.71432429261347	1.0	147	1.0	125.0
0.1134065456127021	0.0	1.0	0.1701098184190531	0.0	0.0	0.6666666666666666	0.0	0.0	-11.41576001822161	-11.41576001822161	1.0	148	1.0	126.0
1.040032715978771	0.0	1.0	1.560049073968157	0.0	0.0	0.6666666666666666	0.0	0.0	-26.63768126857938	-26.63768126857938	1.0	149	1.0	127.0
1.361076406512925	0.03074112002016698	1.0	2.041614609769387	0.0	0.0	0.6666666666666666	0.0	0.0	-39.82726550354698	-39.82726550354698	1.0	150	1.0	128.0
1.671374863776576	0.1520375976503683	1.0	2.507062295664864	0.0	0.0	0.6666666666666666	0.0	0.0	-79.39085768593216	-79.39085768593216	1.0	151	1.0	129.0
1.00522372161672	0.0	1.0	1.50783558242508	0.0	0.0	0.6666666666666666	0.0	0.0	-71.21917044450906	-71.21917044450907	1.0	152	1.0	130.0
0.7339400994814305	0.0	1.0	1.100910149222145	0.0	0.0	0.6666666666666666	0.0	0.0	-48.09713064524784	-48.09713064524784	1.0	153	1.0	131.0
0.1160112055565453	0.005829563079216402	0.01	0.1329803339851203	0.99	0.01485377738839588	0.6348527109673475	0.0	0.0	-32.78046917272123	-32.78058153088481	1.0	154	1.0	132.0
0.5014229433719544	0.03768658507441081	1.0	0.7521344150579317	0.0	0.0	0.6666666666666666	0.0	0.0	-43.59491621752966	-43.59491621752966	1.0	155	1.0	133.0
3.62980166369369	0.0	1.0	5.444702495540538	0.0	0.0	0.6666666666666666	0.0	0.0	-74.60644859161681	-74.60644859161681	1.0	156	1.0	134.0
2.121680502686301	0.0005738440433188819	0.9358166144348814	2.794706165597287	0.0641833855651186	0.06279999294702066	0.595969401131568	2.0	0.0	-101.6428118873833	-99.7822493648327	0.1555850855842684	157	1.0	135.0
0.385793220300666	0.2235532090746699	1.0	0.578689830450999	0.0	0.0	0.6666666666666666	0.0	0.0	-57.2120501082529	-57.2120501082529	1.0	158	1.0	136.0
0.8529428079201945	0.0898226939460494	1.0	1.391942596492844	0.0	0.0	0.6666666666666666	0.0	0.0	-53.5099422515727	-53.50979480580884	0.9998525651057197	159	1.0	137.0
1.692754748461075	0.1403600448976743	1.0	2.539132122691613	0.0	0.0	0.6666666666666666	0.0	0.0	-58.66221325275791	-58.66221325275791	1.0	160	1.0	138.0
0.5005831990610597	0.0962669427781462	1.0	0.7508747985915895	0.0	0.0	0.6666666666666666	0.0	0.0	-43.35389872346907	-43.35389872346907	1.0	161	1.0	139.0
1.691493247913845	0.03768517788835845	1.0	2.537239871870768	0.0	0.0	0.6666666666666666	0.0	0.0	-44.20838550853141	-44.20838550853141	1.0	162	1.0	140.0
0.4562536588829788	0.00576675543716115	0.02257648020982742	0.5052616503055639	0.9774235197901726	0.005081706378177842	0.6486872231931907	1.0	0.0	-105.5217650441399	-105.5185438757676	0.9967840140244312	163	1.0	141.0
0.448591302070929	0.3237267562009759	1.0	0.7241217856692541	0.0	0.0	0.6666666666666666	0.0	0.0	-74.8109533081965	-74.81080113537146	0.9998478387526496	164	1.0	142.0
1.333026176627875	0.07615609324177515	1.0	1.999539264941812	0.0	0.0	0.6666666666666666	0.0	0.0	-71.40908486492141	-71.40908486492141	1.0	165	1.0	143.0
1.483274340600503	0.2034862187573917	1.0	2.224911510900753	0.0	0.0	0.6666666666666666	0.0	0.0	-61.86363218307373	-61.86363218307373	1.0	166	1.0	144.0
2.279227523047144	0.5298181845862834	0.9763392374907999	14.02045539508607	0.02366076250920013	-0.5391095323597597	0.6666666666666666	0.0	0.0	-159.6805302083021	-159.3164860486939	0.6948605092816842	167	1.0	145.0
0.8755652223685003	0.0	1.0	1.31334783355275	0.0	0.0	0.6666666666666666	0.0	0.0	-24.05818486053202	-24.05818486053202	1.0	168	1.0	146.0
2.95547853483248	0.1317452416179207	1.0	4.433217802248721	0.0	0.0	0.6666666666666666	0.0	0.0	-70.82562414563262	-70.82562414563262	1.0	169	1.0	147.0
0.0	0.0	1e-08	0.4675156916085831	0.99999999	10.62584983386067	0.002141300596118056	7.0	0.0	-56.1110941964841	-56.11150556511176	1.0	170	0.33564886844150527	148.0
17.76392359012463	2.975601323461832	1.0	6.923446570725205	0.0	0.0	0.6666666666666666	0.0	0.0	-35.22769217438741	-35.22641434962475	0.9987229913077004	171	1.0
0.0	0.0	1.0	0.0	0.0	0.0	1.0	0.0	0.0	0.0	0.0	1.0	172	1.0
0.0	0.0	1.0	0.0	0.0	0.0	1.0	0.0	0.0	0.0	0.0	1.0	173	1.0
0.0	0.0	1.0	0.0	0.0	0.0	1.0	0.0	0.0	0.0	0.0	1.0	174	1.0
0.0	0.0	1.0	0.0	0.0	0.0	1.0	0.0	0.0	0.0	0.0	1.0	175	1.0
0.0	0.0	1.0	0.0	0.0	0.0	1.0	0.0	0.0	0.0	0.0	1.0	176	1.0
0.0	0.0	1e-08	6.132586053908975	0.99999999	2.646307709030513	0.1287783938323064	0.0	0.0	-9.564447432101803	-9.525797380879073	0.9620873315259609	177	1.0
0.0	0.0	1.0	0.0	0.0	0.0	1.0	0.0	0.0	0.0	0.0	1.0	178	1.0
3.372156323802172	0.0	1.0	5.058234485703256	0.0	0.0	0.6666666666666666	0.0	0.0	-6.165428503164697	-6.165428503164696	0.9999999999999991	179	1.0
0.0	0.0	0.0008935546874999992	1.65216265216265	0.9991064453125	0.3564502120455764	0.47195511722201	0.0	0.0	-6.326696430533905	-6.327438926951162	1.0	180	1.0
0.0	0.0	1.0	0.0	0.0	0.0	1.0	0.0	0.0	0.0	0.0	1.0	181	1.0
0.0	0.0	1.0	0.0	0.0	0.0	1.0	0.0	0.0	0.0	0.0	1.0	182	1.0
0.0	0.0	1e-08	1.867343367168362	0.99999999	1.071546626854399	0.3047583132651692	0.0	0.0	-9.32349301648969	-9.323541304385794	1.0	183	1.0
0.0	0.0	1.0	0.0	0.0	0.0	1.0	0.0	0.0	0.0	0.0	1.0	184	1.0
0.0	0.0	1.0	0.0	0.0	0.0	1.0	0.0	0.0	0.0	0.0	1.0	185	1.0
0.0	0.0	1.0	0.0	0.0	0.0	1.0	0.0	0.0	0.0	0.0	1.0	186	1.0
0.0	0.0	1e-08	2.565580529740497	0.99999999	0.7932995300715433	0.3585401163334943	0.0	0.0	-8.264204094588253	-8.26424660163451	1.0	187	1.0
0.0	0.0	1.0	0.0	0.0	0.0	1.0	0.0	0.0	0.0	0.0	1.0	188	1.0
0.0	0.0	1.0	0.0	0.0	0.0	1.0	0.0	0.0	0.0	0.0	1.0	189	1.0
0.0	0.0	1.0	0.0	0.0	0.0	1.0	0.0	0.0	0.0	0.0	1.0	190	1.0
0.0	0.0	1.0	0.0	0.0	0.0	1.0	0.0	0.0	0.0	0.0	1.0	191	1.0
0.0	0.0	1.0	0.0	0.0	0.0	1.0	0.0	0.0	0.0	0.0	1.0	192	1.0
0.0	0.0	1e-08	3.044852855393818	0.99999999	1.1569709444042	0.2902356179733034	0.0	0.0	-7.697787370741269	-7.697751600491495	0.9999642303899722	193	1.0
0.0	0.0	1.0	0.0	0.0	0.0	1.0	0.0	0.0	0.0	0.0	1.0	194	1.0
0.0	0.0	1.0	0.0	0.0	0.0	1.0	0.0	0.0	0.0	0.0	1.0	195	1.0
0.0	0.0	1e-08	1.843037733066118	0.99999999	0.3530056843863001	0.4730636578485787	0.0	0.0	-8.484525294444822	-8.484484406683075	0.999959113074144	196	1.0
5.398125549155516	0.0	1.0	8.097188323733276	0.0	0.0	0.6666666666666666	0.0	0.0	-6.196355066814676	-6.196355066814676	1.0	197	1.0
0.0	0.0	1.0	0.0	0.0	0.0	1.0	0.0	0.0	0.0	0.0	1.0	198	1.0
0.0	0.0	1.0	0.0	0.0	0.0	1.0	0.0	0.0	0.0	0.0	1.0	199	1.0
0.0	0.0	1.0	0.0	0.0	0.0	1.0	0.0	0.0	0.0	0.0	1.0	200	1.0
0.0	0.0	1.0	0.0	0.0	0.0	1.0	0.0	0.0	0.0	0.0	1.0	201	1.0
0.0	0.0	1.0	0.0	0.0	0.0	1.0	0.0	0.0	0.0	0.0	1.0	202	1.0
0.0	0.0	1.0	0.0	0.0	0.0	1.0	0.0	0.0	0.0	0.0	1.0	203	1.0
0.0	0.0	1.0	0.0	0.0	0.0	1.0	0.0	0.0	0.0	0.0	1.0	204	1.0
0.0	0.0	1.0	0.0	0.0	0.0	1.0	0.0	0.0	0.0	0.0	1.0	205	1.0
0.0	0.0	1.0	0.0	0.0	0.0	1.0	0.0	0.0	0.0	0.0	1.0	206	1.0
0.0	0.0	1.0	0.0	0.0	0.0	1.0	0.0	0.0	0.0	0.0	1.0	207	1.0
0.0	0.0	1.0	0.0	0.0	0.0	1.0	0.0	0.0	0.0	0.0	1.0	208	1.0
0.0	0.0	1.0	0.0	0.0	0.0	1.0	0.0	0.0	0.0	0.0	1.0	209	1.0
0.0	0.0	1.0	0.0	0.0	0.0	1.0	0.0	0.0	0.0	0.0	1.0	210	1.0
0.0	0.0	1.0	0.0	0.0	0.0	1.0	0.0	0.0	0.0	0.0	1.0	211	1.0
0.0	0.0	1.0	0.0	0.0	0.0	1.0	0.0	0.0	0.0	0.0	1.0	212	1.0
0.0	0.0	1.0	0.0	0.0	0.0	1.0	0.0	0.0	0.0	0.0	1.0	213	1.0
0.0	0.0	1.0	0.0	0.0	0.0	1.0	0.0	0.0	0.0	0.0	1.0	214	1.0
0.0	0.0	1.0	0.0	0.0	0.0	1.0	0.0	0.0	0.0	0.0	1.0	215	1.0
0.0	0.0	1.0	0.0	0.0	0.0	1.0	0.0	0.0	0.0	0.0	1.0	216	1.0
0.0	0.0	1.0	0.0	0.0	0.0	1.0	0.0	0.0	0.0	0.0	1.0	217	1.0
0.0	0.0	1.0	0.0	0.0	0.0	1.0	0.0	0.0	0.0	0.0	1.0	218	1.0
0.0	0.0	1e-08	66.65717633153649	0.99999999	1.854226995918413	0.1970756571429112	0.0	0.0	-7.406093129522583	-7.393634084454076	0.9876182475026478	219	1.0
0.0	0.0	1.0	0.0	0.0	0.0	1.0	0.0	0.0	0.0	0.0	1.0	220	1.0
0.0	0.0	1.0	0.0	0.0	0.0	1.0	0.0	0.0	0.0	0.0	1.0	221	1.0
0.0	0.0	1.0	0.0	0.0	0.0	1.0	0.0	0.0	0.0	0.0	1.0	222	1.0
0.0	0.0	1.0	0.0	0.0	0.0	1.0	0.0	0.0	0.0	0.0	1.0	223	1.0
0.0	0.0	1.0	0.0	0.0	0.0	1.0	0.0	0.0	0.0	0.0	1.0	224	1.0
0.0	0.0	1.0	0.0	0.0	0.0	1.0	0.0	0.0	0.0	0.0	1.0	225	1.0
0.0	0.0	1.0	0.0	0.0	0.0	1.0	0.0	0.0	0.0	0.0	1.0	226	1.0
0.0	0.0	1.0	0.0	0.0	0.0	1.0	0.0	0.0	0.0	0.0	1.0	227	1.0
0.0	0.0	1.0	0.0	0.0	0.0	1.0	0.0	0.0	0.0	0.0	1.0	228	1.0
0.0	0.0	1.0	0.0	0.0	0.0	1.0	0.0	0.0	0.0	0.0	1.0	229	1.0
0.0	0.0	1.0	0.0	0.0	0.0	1.0	0.0	0.0	0.0	0.0	1.0	230	1.0
0.0	0.0	1.0	0.0	0.0	0.0	1.0	0.0	0.0	0.0	0.0	1.0	231	1.0
0.0	0.0	1.0	0.0	0.0	0.0	1.0	0.0	0.0	0.0	0.0	1.0	232	1.0
0.0	0.0	1.0	0.0	0.0	0.0	1.0	0.0	0.0	0.0	0.0	1.0	233	1.0
0.0	0.0	0.0008935546874999992	1.733810548797786	0.9991064453125	0.5594154142349552	0.4135504805484105	0.0	0.0	-7.805298116884278	-7.805524384675353	1.0	234	1.0
0.0	0.0	1.0	0.0	0.0	0.0	1.0	0.0	0.0	0.0	0.0	1.0	235	1.0
0.0	0.0	1.0	0.0	0.0	0.0	1.0	0.0	0.0	0.0	0.0	1.0	236	1.0
0.0	0.0	1e-08	1.911779341721766	0.99999999	1.118500746343038	0.2966728399720646	0.0	0.0	-8.56517377152642	-8.565400905574748	1.0	237	1.0
3.372156323802172	0.0	1.0	5.05823448570326	0.0	0.0	0.6666666666666666	0.0	0.0	-6.122725538347033	-6.122725538347033	1.0	238	1.0
0.0	0.0	1e-08	1.431582071831407	0.99999999	0.6052564332905597	0.4018942109557395	0.0	0.0	-10.20987340844726	-10.20990735143581	1.0	239	1.0
4.374586940264664	1.988139215252119	1.0	6.561880410396997	0.0	0.0	0.6666666666666666	0.0	0.0	-8.494033550088943	-8.494033550088943	1.0	240	1.0
0.0	0.0	1.0	0.0	0.0	0.0	1.0	0.0	0.0	0.0	0.0	1.0	241	1.0
0.0	0.0	1.0	0.0	0.0	0.0	1.0	0.0	0.0	0.0	0.0	1.0	242	1.0
0.0	0.0	1.0	0.0	0.0	0.0	1.0	0.0	0.0	0.0	0.0	1.0	243	1.0
0.0	0.0	1.0	0.0	0.0	0.0	1.0	0.0	0.0	0.0	0.0	1.0	244	1.0
1.060375128113232	0.03871074086753604	1.0	1.590562692169848	0.0	0.0	0.6666666666666666	0.0	0.0	-34.39380801987745	-34.39380801987745	1.0	245	1.0	149.0
1.975771839131808	0.03790222445763249	1.0	2.963657758697711	0.0	0.0	0.6666666666666666	0.0	0.0	-43.50219155201468	-43.50219155201468	1.0	246	1.0	150.0
0.5599497008530889	0.184266662826102	1.0	0.8399245512796334	0.0	0.0	0.6666666666666666	0.0	0.0	-72.58856607933542	-72.58856607933542	1.0	247	1.0	151.0
0.6726650665970787	0.0	1.0	1.008997599895618	0.0	0.0	0.6666666666666666	0.0	0.0	-34.00924301410079	-34.00924301410079	1.0	248	1.0	152.0
1.193423108918367	0.04121968054710268	0.9972658163014738	1.897241004806622	0.002734183698526182	0.002850393858267353	0.6533710383895442	0.0	0.0	-39.7755578296453	-39.77476566846337	0.9992081524948607	249	1.0	153.0
0.2267645292911668	0.0	1.0	0.3401467939367502	0.0	0.0	0.6666666666666666	0.0	0.0	-21.55832417526861	-21.55832417526861	1.0	250	1.0	154.0
1.851384541939052	0.09279045817254664	1.0	2.777076812908578	0.0	0.0	0.6666666666666666	0.0	0.0	-77.46775073529301	-77.46775073529301	1.0	251	1.0	155.0
0.5041422523805884	0.03231390531679871	1.0	0.7562133785708827	0.0	0.0	0.6666666666666666	0.0	0.0	-27.91179967704354	-27.91179967704354	1.0	252	1.0	156.0
0.9563802666380092	0.6294867077088323	1.0	1.434570399957014	0.0	0.0	0.6666666666666666	0.0	0.0	-113.2842921593182	-113.2842921593182	1.0	253	1.0	157.0
0.2223718520231752	0.0	1.0	0.3335577780347628	0.0	0.0	0.6666666666666666	0.0	0.0	-15.35039215362406	-15.35039215362406	1.0	254	1.0	158.0
0.3562794615320566	0.0	1.0	0.534419192298085	0.0	0.0	0.6666666666666666	0.0	0.0	-22.82477456475473	-22.82477456475473	1.0	255	1.0	159.0
1.756560876957741	0.1367693092238102	1.0	3.016600424703375	0.0	0.0	0.6666666666666666	0.0	0.0	-63.86502832136875	-63.86413937592179	0.9991114495479464	256	1.0	160.0
1.717300898644566	0.0	1.0	2.575951347966849	0.0	0.0	0.6666666666666666	0.0	0.0	-40.11444361934894	-40.11444361934894	1.0	257	1.0	161.0
0.2302055097949428	0.0	1.0	0.3453082646924143	0.0	0.0	0.6666666666666666	0.0	0.0	-14.83827475337221	-14.83827475337221	1.0	258	1.0	162.0
1.007747511522973	0.04231458826199359	1.0	1.511621267284459	0.0	0.0	0.6666666666666666	0.0	0.0	-51.67176490026887	-51.67176490026887	1.0	259	1.0	163.0
0.5188160206167439	0.0	1.0	0.7782240309251158	0.0	0.0	0.6666666666666666	0.0	0.0	-41.49734674563081	-41.49734674563081	1.0	260	1.0	164.0
0.7354930752990315	0.05234386458997075	1.0	1.103239612948548	0.0	0.0	0.6666666666666666	0.0	0.0	-66.86987538706828	-66.86987538706828	1.0	261	1.0	165.0
0.5594655785751956	0.2409610792513679	1.0	0.8391983678627933	0.0	0.0	0.6666666666666666	0.0	0.0	-81.59359957316012	-81.59359957316012	1.0	262	1.0	166.0
0.6627515155551569	0.0	1.0	0.9941272733327353	0.0	0.0	0.6666666666666666	0.0	0.0	-48.57299917126924	-48.57299917126924	1.0	263	1.0	167.0
0.4335866161249533	0.0	1.0	0.6503799241874298	0.0	0.0	0.6666666666666666	0.0	0.0	-26.19368094347007	-26.19368094347007	1.0	264	1.0	168.0
1.000000000000005	0.0	1.0	1.500000000000008	0.0	0.0	0.6666666666666666	0.0	0.0	-25.72598286739673	-25.72598286739673	1.0	265	1.0	169.0
0.3279044109825289	0.0	1.0	0.4918566164737934	0.0	0.0	0.6666666666666666	0.0	0.0	-20.28048749989127	-20.28048749989127	1.0	266	1.0	170.0
0.0	0.0	1.0	0.0	0.0	0.0	1.0	0.0	0.0	0.0	0.0	1.0	267	1.0	171.0
0.5507210219198544	0.03781551362849387	1.0	0.8260815328797817	0.0	0.0	0.6666666666666666	0.0	0.0	-33.62924837674856	-33.62924837674856	1.0	268	1.0	172.0
0.0	0.0	0.01	0.04816009007625729	0.99	0.4255209274006617	0.4506534014777503	1.0	0.0	-10.88188006538976	-10.88178730413066	0.9999072430430871	269	1.0	173.0
0.0	0.0	1.0	0.0	0.0	0.0	1.0	0.0	0.0	0.0	0.0	1.0	270	1.0
0.0	0.0	1.0	0.0	0.0	0.0	1.0	0.0	0.0	0.0	0.0	1.0	271	1.0
0.0	0.0	1.0	0.0	0.0	0.0	1.0	0.0	0.0	0.0	0.0	1.0	272	1.0
0.0	0.0	1.0	0.0	0.0	0.0	1.0	0.0	0.0	0.0	0.0	1.0	273	1.0
0.0	0.0	1.0	0.0	0.0	0.0	1.0	0.0	0.0	0.0	0.0	1.0	274	1.0
0.0	0.0	1.0	0.0	0.0	0.0	1.0	0.0	0.0	0.0	0.0	1.0	275	1.0
0.0	0.0	1.0	0.0	0.0	0.0	1.0	0.0	0.0	0.0	0.0	1.0	276	1.0
0.0	0.0	1.0	0.0	0.0	0.0	1.0	0.0	0.0	0.0	0.0	1.0	277	1.0
0.0	0.0	1.0	0.0	0.0	0.0	1.0	0.0	0.0	0.0	0.0	1.0	278	1.0
0.0	0.0	1.0	0.0	0.0	0.0	1.0	0.0	0.0	0.0	0.0	1.0	279	1.0
0.0	0.0	1.0	0.0	0.0	0.0	1.0	0.0	0.0	0.0	0.0	1.0	280	1.0
0.0	0.0	1.0	0.0	0.0	0.0	1.0	0.0	0.0	0.0	0.0	1.0	281	1.0
0.0	0.0	1.0	0.0	0.0	0.0	1.0	0.0	0.0	0.0	0.0	1.0	282	1.0
0.0	0.0	1.0	0.0	0.0	0.0	1.0	0.0	0.0	0.0	0.0	1.0	283	1.0
0.0	0.0	1.0	0.0	0.0	0.0	1.0	0.0	0.0	0.0	0.0	1.0	284	1.0
0.0	0.0	1.0	0.0	0.0	0.0	1.0	0.0	0.0	0.0	0.0	1.0	285	1.0
0.0	0.0	1.0	0.0	0.0	0.0	1.0	0.0	0.0	0.0	0.0	1.0	286	1.0
0.0	0.0	1.0	0.0	0.0	0.0	1.0	0.0	0.0	0.0	0.0	1.0	287	1.0
0.0	0.0	1.0	0.0	0.0	0.0	1.0	0.0	0.0	0.0	0.0	1.0	288	1.0
0.0	0.0	1.0	0.0	0.0	0.0	1.0	0.0	0.0	0.0	0.0	1.0	289	1.0
0.0	0.0	1.0	0.0	0.0	0.0	1.0	0.0	0.0	0.0	0.0	1.0	290	1.0
0.0	0.0	1.0	0.0	0.0	0.0	1.0	0.0	0.0	0.0	0.0	1.0	291	1.0
0.0	0.0	1.0	0.0	0.0	0.0	1.0	0.0	0.0	0.0	0.0	1.0	292	1.0
1.812474579652759	0.2749379755020536	1.0	2.718711869479137	0.0	0.0	0.6666666666666666	0.0	0.0	-96.39928779805977	-96.39928779805977	1.0	293	1.0	174.0
2.834581734000372	0.1178768702877557	1.0	4.251872601000559	0.0	0.0	0.6666666666666666	0.0	0.0	-92.57264793015284	-92.57264793015284	1.0	294	1.0	175.0
0.5772217056029765	0.01984732771847448	1e-08	0.6831248458307154	0.99999999	0.1457849906666127	0.5516691913227676	0.0	0.0	-119.2559797877324	-119.2582464185914	1.0	295	1.0	176.0
1.871985784251016	0.07286225508047754	0.9789006541424492	12.40056590844292	0.0210993458575508	1.081519688388596	0.3030194136472535	2.0	0.0	-105.9711395331578	-103.5472824788589	0.08857930254509983	296	1.0	177.0
1.251967990674399	0.08845454594937924	1.0	1.877951986011598	0.0	0.0	0.6666666666666666	0.0	0.0	-61.53280008725891	-61.53280008725891	1.0	297	1.0	178.0
0.0	0.0	1e-08	0.2220139250479733	0.99999999	0.08143378227175901	0.5846461128682247	4.0	0.0	-37.77182773910818	-37.7735770285416	1.0	298	1.0	179.0
0.5638990179113048	0.05193318888838618	1.0	0.8458485268669571	0.0	0.0	0.6666666666666666	0.0	0.0	-46.20341129741903	-46.20341129741903	1.0	299	1.0	180.0
1.239676672624966	0.5959592775374855	1.0	2.099640449548053	0.0	0.0	0.6666666666666666	0.0	0.0	-108.5944394125205	-108.5944159412184	0.9999765289733475	300	1.0	181.0
0.6309384228702131	0.03909530418612382	1.0	0.9464076343053196	0.0	0.0	0.6666666666666666	0.0	0.0	-23.3815883312202	-23.3815883312202	1.0	301	1.0	182.0
0.8039663200157675	0.08255935132500519	1.0	1.205949480023651	0.0	0.0	0.6666666666666666	0.0	0.0	-33.48895983991633	-33.48895983991633	1.0	302	1.0	183.0
1.939453606813998	0.0	1.0	2.909180410220998	0.0	0.0	0.6666666666666666	0.0	0.0	-29.81800058626123	-29.81800058626123	1.0	303	1.0	184.0
0.3552536344272831	0.0	1.0	0.5328804516409247	0.0	0.0	0.6666666666666666	0.0	0.0	-29.83887669633064	-29.83887669633064	1.0	304	1.0	185.0
0.4601132334450805	0.1007233622135856	1.0	0.6901698501676208	0.0	0.0	0.6666666666666666	0.0	0.0	-29.16108271056228	-29.16108271056228	1.0	305	1.0	186.0
3.359044305740826	0.1968393923831567	1.0	5.038566458611238	0.0	0.0	0.6666666666666666	0.0	0.0	-132.2285460011464	-132.2285460011464	1.0	306	1.0	187.0
1.29435653269851	0.0	1.0	1.941534799047766	0.0	0.0	0.6666666666666666	0.0	0.0	-47.88222640577786	-47.88222640577786	1.0	307	1.0	188.0
1.319080591553814	0.0	1.0	1.978620887330722	0.0	0.0	0.6666666666666666	0.0	0.0	-44.23372192706576	-44.23372192706576	1.0	308	1.0	189.0
0.3566507684154765	0.0	1.0	0.5349761526232149	0.0	0.0	0.6666666666666666	0.0	0.0	-23.37388863566966	-23.37388863566966	1.0	309	1.0	190.0
0.2588049938462904	0.0	1.0	0.3882074907694356	0.0	0.0	0.6666666666666666	0.0	0.0	-16.50981826569737	-16.50981826569737	1.0	310	1.0	191.0
0.0	0.0	1.0	0.0	0.0	0.0	1.0	0.0	0.0	0.0	0.0	1.0	311	1.0	192.0
0.9254340864353539	0.0	1.0	1.38815112965303	0.0	0.0	0.6666666666666666	0.0	0.0	-27.97979948314591	-27.97979948314591	1.0	312	1.0	193.0
0.1169191669036706	0.0	1.0	0.1753787503555059	0.0	0.0	0.6666666666666666	0.0	0.0	-11.04473537425821	-11.04473537425821	1.0	313	1.0	194.0
0.2290302031181265	0.0	1.0	0.3435453046771898	0.0	0.0	0.6666666666666666	0.0	0.0	-10.39291381724598	-10.39291381724599	1.0	314	1.0	195.0
0.5685371791262792	6.049326658440888e-05	0.9957652380271258	74.7005507412636	0.004234761972874201	7.830945733098673	0.008848854551612217	1.0	0.0	-64.71661891896485	-58.18261017579396	0.001453168777604374	315	0.6298154482816828	196.0
0.2322659404992092	0.0	1.0	0.3483989107488139	0.0	0.0	0.6666666666666666	0.0	0.0	-17.08359142583597	-17.08359142583597	1.0	316	1.0	197.0
1.970670590359298	0.0	1.0	3.333501693377515	0.0	0.0	0.6666666666666666	0.0	0.0	-82.13578976435865	-82.13488235657495	0.9990930037861993	317	1.0	198.0
0.8980940579738214	0.0	0.9953569400910485	52.75754336970512	0.00464305990895153	2.077078720836241	0.1746473183035135	1.0	0.0	-44.58203350869547	-43.54456216163478	0.3543495771085028	318	1.0	199.0
1.006410864793213	0.0	1.0	1.509616297189819	0.0	0.0	0.6666666666666666	0.0	0.0	-72.17478161872502	-72.17478161872502	1.0	319	1.0	200.0
1.172197060984318	0.0	0.9209174934047202	10.08100420882092	0.07908250659527982	2.927314733710404	0.1109701049417101	7.0	0.0	-124.0359019277098	-121.9695135972186	0.1266423470370882	320	1.0	201.0
1.705624433732063	0.0	0.9958596045432097	72.67024237136492	0.004140395456790347	2.607856006696309	0.1314372064225078	1.0	0.0	-44.97022364556884	-43.66628151609161	0.2714595522259029	321	1.0	202.0
0.2195058411084556	0.0	1.0	0.3292587616626834	0.0	0.0	0.6666666666666666	0.0	0.0	-10.06707984013704	-10.06707984013704	1.0	322	1.0	203.0
0.2394247996423251	0.03604872050093455	1.0	0.3591371994634877	0.0	0.0	0.6666666666666666	0.0	0.0	-25.85856054875252	-25.85856054875252	1.0	323	1.0	204.0
0.2117902001068985	0.03332450966124299	1.0	0.3176853001603477	0.0	0.0	0.6666666666666666	0.0	0.0	-19.89517731827069	-19.89517731827069	1.0	324	1.0	205.0
0.3404504756465544	0.04372294781131727	1.0	0.5708887595413152	0.0	0.0	0.6666666666666666	0.0	0.0	-36.80546960810982	-36.80485142812886	0.9993820110528919	325	1.0	206.0
0.6847831326307868	0.0	1.0	1.027174698946181	0.0	0.0	0.6666666666666666	0.0	0.0	-46.27374742116338	-46.27374742116338	1.0	326	1.0	207.0
1.139503907754794	0.0	1.0	1.709255861632191	0.0	0.0	0.6666666666666666	0.0	0.0	-30.03506141200488	-30.03506141200488	1.0	327	1.0	208.0
1.691481065921398	0.03727386097196096	1.0	2.537221598882097	0.0	0.0	0.6666666666666666	0.0	0.0	-69.352425067653	-69.352425067653	1.0	328	1.0	209.0
1.058817942264902	0.0	1.0	1.588226913397353	0.0	0.0	0.6666666666666666	0.0	0.0	-75.02256078160555	-75.02256078160555	1.0	329	1.0	210.0
0.49857057687318	0.04404035702275664	1.0	0.74785586530977	0.0	0.0	0.6666666666666666	0.0	0.0	-55.80268850357702	-55.80268850357702	1.0	330	1.0	211.0
1.596461542977589	0.1474903808378997	1.0	2.394692314466383	0.0	0.0	0.6666666666666666	0.0	0.0	-94.84862690350903	-94.84862690350903	1.0	331	1.0	212.0
1.38485086949205	0.0	1.0	2.077276304238075	0.0	0.0	0.6666666666666666	0.0	0.0	-53.63239566785802	-53.63239566785802	1.0	332	1.0	213.0
0.9601837672281806	0.0	1.0	1.440275650842271	0.0	0.0	0.6666666666666666	0.0	0.0	-52.52093199101512	-52.52093199101512	1.0	333	1.0	214.0
0.2969880155759326	0.04392964937162498	1.0	0.4454820233638988	0.0	0.0	0.6666666666666666	0.0	0.0	-34.48603716724439	-34.48603716724439	1.0	334	1.0	215.0
1.134208324570316	0.1737482824110305	1.0	1.994241302931267	0.0	0.0	0.6666666666666666	0.0	0.0	-69.97432835040411	-69.97411258830206	0.9997842611729127	335	1.0	216.0
1.233126158543242	0.0	1.0	1.849689237814863	0.0	0.0	0.6666666666666666	0.0	0.0	-44.641469545078	-44.641469545078	1.0	336	1.0	217.0
0.7163061488394181	0.0	0.9922092686563837	143.7696361588034	0.007790731343616297	15.60663653768209	0.0001731325857167176	2.0	0.0	-66.51906235938114	-54.11255574388856	4.091877628287222e-06	337	0.10855413124438194	218.0
2.098625207544687	0.1570581729524589	1.0	3.147937811317031	0.0	0.0	0.6666666666666666	0.0	0.0	-66.19170760822766	-66.19170760822766	1.0	338	1.0	219.0
3.783928988554072	0.0	1.0	5.67589348283111	0.0	0.0	0.6666666666666666	0.0	0.0	-49.83453067563003	-49.83453067563003	1.0	339	1.0	220.0
1.411995437277516	0.0	0.9886630370633086	5.568431221301508	0.0113369629366914	1.030918150691221	0.3119659339989121	1.0	0.0	-44.7468344986202	-41.25071615004462	0.0303148269301835	340	1.0	221.0
1.435881812164429	0.1562754721753471	1.0	2.153822718246643	0.0	0.0	0.6666666666666666	0.0	0.0	-109.2858627514913	-109.2858627514913	1.0	341	1.0	222.0
1.148535515986127	0.0	1.0	1.722803273979191	0.0	0.0	0.6666666666666666	0.0	0.0	-73.78387929653314	-73.78387929653314	1.0	342	1.0	223.0
0.0	0.0	1.0	0.0	0.0	0.0	1.0	0.0	0.0	0.0	0.0	1.0	343	1.0
0.0	0.0	1.0	0.0	0.0	0.0	1.0	0.0	0.0	0.0	0.0	1.0	344	1.0
0.0	0.0	1.0	0.0	0.0	0.0	1.0	0.0	0.0	0.0	0.0	1.0	345	1.0
0.0	0.0	1.0	0.0	0.0	0.0	1.0	0.0	0.0	0.0	0.0	1.0	346	1.0
0.2257953079988074	0.08398284730413902	1.0	0.4033554905486413	0.0	0.0	0.6666666666666666	0.0	0.0	-27.01034709477199	-27.01031886594404	0.9999717715704775	347	1.0	224.0
0.912612441057142	0.0	1.0	1.368918661585713	0.0	0.0	0.6666666666666666	0.0	0.0	-29.13867898134793	-29.13867898134793	1.0	348	1.0	225.0
2.547257336011323	0.1331778890668517	1.0	3.820886004016986	0.0	0.0	0.6666666666666666	0.0	0.0	-111.2442161806368	-111.2442161806368	1.0	349	1.0	226.0
1.136674713171966	0.0	1.0	1.705012069757948	0.0	0.0	0.6666666666666666	0.0	0.0	-68.62928864436391	-68.6292886443639	0.9999999999999858	350	1.0	227.0
0.4686123060675302	0.0	1.0	0.7029184591012955	0.0	0.0	0.6666666666666666	0.0	0.0	-35.99362689035454	-35.99362689035454	1.0	351	1.0	228.0
0.9722294113044521	0.0	1.0	1.458344116956678	0.0	0.0	0.6666666666666666	0.0	0.0	-23.67496730171972	-23.67496730171972	1.0	352	1.0	229.0
0.8764727946376722	0.0	1.0	1.314709191956508	0.0	0.0	0.6666666666666666	0.0	0.0	-23.67140816531137	-23.67140816531137	1.0	353	1.0	230.0
2.459345328820195	0.0	1.0	3.689017993230291	0.0	0.0	0.6666666666666666	0.0	0.0	-59.89376821569915	-59.89376821569915	1.0	354	1.0	231.0
1.612911457004346	0.0	1.0	2.419367185506518	0.0	0.0	0.6666666666666666	0.0	0.0	-34.28472617072364	-34.28472617072364	1.0	355	1.0	232.0
0.8467191541882031	0.0	1.0	1.270078731282305	0.0	0.0	0.6666666666666666	0.0	0.0	-58.4182811949377	-58.4182811949377	1.0	356	1.0	233.0
1.829385320453571	0.1403229647770682	1.0	2.744077980680357	0.0	0.0	0.6666666666666666	0.0	0.0	-83.64953629233759	-83.64953629233759	1.0	357	1.0	234.0
1.662579711535929	0.04569365328188604	1.0	2.493869567303894	0.0	0.0	0.6666666666666666	0.0	0.0	-70.37629461219127	-70.37629461219127	1.0	358	1.0	235.0
1.563493612294224	0.0	0.9875456269869686	19.10902977400425	0.01245437301303143	4.88698912028616	0.03996544243179434	2.0	0.0	-80.30380814856991	-74.23555098194976	0.00231520471263813	359	1.0	236.0
1.986525579581799	0.0	1.0	2.979788369372697	0.0	0.0	0.6666666666666666	0.0	0.0	-83.76037314248182	-83.76037314248182	1.0	360	1.0	237.0
2.958444068615618	0.0	1.0	4.437666102923427	0.0	0.0	0.6666666666666666	0.0	0.0	-44.93350968008972	-44.93350968008972	1.0	361	1.0	238.0
2.064625557701889	0.0	1.0	3.096938336552831	0.0	0.0	0.6666666666666666	0.0	0.0	-71.99310162587747	-71.99310162587747	1.0	362	1.0	239.0
1.227090865906876	0.04514249196564162	1.0	1.840636298860314	0.0	0.0	0.6666666666666666	0.0	0.0	-85.60683496932961	-85.60683496932961	1.0	363	1.0	240.0
1.01405389844723	0.05432200219586688	1.0	1.521080847670846	0.0	0.0	0.6666666666666666	0.0	0.0	-70.9059007888994	-70.9059007888994	1.0	364	1.0	241.0
1.460579608119214	0.0	1.0	2.190869412178821	0.0	0.0	0.6666666666666666	0.0	0.0	-26.84660824473168	-26.84660824473168	1.0	365	1.0	242.0
0.0	0.0	1.0	0.0	0.0	0.0	1.0	0.0	0.0	0.0	0.0	1.0	366	1.0
0.0	0.0	1.0	0.0	0.0	0.0	1.0	0.0	0.0	0.0	0.0	1.0	367	1.0
0.0	0.0	1.0	0.0	0.0	0.0	1.0	0.0	0.0	0.0	0.0	1.0	368	1.0
0.0	0.0	1.0	0.0	0.0	0.0	1.0	0.0	0.0	0.0	0.0	1.0	369	1.0
0.0	0.0	1.0	0.0	0.0	0.0	1.0	0.0	0.0	0.0	0.0	1.0	370	1.0
0.0	0.0	1.0	0.0	0.0	0.0	1.0	0.0	0.0	0.0	0.0	1.0	371	1.0
0.0	0.0	1.0	0.0	0.0	0.0	1.0	0.0	0.0	0.0	0.0	1.0	372	1.0
0.0	0.0	1.0	0.0	0.0	0.0	1.0	0.0	0.0	0.0	0.0	1.0	373	1.0
0.0	0.0	1e-08	5.836173220050809	0.99999999	0.5135621887585557	0.4257106859018679	0.0	0.0	-7.068323670037461	-7.06429775631383	0.9959821794024294	374	1.0
0.0	0.0	1.0	0.0	0.0	0.0	1.0	0.0	0.0	0.0	0.0	1.0	375	1.0
0.0	0.0	1.0	0.0	0.0	0.0	1.0	0.0	0.0	0.0	0.0	1.0	376	1.0
0.0	0.0	1.0	0.0	0.0	0.0	1.0	0.0	0.0	0.0	0.0	1.0	377	1.0
0.0	0.0	1.0	0.0	0.0	0.0	1.0	0.0	0.0	0.0	0.0	1.0	378	1.0
0.0	0.0	1.0	0.0	0.0	0.0	1.0	0.0	0.0	0.0	0.0	1.0	379	1.0
159.0000000000034	0.0	1.0	238.5000000000083	0.0	0.0	0.6666666666666666	0.0	0.0	-5.119313209121574	-5.119313209121575	1.0	380	1.0
0.0	0.0	1.0	0.0	0.0	0.0	1.0	0.0	0.0	0.0	0.0	1.0	381	1.0
0.01727392429951406	0.0005768960202711425	1e-08	34.30392616932932	0.99999999	1.07691530033285	0.3038207693005224	0.0	0.0	-6.606188781106281	-6.603653053436399	0.9974674845716968	382	1.0
0.0	0.0	1.0	0.0	0.0	0.0	1.0	0.0	0.0	0.0	0.0	1.0	383	1.0
0.0	0.0	1.0	0.0	0.0	0.0	1.0	0.0	0.0	0.0	0.0	1.0	384	1.0
0.007477371113734308	0.0003082224948346925	1e-08	4.487674169346207	0.99999999	0.4175748871528171	0.4530197157819832	0.0	0.0	-6.235215048551731	-6.231174925830294	0.9959680275943694	385	1.0
0.0	0.0	1.0	0.0	0.0	0.0	1.0	0.0	0.0	0.0	0.0	1.0	386	1.0
0.0	0.0	1.0	0.0	0.0	0.0	1.0	0.0	0.0	0.0	0.0	1.0	387	1.0
0.0	0.0	1.0	0.0	0.0	0.0	1.0	0.0	0.0	0.0	0.0	1.0	388	1.0
0.0	0.0	1.0	0.0	0.0	0.0	1.0	0.0	0.0	0.0	0.0	1.0	389	1.0
0.0	0.0	1.0	0.0	0.0	0.0	1.0	0.0	0.0	0.0	0.0	1.0	390	1.0
0.0	0.0	1.0	0.0	0.0	0.0	1.0	0.0	0.0	0.0	0.0	1.0	391	1.0
0.0	0.0	1.0	0.0	0.0	0.0	1.0	0.0	0.0	0.0	0.0	1.0	392	1.0
0.0	0.0	1.0	0.0	0.0	0.0	1.0	0.0	0.0	0.0	0.0	1.0	393	1.0
0.0	0.0	1.0	0.0	0.0	0.0	1.0	0.0	0.0	0.0	0.0	1.0	394	1.0
0.0	0.0	1.0	0.0	0.0	0.0	1.0	0.0	0.0	0.0	0.0	1.0	395	1.0
0.0001801717592225634	7.724505706387067e-06	1e-08	4.931617955688909	0.99999999	0.8471467183896362	0.3472660517180144	0.0	0.0	-6.414853558285224	-6.415067117141086	1.0	396	1.0
0.0	0.0	1.0	0.0	0.0	0.0	1.0	0.0	0.0	0.0	0.0	1.0	397	1.0
0.0	0.0	1.0	0.0	0.0	0.0	1.0	0.0	0.0	0.0	0.0	1.0	398	1.0
0.0	0.0	1e-08	10.92712977960581	0.99999999	0.796080934333899	0.3579464193855121	0.0	0.0	-6.316833640222211	-6.317310437016752	1.0	399	1.0
0.0	0.0	1.0	0.0	0.0	0.0	1.0	0.0	0.0	0.0	0.0	1.0	400	1.0
0.0	0.0	1.0	0.0	0.0	0.0	1.0	0.0	0.0	0.0	0.0	1.0	401	1.0
0.0	0.0	1.0	0.0	0.0	0.0	1.0	0.0	0.0	0.0	0.0	1.0	402	1.0
0.0	0.0	1.0	0.0	0.0	0.0	1.0	0.0	0.0	0.0	0.0	1.0	403	1.0
0.0	0.0	1.0	0.0	0.0	0.0	1.0	0.0	0.0	0.0	0.0	1.0	404	1.0
0.0	0.0	1.0	0.0	0.0	0.0	1.0	0.0	0.0	0.0	0.0	1.0	405	1.0
0.0	0.0	1.0	0.0	0.0	0.0	1.0	0.0	0.0	0.0	0.0	1.0	406	1.0
0.0	0.0	1.0	0.0	0.0	0.0	1.0	0.0	0.0	0.0	0.0	1.0	407	1.0
0.0	0.0	1.0	0.0	0.0	0.0	1.0	0.0	0.0	0.0	0.0	1.0	408	1.0
0.0	0.0	0.04277587890625	9.864721485411154	0.95722412109375	0.4537249837504636	0.4424158620297191	0.0	0.0	-6.147946666341844	-6.147494184352062	0.9995476203647311	409	1.0
0.0	0.0	1.0	0.0	0.0	0.0	1.0	0.0	0.0	0.0	0.0	1.0	410	1.0
0.0	0.0	1.0	0.0	0.0	0.0	1.0	0.0	0.0	0.0	0.0	1.0	411	1.0
0.0	0.0	1.0	0.0	0.0	0.0	1.0	0.0	0.0	0.0	0.0	1.0	412	1.0
0.0	0.0	1.0	0.0	0.0	0.0	1.0	0.0	0.0	0.0	0.0	1.0	413	1.0
0.0	0.0	1.0	0.0	0.0	0.0	1.0	0.0	0.0	0.0	0.0	1.0	414	1.0
0.0	0.0	1.0	0.0	0.0	0.0	1.0	0.0	0.0	0.0	0.0	1.0	415	1.0
0.0	0.0	1.0	0.0	0.0	0.0	1.0	0.0	0.0	0.0	0.0	1.0	416	1.0
0.0	0.0	1.0	0.0	0.0	0.0	1.0	0.0	0.0	0.0	0.0	1.0	417	1.0
0.0	0.0	1.0	0.0	0.0	0.0	1.0	0.0	0.0	0.0	0.0	1.0	418	1.0
0.0	0.0	1.0	0.0	0.0	0.0	1.0	0.0	0.0	0.0	0.0	1.0	419	1.0
0.0	0.0	1.0	0.0	0.0	0.0	1.0	0.0	0.0	0.0	0.0	1.0	420	1.0
0.0	0.0	1.0	0.0	0.0	0.0	1.0	0.0	0.0	0.0	0.0	1.0	421	1.0
0.0	0.0	1.0	0.0	0.0	0.0	1.0	0.0	0.0	0.0	0.0	1.0	422	1.0
0.0	0.0	1.0	0.0	0.0	0.0	1.0	0.0	0.0	0.0	0.0	1.0	423	1.0
0.0	0.0	1.0	0.0	0.0	0.0	1.0	0.0	0.0	0.0	0.0	1.0	424	1.0
0.0	0.0	1.0	0.0	0.0	0.0	1.0	0.0	0.0	0.0	0.0	1.0	425	1.0
0.0	0.0	1.0	0.0	0.0	0.0	1.0	0.0	0.0	0.0	0.0	1.0	426	1.0
0.0	0.0	1.0	0.0	0.0	0.0	1.0	0.0	0.0	0.0	0.0	1.0	427	1.0
0.0	0.0	1.0	0.0	0.0	0.0	1.0	0.0	0.0	0.0	0.0	1.0	428	1.0
0.0	0.0	1.0	0.0	0.0	0.0	1.0	0.0	0.0	0.0	0.0	1.0	429	1.0
0.0	0.0	1e-08	5.855301833701235	0.99999999	0.6970424246720395	0.3799017941979324	0.0	0.0	-5.481135771695126	-5.481132690754551	0.9999969190641713	430	1.0
0.0	0.0	1.0	0.0	0.0	0.0	1.0	0.0	0.0	0.0	0.0	1.0	431	1.0
0.0	0.0	1.0	0.0	0.0	0.0	1.0	0.0	0.0	0.0	0.0	1.0	432	1.0
0.0	0.0	1.0	0.0	0.0	0.0	1.0	0.0	0.0	0.0	0.0	1.0	433	1.0
0.0	0.0	1.0	0.0	0.0	0.0	1.0	0.0	0.0	0.0	0.0	1.0	434	1.0
0.0	0.0	1.0	0.0	0.0	0.0	1.0	0.0	0.0	0.0	0.0	1.0	435	1.0
0.0	0.0	1.0	0.0	0.0	0.0	1.0	0.0	0.0	0.0	0.0	1.0	436	1.0
11.92113564668773	0.0	1.0	17.88170347003159	0.0	0.0	0.6666666666666666	0.0	0.0	-5.566982806236236	-5.566982806236235	0.9999999999999991	437	1.0
0.0	0.0	1.0	0.0	0.0	0.0	1.0	0.0	0.0	0.0	0.0	1.0	438	1.0
0.0	0.0	1.0	0.0	0.0	0.0	1.0	0.0	0.0	0.0	0.0	1.0	439	1.0
0.0	0.0	1.0	0.0	0.0	0.0	1.0	0.0	0.0	0.0	0.0	1.0	440	1.0
0.0	0.0	1.0	0.0	0.0	0.0	1.0	0.0	0.0	0.0	0.0	1.0	441	1.0
159.0000000000034	0.0	1.0	238.5000000000083	0.0	0.0	0.6666666666666666	0.0	0.0	-5.658818973435992	-5.658818973435994	1.0	442	1.0
0.0	0.0	1e-08	35.87319665742965	0.99999999	0.8991016795406246	0.3368088342658391	0.0	0.0	-7.021162380468232	-7.018851497271297	0.9976917848379512	443	1.0
0.0	0.0	1.0	0.0	0.0	0.0	1.0	0.0	0.0	0.0	0.0	1.0	444	1.0
0.0	0.0	1.0	0.0	0.0	0.0	1.0	0.0	0.0	0.0	0.0	1.0	445	1.0
0.0	0.0	1.0	0.0	0.0	0.0	1.0	0.0	0.0	0.0	0.0	1.0	446	1.0
0.0	0.0	1.0	0.0	0.0	0.0	1.0	0.0	0.0	0.0	0.0	1.0	447	1.0
0.0	0.0	1.0	0.0	0.0	0.0	1.0	0.0	0.0	0.0	0.0	1.0	448	1.0
0.0	0.0	1.0	0.0	0.0	0.0	1.0	0.0	0.0	0.0	0.0	1.0	449	1.0
164.9903031533354	6.517963071301265	1.0	21.40904321247791	0.0	0.0	0.6666666666666666	0.0	0.0	-8.008829926561926	-7.999870100769916	0.9910801938344866	450	1.0
0.0	0.0	1.0	0.0	0.0	0.0	1.0	0.0	0.0	0.0	0.0	1.0	451	1.0
0.0	0.0	1.0	0.0	0.0	0.0	1.0	0.0	0.0	0.0	0.0	1.0	452	1.0
0.0	0.0	1.0	0.0	0.0	0.0	1.0	0.0	0.0	0.0	0.0	1.0	453	1.0
0.0	0.0	1.0	0.0	0.0	0.0	1.0	0.0	0.0	0.0	0.0	1.0	454	1.0
0.0	0.0	1.0	0.0	0.0	0.0	1.0	0.0	0.0	0.0	0.0	1.0	455	1.0
0.0	0.0	1.0	0.0	0.0	0.0	1.0	0.0	0.0	0.0	0.0	1.0	456	1.0
0.0	0.0	1e-08	7.970431217439607	0.99999999	0.6151299605018217	0.3994450402312357	0.0	0.0	-7.078540342916215	-7.066804792828867	0.9883330428923134	457	1.0
0.0	0.0	1.0	0.0	0.0	0.0	1.0	0.0	0.0	0.0	0.0	1.0	458	1.0
0.0	0.0	1.0	0.0	0.0	0.0	1.0	0.0	0.0	0.0	0.0	1.0	459	1.0
0.0	0.0	1.0	0.0	0.0	0.0	1.0	0.0	0.0	0.0	0.0	1.0	460	1.0
0.0	0.0	1.0	0.0	0.0	0.0	1.0	0.0	0.0	0.0	0.0	1.0	461	1.0
0.0	0.0	1.0	0.0	0.0	0.0	1.0	0.0	0.0	0.0	0.0	1.0	462	1.0
0.0	0.0	1.0	0.0	0.0	0.0	1.0	0.0	0.0	0.0	0.0	1.0	463	1.0
0.0	0.0	1.0	0.0	0.0	0.0	1.0	0.0	0.0	0.0	0.0	1.0	464	1.0
0.0	0.0	1.0	0.0	0.0	0.0	1.0	0.0	0.0	0.0	0.0	1.0	465	1.0
0.0	0.0	1.0	0.0	0.0	0.0	1.0	0.0	0.0	0.0	0.0	1.0	466	1.0
0.0	0.0	1.0	0.0	0.0	0.0	1.0	0.0	0.0	0.0	0.0	1.0	467	1.0
0.0	0.0	1.0	0.0	0.0	0.0	1.0	0.0	0.0	0.0	0.0	1.0	468	1.0
0.0	0.0	1.0	0.0	0.0	0.0	1.0	0.0	0.0	0.0	0.0	1.0	469	1.0
0.0	0.0	1.0	0.0	0.0	0.0	1.0	0.0	0.0	0.0	0.0	1.0	470	1.0
0.0	0.0	1.0	0.0	0.0	0.0	1.0	0.0	0.0	0.0	0.0	1.0	471	1.0
0.0	0.0	1.0	0.0	0.0	0.0	1.0	0.0	0.0	0.0	0.0	1.0	472	1.0
0.0	0.0	1.0	0.0	0.0	0.0	1.0	0.0	0.0	0.0	0.0	1.0	473	1.0
0.0	0.0	1.0	0.0	0.0	0.0	1.0	0.0	0.0	0.0	0.0	1.0	474	1.0
0.0	0.0	1.0	0.0	0.0	0.0	1.0	0.0	0.0	0.0	0.0	1.0	475	1.0
0.0	0.0	1.0	0.0	0.0	0.0	1.0	0.0	0.0	0.0	0.0	1.0	476	1.0
14.01879182326522	0.0	1.0	21.02818773489786	0.0	0.0	0.6666666666666666	0.0	0.0	-5.301909986390735	-5.301909986390735	1.0	477	1.0
0.0	0.0	1.0	0.0	0.0	0.0	1.0	0.0	0.0	0.0	0.0	1.0	478	1.0
0.0	0.0	1.0	0.0	0.0	0.0	1.0	0.0	0.0	0.0	0.0	1.0	479	1.0
0.0	0.0	1e-08	9.190441019261781	0.99999999	1.382823423206203	0.2555380190640931	0.0	0.0	-7.201714641940836	-7.201905723601594	1.0	480	1.0
0.0	0.0	1e-08	6.099786581732737	0.99999999	0.6828069264276202	0.3832029818233486	0.0	0.0	-5.50448827893208	-5.504372250367638	0.9998839781666049	481	1.0
9.733752620545063	0.0	1.0	14.60062893081759	0.0	0.0	0.6666666666666666	0.0	0.0	-5.612902795978207	-5.612902795978208	1.0	482	1.0
0.0	0.0	1e-08	3.287004469854347	0.99999999	0.3898208927423674	0.4614511303146388	0.0	0.0	-6.206782018645528	-6.206985614727166	1.0	483	1.0
0.0	0.0	1.0	0.0	0.0	0.0	1.0	0.0	0.0	0.0	0.0	1.0	484	1.0
0.0	0.0	1.0	0.0	0.0	0.0	1.0	0.0	0.0	0.0	0.0	1.0	485	1.0
0.0	0.0	1.0	0.0	0.0	0.0	1.0	0.0	0.0	0.0	0.0	1.0	486	1.0
0.0	0.0	1.0	0.0	0.0	0.0	1.0	0.0	0.0	0.0	0.0	1.0	487	1.0
0.0	0.0	1e-08	31.90410821315243	0.99999999	2.674348914825497	0.1268748498886018	0.0	0.0	-9.396864792111293	-9.288246366997502	0.8970726525899093	488	1.0
0.0	0.0	0.8631534013938456	73.75899274172792	0.1368465986061544	0.9302248032546707	0.3307316738565552	0.0	0.0	-9.643115648260798	-9.492618245108117	0.860279964012969	489	1.0
0.0	0.0	1.0	0.0	0.0	0.0	1.0	0.0	0.0	0.0	0.0	1.0	490	1.0
0.0	0.0	1.0	0.0	0.0	0.0	1.0	0.0	0.0	0.0	0.0	1.0	491	1.0
0.0	0.0	1.0	0.0	0.0	0.0	1.0	0.0	0.0	0.0	0.0	1.0	492	1.0
1.084954277966676	0.04097694959428543	1.0	1.627431416950015	0.0	0.0	0.6666666666666666	0.0	0.0	-32.41996559707771	-32.41996559707771	1.0	493	1.0	243.0
0.564581559928257	0.04360974820099178	1.0	0.8468723398923853	0.0	0.0	0.6666666666666666	0.0	0.0	-39.27095751935392	-39.27095751935392	1.0	494	1.0	244.0
0.2451361867704296	0.0	1.0	0.3677042801556444	0.0	0.0	0.6666666666666666	0.0	0.0	-17.02166590944343	-17.02166590944343	1.0	495	1.0	245.0
1.68801966368517	0.0	0.9571089603325286	2.600130726870596	0.04289103966747143	0.07289521311300007	0.589693279338235	2.0	0.0	-50.30792676847184	-48.29924853062288	0.1341658929290132	496	1.0	246.0
0.8075094549077655	0.0	1.0	1.211264182361648	0.0	0.0	0.6666666666666666	0.0	0.0	-53.91027452716779	-53.91027452716779	1.0	497	1.0	247.0
0.7875930768137138	0.0	1.0	1.181389615220571	0.0	0.0	0.6666666666666666	0.0	0.0	-40.98987210239526	-40.98987210239526	1.0	498	1.0	248.0
1.091869532611145	0.09284111973963358	1.0	1.637804298916717	0.0	0.0	0.6666666666666666	0.0	0.0	-60.35203218100807	-60.35203218100807	1.0	499	1.0	249.0
0.6703730609779189	0.03822268762559398	1.0	1.005559591466879	0.0	0.0	0.6666666666666666	0.0	0.0	-40.61114449475075	-40.61114449475075	1.0	500	1.0	250.0
0.4561436057640524	0.0	1.0	0.6842154086460785	0.0	0.0	0.6666666666666666	0.0	0.0	-36.29322881662655	-36.29322881662655	1.0	501	1.0	251.0
0.7702606289819547	0.1290443453460253	1.0	1.155390943472932	0.0	0.0	0.6666666666666666	0.0	0.0	-46.48233694840925	-46.48233694840925	1.0	502	1.0	252.0
0.0	0.0	1.0	0.0	0.0	0.0	1.0	0.0	0.0	0.0	0.0	1.0	503	1.0	253.0
1.450438593211346	0.0	1.0	2.175657889817019	0.0	0.0	0.6666666666666666	0.0	0.0	-28.36742899843843	-28.36742899843843	1.0	504	1.0	254.0
0.4816751196805791	0.0	1.0	0.7225126795208687	0.0	0.0	0.6666666666666666	0.0	0.0	-15.77775928946341	-15.77775928946341	1.0	505	1.0	255.0
2.335029617114834	0.0	1.0	3.502544425672252	0.0	0.0	0.6666666666666666	0.0	0.0	-49.76967456243215	-49.76967456243215	1.0	506	1.0	256.0
0.0	0.0	1.0	0.0	0.0	0.0	1.0	0.0	0.0	0.0	0.0	1.0	507	1.0	257.0
2.478911725322269	0.0	1.0	3.718367587983403	0.0	0.0	0.6666666666666666	0.0	0.0	-74.21742562527675	-74.21742562527675	1.0	508	1.0	258.0
1.990031402499871	0.0	1.0	2.985047103749806	0.0	0.0	0.6666666666666666	0.0	0.0	-74.60383559244524	-74.60383559244524	1.0	509	1.0	259.0
1.781888182833089	0.0	1.0	2.672832274249633	0.0	0.0	0.6666666666666666	0.0	0.0	-58.77405373270324	-58.77405373270324	1.0	510	1.0	260.0
1.39252336448599	0.0	1.0	2.088785046728984	0.0	0.0	0.6666666666666666	0.0	0.0	-60.85354195637722	-60.85354195637722	1.0	511	1.0	261.0
0.8127924774478478	0.0	1.0	1.219188716171771	0.0	0.0	0.6666666666666666	0.0	0.0	-55.27148509215215	-55.27148509215215	1.0	512	1.0	262.0
1.723449525424301	0.0	1.0	2.585174288136451	0.0	0.0	0.6666666666666666	0.0	0.0	-28.78526005873273	-28.78526005873273	1.0	513	1.0	263.0
1.011205930258702	0.0	1.0	1.516808895388053	0.0	0.0	0.6666666666666666	0.0	0.0	-21.47344452236996	-21.47344452236996	1.0	514	1.0	264.0
0.8306209169724801	0.0	1.0	1.24593137545872	0.0	0.0	0.6666666666666666	0.0	0.0	-20.10424380157919	-20.10424380157919	1.0	515	1.0	265.0
0.5304604505722689	0.0	1.0	0.7956906758584034	0.0	0.0	0.6666666666666666	0.0	0.0	-32.58528140381677	-32.58528140381677	1.0	516	1.0	266.0
1.363860999717867	0.6471662703648267	1.0	2.045791499576802	0.0	0.0	0.6666666666666666	0.0	0.0	-124.9675522082324	-124.9675522082324	1.0	517	1.0	267.0
0.2103719918635688	0.0	1.0	0.3155579877953533	0.0	0.0	0.6666666666666666	0.0	0.0	-9.560130947487153	-9.560130947487153	1.0	518	1.0	268.0
0.7263010938210032	0.0	1.0	1.089451640731504	0.0	0.0	0.6666666666666666	0.0	0.0	-33.09389414006037	-33.09389414006036	0.9999999999999858	519	1.0	269.0
0.4894960143776774	0.0	1.0	0.7342440215665162	0.0	0.0	0.6666666666666666	0.0	0.0	-14.4555139904144	-14.4555139904144	1.0	520	1.0	270.0
0.8839871441795261	0.0	1.0	1.325980716269289	0.0	0.0	0.6666666666666666	0.0	0.0	-21.37715660284867	-21.37715660284867	1.0	521	1.0	271.0
1.266728693646104	0.0	1.0	1.900093040469157	0.0	0.0	0.6666666666666666	0.0	0.0	-56.5877773136127	-56.5877773136127	1.0	522	1.0	272.0
3.975344296093604	0.1419397957655489	1.0	5.963016444140404	0.0	0.0	0.6666666666666666	0.0	0.0	-110.7531068823358	-110.7531068823358	1.0	523	1.0	273.0
0.7383676857802833	0.0	1.0	1.107551528670425	0.0	0.0	0.6666666666666666	0.0	0.0	-38.93052257642385	-38.93052257642385	1.0	524	1.0	274.0
0.8323100837288461	0.0	1.0	1.248465125593269	0.0	0.0	0.6666666666666666	0.0	0.0	-35.76056073550669	-35.76056073550669	1.0	525	1.0	275.0
0.2136227116992442	0.0	1.0	0.3204340675488662	0.0	0.0	0.6666666666666666	0.0	0.0	-9.323529164117	-9.323529164117	1.0	526	1.0	276.0
1.08561935919142	0.0	1.0	1.628429038787131	0.0	0.0	0.6666666666666666	0.0	0.0	-32.67743197763256	-32.67743197763256	1.0	527	1.0	277.0
1.334518355977012	0.0	1.0	2.001777533965518	0.0	0.0	0.6666666666666666	0.0	0.0	-62.54458842344641	-62.54458842344642	1.0	528	1.0	278.0
0.2284483566579089	0.0	1.0	0.3426725349868633	0.0	0.0	0.6666666666666666	0.0	0.0	-21.44753499957767	-21.44753499957767	1.0	529	1.0	279.0
0.8007249431872575	0.0	1.0	1.201087414780886	0.0	0.0	0.6666666666666666	0.0	0.0	-43.51643434563444	-43.51643434563444	1.0	530	1.0	280.0
0.0	0.0	1.0	0.0	0.0	0.0	1.0	0.0	0.0	0.0	0.0	1.0	531	1.0
0.0	0.0	1.0	0.0	0.0	0.0	1.0	0.0	0.0	0.0	0.0	1.0	532	1.0
0.0	0.0	1.0	0.0	0.0	0.0	1.0	0.0	0.0	0.0	0.0	1.0	533	1.0
0.0	0.0	1.0	0.0	0.0	0.0	1.0	0.0	0.0	0.0	0.0	1.0	534	1.0
0.9957706912058245	0.0	0.9579183000507334	22.90761545139395	0.04208169994926658	6.877217844776538	0.01439245826715452	6.0	0.0	-99.37648068565865	-95.16017683206728	0.01475307337433585	535	0.8203701212278076	281.0
0.4959866128469622	0.2709610785867776	0.9841223845914007	22.96049832464925	0.01587761540859933	3.234696437285606	0.09438363139461103	1.0	0.0	-73.75837766225008	-71.86508932759192	0.1505758500134804	536	1.0	282.0
0.0	0.0	1.0	0.0	0.0	0.0	1.0	0.0	0.0	0.0	0.0	1.0	537	1.0
1.237353019174098	0.0	0.919564733310337	9.053983888588224	0.08043526668966305	3.339203992254198	0.08934559960313415	7.0	0.0	-105.8406915125481	-103.2500032060736	0.07496842107680335	538	1.0	283.0
1.838171272913491	0.7757588299706718	1.0	2.757256909370236	0.0	0.0	0.6666666666666666	0.0	0.0	-127.1970394506936	-127.1970394506936	1.0	539	1.0	284.0
3.476218447987081	0.8142577585555173	1.0	5.214327671980623	0.0	0.0	0.6666666666666666	0.0	0.0	-153.4158615720287	-153.4158615720287	1.0	540	1.0	285.0
0.0	0.0	1.0	0.0	0.0	0.0	1.0	0.0	0.0	0.0	0.0	1.0	541	1.0
0.0	0.0	1.0	0.0	0.0	0.0	1.0	0.0	0.0	0.0	0.0	1.0	542	1.0
0.0	0.0	1.0	0.0	0.0	0.0	1.0	0.0	0.0	0.0	0.0	1.0	543	1.0
0.0	0.0	1.0	0.0	0.0	0.0	1.0	0.0	0.0	0.0	0.0	1.0	544	1.0
0.0	0.0	1.0	0.0	0.0	0.0	1.0	0.0	0.0	0.0	0.0	1.0	545	1.0
0.0	0.0	1.0	0.0	0.0	0.0	1.0	0.0	0.0	0.0	0.0	1.0	546	1.0
0.0	0.0	1.0	0.0	0.0	0.0	1.0	0.0	0.0	0.0	0.0	1.0	547	1.0
0.0	0.0	1.0	0.0	0.0	0.0	1.0	0.0	0.0	0.0	0.0	1.0	548	1.0
0.0	0.0	1.0	0.0	0.0	0.0	1.0	0.0	0.0	0.0	0.0	1.0	549	1.0
0.0	0.0	1.0	0.0	0.0	0.0	1.0	0.0	0.0	0.0	0.0	1.0	550	1.0
4.356079399079705	0.9127313668879345	1.0	6.534119098619556	0.0	0.0	0.6666666666666666	0.0	0.0	-167.9507548337046	-167.9507548337046	1.0	551	1.0	286.0
1.683641441327079	0.3181040187128289	1.0	2.525462161990618	0.0	0.0	0.6666666666666666	0.0	0.0	-87.3237320379616	-87.3237320379616	1.0	552	1.0	287.0
1.218192544260466	0.2978300464904929	0.9466910648978635	13.7390847403897	0.05330893510213652	2.302961878285004	0.1546666060463644	1.0	0.0	-114.3139563269213	-112.4491704994693	0.154929387909721	553	1.0	288.0
0.6708517215241309	0.6301509345049967	0.9641137324884043	24.57967085185858	0.03588626751159574	5.302305219124406	0.03226476931623246	2.0	0.0	-104.4039672826929	-101.904339615573	0.08211556726261726	554	1.0	289.0
0.0	0.0	1.0	0.0	0.0	0.0	1.0	0.0	0.0	0.0	0.0	1.0	555	1.0
0.0	0.0	1.0	0.0	0.0	0.0	1.0	0.0	0.0	0.0	0.0	1.0	556	1.0
0.0	0.0	1.0	0.0	0.0	0.0	1.0	0.0	0.0	0.0	0.0	1.0	557	1.0
1.598061264521787	0.456822244514857	1.0	2.39709189678268	0.0	0.0	0.6666666666666666	0.0	0.0	-108.3675603756268	-108.3675603756268	1.0	558	1.0	290.0
4.552244579746491	0.6175104013372913	1.0	6.828366869619733	0.0	0.0	0.6666666666666666	0.0	0.0	-154.3426358477366	-154.3426358477366	1.0	559	1.0	291.0
0.0	0.0	1.0	0.0	0.0	0.0	1.0	0.0	0.0	0.0	0.0	1.0	560	1.0
0.8978067577294508	0.4294107655660885	1.0	1.346710136594176	0.0	0.0	0.6666666666666666	0.0	0.0	-80.1538833987227	-80.1538833987227	1.0	561	1.0	292.0
2.859200904124327	1.348347608413137	1.0	5.305079685923168	0.0	0.0	0.6666666666666666	0.0	0.0	-182.3984114843482	-182.3983786515669	0.9999671677576873	562	1.0	293.0
0.3767084287396015	0.2312736365515334	1.0	0.5650626431094021	0.0	0.0	0.6666666666666666	0.0	0.0	-53.42894260635002	-53.42894260635002	1.0	563	1.0	294.0
1.791925436897341	0.2712905270259986	1.0	2.687888155346011	0.0	0.0	0.6666666666666666	0.0	0.0	-80.48699578621748	-80.48699578621748	1.0	564	1.0	295.0
2.190388332027049	0.1447446220007349	1.0	3.285582498040572	0.0	0.0	0.6666666666666666	0.0	0.0	-89.261770820953	-89.261770820953	1.0	565	1.0	296.0
1.402081189319705	0.2886359596844826	0.9773091179935791	5.131170725070545	0.02269088200642089	0.08874336745358846	0.5804869714896963	0.0	0.0	-85.29773089855824	-85.23034826934094	0.9348374367754251	566	1.0	297.0
0.9146911261913713	0.1852462737246833	1.0	1.372036689287057	0.0	0.0	0.6666666666666666	0.0	0.0	-69.46493272041843	-69.46493272041843	1.0	567	1.0	298.0
0.0	0.0	1.0	0.0	0.0	0.0	1.0	0.0	0.0	0.0	0.0	1.0	568	1.0
0.0	0.0	1.0	0.0	0.0	0.0	1.0	0.0	0.0	0.0	0.0	1.0	569	1.0
0.0	0.0	1.0	0.0	0.0	0.0	1.0	0.0	0.0	0.0	0.0	1.0	570	1.0
2.045482295659617	0.0	1.0	3.068223443489426	0.0	0.0	0.6666666666666666	0.0	0.0	-6.880347740849098	-6.880347740849098	1.0	571	1.0
2.423604145770653	0.0	1.0	3.635406218655978	0.0	0.0	0.6666666666666666	0.0	0.0	-8.843141152479122	-8.843141152479122	1.0	572	1.0
0.0	0.0	1.0	0.0	0.0	0.0	1.0	0.0	0.0	0.0	0.0	1.0	573	1.0
0.0	0.0	0.001992187499999999	1.978042751199652	0.9980078125	1.992831497483703	0.1827870132636815	0.0	0.0	-9.207494901629767	-9.210581592533348	1.0	574	1.0
0.0	0.0	1.0	0.0	0.0	0.0	1.0	0.0	0.0	0.0	0.0	1.0	575	1.0
0.0	0.0	1.0	0.0	0.0	0.0	1.0	0.0	0.0	0.0	0.0	1.0	576	1.0
5.373539541041172	0.9480966932781971	1.0	8.060309311561754	0.0	0.0	0.6666666666666666	0.0	0.0	-14.31935133790031	-14.31935133790031	1.0	577	1.0
10000.0	0.9114788377017063	1.0	90.03381874180424	0.0	0.0	0.6666666666666666	0.0	0.0	-12.74561713608278	-12.74535340664479	0.999736305335548	578	1.0
2.739273324812872	0.0	1.0	4.108909987219309	0.0	0.0	0.6666666666666666	0.0	0.0	-8.114556980155287	-8.114556980155287	1.0	579	1.0
1.668770392889166	0.1342243895105522	0.9666201753848965	24.96567858362947	0.03337982461510347	4.761037464595802	0.04265091190092463	3.0	0.0	-119.8229874448205	-115.4144419389801	0.01217287083013696	580	1.0	299.0
1.603769793303502	0.0	0.7518522418351392	2.867507976833625	0.2481477581648608	0.3825095395152118	0.4637170857019605	9.0	0.0	-127.5323762787979	-126.3087750256133	0.2941688804360979	581	1.0	300.0
1.901527335193572	0.1866044388576918	1.0	2.852291002790357	0.0	0.0	0.6666666666666666	0.0	0.0	-107.1326878759114	-107.1326878759114	1.0	582	1.0	301.0
0.0	0.0	1.0	0.0	0.0	0.0	1.0	0.0	0.0	0.0	0.0	1.0	583	1.0
0.0	0.0	1.0	0.0	0.0	0.0	1.0	0.0	0.0	0.0	0.0	1.0	584	1.0
0.0	0.0	1.0	0.0	0.0	0.0	1.0	0.0	0.0	0.0	0.0	1.0	585	1.0
0.0	0.0	1.0	0.0	0.0	0.0	1.0	0.0	0.0	0.0	0.0	1.0	586	1.0
2.586181333403643	0.2488356483612008	1.0	4.808605433369171	0.0	0.0	0.6666666666666666	0.0	0.0	-109.594594772734	-109.5945259010191	0.9999311306566968	587	1.0	302.0
0.878898354558193	0.0	0.815211800481294	2.721324078605975	0.184788199518706	1.002314181420473	0.3171627506267874	8.0	0.0	-81.77131960982393	-80.57836923963394	0.3033250214556446	588	1.0	303.0
0.6077883380851826	0.0	1.0	0.9116825071277739	0.0	0.0	0.6666666666666666	0.0	0.0	-31.2935011972438	-31.2935011972438	1.0	589	1.0	304.0
2.297804956444465	0.0	1.0	3.446707434666699	0.0	0.0	0.6666666666666666	0.0	0.0	-74.36268417023942	-74.36268417023942	1.0	590	1.0	305.0
0.8940712010774418	0.0	1.0	1.341106801616163	0.0	0.0	0.6666666666666666	0.0	0.0	-24.8322232116777	-24.8322232116777	1.0	591	1.0	306.0
0.2464994203832766	0.0	0.9883786135764345	4.666738801918851	0.01162138642356547	2.93113833549004	0.1107462487043285	1.0	0.0	-20.59684740153659	-19.13182748318279	0.2310733887900148	592	1.0	307.0
0.3509617194460579	0.08750743393838724	1.0	0.5264425791690868	0.0	0.0	0.6666666666666666	0.0	0.0	-36.40772337476004	-36.40772337476004	1.0	593	1.0	308.0
0.2349641217067132	0.03847590022296972	1.0	0.3524461825600697	0.0	0.0	0.6666666666666666	0.0	0.0	-23.05774647695378	-23.05774647695378	1.0	594	1.0	309.0
0.2157502454276298	0.03378488082710099	1.0	0.3236253681414446	0.0	0.0	0.6666666666666666	0.0	0.0	-17.53892631515808	-17.53892631515808	1.0	595	1.0	310.0
1.112830517647258	0.03417623199203815	1.0	1.952263887092989	0.0	0.0	0.6666666666666666	0.0	0.0	-35.3378183644604	-35.3377076772889	0.9998893189540937	596	1.0	311.0
0.572566470423799	0.0	1.0	0.8588497056356984	0.0	0.0	0.6666666666666666	0.0	0.0	-27.70383475725497	-27.70383475725497	1.0	597	1.0	312.0
1.115320060939403	0.0	1.0	1.672980091409105	0.0	0.0	0.6666666666666666	0.0	0.0	-27.18515036656933	-27.18515036656933	1.0	598	1.0	313.0
0.6115847407742168	0.0	1.0	0.9173771111613251	0.0	0.0	0.6666666666666666	0.0	0.0	-35.04853147944934	-35.04853147944934	1.0	599	1.0	314.0
0.718009331137416	0.0	1.0	1.077013996706124	0.0	0.0	0.6666666666666666	0.0	0.0	-20.78000516262914	-20.78000516262914	1.0	600	1.0	315.0
0.9355744700971803	0.0	0.9960132428482967	144.135062400167	0.003986757151703268	4.135226604165368	0.0589785130639795	1.0	0.0	-60.44416148989528	-55.62972435394229	0.008111786626642581	601	1.0	316.0
0.3457689658113974	0.04672926442582784	1.0	0.6320898386313791	0.0	0.0	0.6666666666666666	0.0	0.0	-27.20528665919288	-27.20465485762725	0.9993683979789215	602	1.0	317.0
0.7818745933295603	0.2008740951007311	1.0	1.17281188999434	0.0	0.0	0.6666666666666666	0.0	0.0	-51.95046784444297	-51.95046784444297	1.0	603	1.0	318.0
0.6995365796100244	0.0	1.0	1.049304869415036	0.0	0.0	0.6666666666666666	0.0	0.0	-43.61979312859171	-43.61979312859171	1.0	604	1.0	319.0
0.0	0.0	0.01	0.04408892344261255	0.99	0.6612786404053388	0.388269563888963	1.0	0.0	-11.06163693918296	-11.06155669760582	0.999919761642124	605	1.0	320.0
1.440583034789935	0.0	1.0	2.160874552184902	0.0	0.0	0.6666666666666666	0.0	0.0	-53.72248575611383	-53.72248575611383	1.0	606	1.0	321.0
0.361499683508353	0.0	1.0	0.5422495252625296	0.0	0.0	0.6666666666666666	0.0	0.0	-21.6277116391536	-21.6277116391536	1.0	607	1.0	322.0
0.7580032968674579	0.0	0.9841822719558229	11.86925196230517	0.01581772804417714	2.932632282481947	0.1106589113709381	1.0	0.0	-39.82787852209319	-35.46604234267359	0.0127549457661198	608	1.0	323.0
1.022120931127998	0.1373333912262942	1.0	1.533181396691996	0.0	0.0	0.6666666666666666	0.0	0.0	-67.99576253036885	-67.99576253036885	1.0	609	1.0	324.0
0.0	0.0	1.0	0.0	0.0	0.0	1.0	0.0	0.0	0.0	0.0	1.0	610	1.0
0.0	0.0	1.0	0.0	0.0	0.0	1.0	0.0	0.0	0.0	0.0	1.0	611	1.0
1.228994340444064	0.0	1.0	1.843491510666096	0.0	0.0	0.6666666666666666	0.0	0.0	-26.88679155418086	-26.88679155418086	1.0	612	1.0	325.0
0.7619526123973183	0.03186424273311831	1.0	1.142928918595978	0.0	0.0	0.6666666666666666	0.0	0.0	-28.49006943419446	-28.49006943419446	1.0	613	1.0	326.0
0.454759009781288	0.03115586300875595	1.0	0.682138514671932	0.0	0.0	0.6666666666666666	0.0	0.0	-24.84521648153887	-24.84521648153887	1.0	614	1.0	327.0
0.6266174440486527	0.0	1.0	0.9399261660729789	0.0	0.0	0.6666666666666666	0.0	0.0	-18.27452258510854	-18.27452258510854	1.0	615	1.0	328.0
0.844225994789761	0.0	1.0	1.266338992184642	0.0	0.0	0.6666666666666666	0.0	0.0	-22.40454947242048	-22.40454947242048	1.0	616	1.0	329.0
0.923433629565283	0.0	1.0	1.385150444347924	0.0	0.0	0.6666666666666666	0.0	0.0	-36.99577511737557	-36.99577511737557	1.0	617	1.0	330.0
0.6372468017413636	0.0	1.0	1.064397440673888	0.0	0.0	0.6666666666666666	0.0	0.0	-31.03474339037556	-31.03406118918342	0.9993180314541495	618	1.0	331.0
0.8245869634557562	0.07388071242895626	1.0	1.236880445183635	0.0	0.0	0.6666666666666666	0.0	0.0	-45.16930446977803	-45.16930446977803	1.0	619	1.0	332.0
1.915900277404095	0.0	0.994558007891961	31.40511906977461	0.005441992108038973	4.1948594876539	0.0571802590583349	1.0	0.0	-75.76704976054161	-70.13483086939641	0.003580621497105696	620	1.0	333.0
1.281624041722088	0.0	1.0	1.922436062583132	0.0	0.0	0.6666666666666666	0.0	0.0	-39.73841469730439	-39.73841469730439	1.0	621	1.0	334.0
1.043647669104709	0.0	1.0	1.565471503657063	0.0	0.0	0.6666666666666666	0.0	0.0	-21.31135768163644	-21.31135768163644	1.0	622	1.0	335.0
0.0	0.0	0.06	0.04135896582325803	0.94	0.3191170166697788	0.4842323291645879	1.0	0.0	-10.72973164468639	-10.7292955450682	0.9995639954594044	623	1.0	336.0
0.5780497080481064	0.0	1.0	0.8670745620721597	0.0	0.0	0.6666666666666666	0.0	0.0	-30.24203529037316	-30.24203529037316	1.0	624	1.0	337.0
3.977524439012893	0.04004216799996362	1.0	5.966286658519346	0.0	0.0	0.6666666666666666	0.0	0.0	-105.0819538815874	-105.0819538815874	1.0	625	1.0	338.0
1.111537478611913	0.0	0.991860513381335	124.6504989881328	0.008139486618665037	9.609153217947892	0.003584624911514234	2.0	0.0	-71.45069015719206	-64.27459757107876	0.0007646498158025983	626	0.449511963903885	339.0
0.725959320637284	0.0	0.976424287725121	14.01184413203852	0.02357571227487898	7.788894269305246	0.009040413133229896	3.0	0.0	-65.19465915563237	-58.09936013257977	0.0008289928539084723	627	0.6298154482816828	340.0
