# Supplementary material for: The evolution of mammalian Rem2: unraveling the impact of purifying selection and coevolution on protein function, and implications for human disorders
Source: Front Bioinform. 2024 Jun 24;4:1381540. doi: 10.3389/fbinf.2024.1381540 (PMC11228553; doi:10.3389/fbinf.2024.1381540)
Supplement: Supplementary file 6 [file Table2.csv]

alpha	beta	alpha=beta	LRT	p-value	Total branch length	dN/dS LB	dN/dS MLE	dN/dS UB	Site	adjusted_p-value	HumanREM2
0.0	0.0	0.0	0.0	1.0	0.0	0.0	0.0	0.0	1	1.0	1.0
1.851678899959321	0.287846032188471	0.5322558257903552	9.515056122217743	0.002037928725377225	6.207437514596315	0.06187726037825893	0.1554513756109629	0.315755110333851	2	0.006689954506866597	2.0
0.0	0.0	0.0	0.0	1.0	0.0	0.0	0.0	0.0	3	1.0
0.5214420610819558	0.4145758843970833	0.4419842567793031	0.1371077906852349	0.7111733588033236	5.154644671702406	0.3795687964427966	0.7950564700071707	1.445661463172858	4	1.0	3.0
0.295155420463636	0.0967878661864509	0.1243094509041411	0.6971274366573823	0.4037506038605043	1.449759892839894	0.05425180529384043	0.3279216964215483	1.016926348587898	5	0.7564742464617943	4.0
1.931535828001257	0.7239707309906341	1.067110662620853	5.535554025301593	0.01863386476858697	12.44518601471821	0.1997982197098967	0.3748161025518203	0.6325008009627962	6	0.04909005550379844	5.0
0.0	0.0	0.0	0.0	1.0	0.0	0.0	0.0	0.0	7	1.0
0.0	0.0	0.0	0.0	1.0	0.0	0.0	0.0	0.0	8	1.0
1.367858649951259	0.273944202449329	0.4279860313050375	5.737354812517438	0.01660778577070809	4.991390263321426	0.0791848326861727	0.2002723033254135	0.40981268010887	9	0.04412322745014396	6.0
2.285091535897888	0.4995095217950725	0.9186503918141432	13.16958493426679	0.0002845297536392399	10.71376700570264	0.1127576001968988	0.2185949726511934	0.3788525271155145	10	0.001188161655136519	7.0
0.0	3.423158666154293	1.982328224285105	0.7467141524673533	0.3875185477836649	23.11891761334562	1464.955690725579	10000.0	10000.0	11	0.7296520404214952
0.0	0.0	0.0	0.0	1.0	0.0	0.0	0.0	0.0	12	1.0
0.8757247578999624	0.512440303398048	0.5692406509304947	0.6047954032510745	0.4367541898208647	6.638773312010613	0.3022005920170318	0.5851613749357834	1.011343204296274	13	0.8007160146715854	8.0
0.0	0.0	0.0	0.0	1.0	0.0	0.0	0.0	0.0	14	1.0	9.0
0.483554567877475	0.03873285098360784	0.09951984998617157	4.318554854477924	0.03769892568576005	1.160650988335981	0.004551039210816891	0.0801002690422772	0.3530736481669554	15	0.09126342241301756	10.0
1.365510223704236	0.5670737027953401	0.7394107283247884	4.000142392994007	0.04549642009600952	8.62338310131738	0.2373043351113142	0.4152833812236371	0.6699031687000263	16	0.10644125149327602	11.0
1.090543849991818	0.03809692144232809	0.194584169559536	13.62359332365421	0.0002233607739865473	2.269339320197858	0.001992483510723839	0.0349338739956343	0.154534356943908	17	0.0009399141294601688	12.0
0.9668942216402748	0.03802188410613122	0.3302427611107409	20.0925469823195	7.378364438759277e-06	3.851458649980321	0.002243643109479512	0.03932372668607896	0.1734261797979441	18	5.4751120798799015e-05	13.0
0.4792493110717617	0.0792378269081249	0.1779797465133762	4.546385520605227	0.03298831431912419	2.075690113311474	0.02737010815176204	0.1653373830228835	0.5120617852074592	19	0.08016927549647623	14.0
0.7952674454824306	0.112848854009382	0.2783167563277192	8.375515955614148	0.003803095741623408	3.24587123420219	0.03524853530278738	0.1419005073707309	0.3697700831206723	20	0.011863388208944661	15.0
0.5183050136302393	0.369254469143427	0.4219955976762826	0.4376809290776009	0.5082439011809446	4.921526786711065	0.3415387095245213	0.7124269675825564	1.29039423081879	21	0.9130914786259378	16.0
0.5362164317867525	0.0	0.1986010037843733	13.87700152598569	0.0001951722159536651	2.316185679127128	0.0	0.0	0.1605402612422858	22	0.0008381710918010138	17.0
0.4779928764364912	0.0	0.1477510179833241	11.63755120033353	0.000646336346781351	1.723147342704202	0.0	0.0	0.1724335084816184	23	0.0023979460913130597	18.0
0.7484463421097617	0.06472678439001571	0.204961433098809	10.68395952747669	0.001080685002730064	2.390364233165007	0.01435864636255891	0.08648152946751038	0.2677655088404033	24	0.003871939981210001	19.0
0.7439716905581729	0.177808222254647	0.3446797509586882	5.330091127700911	0.02096028921780269	4.019830151122505	0.07391739395103396	0.2389986400171281	0.559693263086647	25	0.05453154082805928	20.0
1.670889018397888	0.4062382431874342	0.7316469671019318	10.1720392141834	0.001425864844902036	8.532838178492787	0.1162654115181391	0.2431270052734867	0.4412510742567426	26	0.004858789444312916	21.0
0.1604821375630376	0.3338964112021078	0.2943198042617132	0.5501157853819763	0.4582703881970456	3.432506899384152	0.8896821665004419	2.080583024830118	4.061893575928787	27	0.8352777133707777	22.0
0.8550768506332332	0.185948738430068	0.2624314307633789	3.479622207317917	0.0621289222702549	3.060608507029146	0.07776636406584202	0.2174643580777123	0.4695125841355684	28	0.1401253031059346	23.0
0.478214376225586	1.045660759597645	0.9310829166003417	1.315178340978036	0.2514592245420122	10.85876141820042	1.338141449522178	2.186594154384811	3.348123131658304	29	0.49424744134119636	24.0
0.3766859337589273	1.242946568428935	1.033179404726371	3.333476288375408	0.06788325521160499	12.04946246794652	2.032801186271417	3.299689361972301	5.040525833555774	30	0.15255484235726283	25.0
0.4843442079810924	0.3877358103434655	0.4151847454359159	0.1233218108040433	0.7254592751183733	4.842095171959934	0.3633467656750017	0.8005377249367287	1.507165505944835	31	1.0	26.0
0.8335316084675636	0.1107296991687276	0.2808091083105119	9.30583671409164	0.00228424961262319	3.274938307680611	0.03303375719630876	0.132844031400684	0.3466268778416103	32	0.00738948132979197	27.0
2.733966454927106	0.09216632186336471	0.8945806951003187	44.16305235604977	3.02130542806367e-11	10.43305398931717	0.005601936138542206	0.03371157743990026	0.1050041089783466	33	1.894358503395921e-09	28.0
0.9435466401814072	0.4931390269138935	0.6700057459062182	1.993597964952016	0.1579651884585176	7.813946979269889	0.249986879220223	0.5226440388988954	0.9554712397143845	34	0.3215719907905537	29.0
0.0	0.0	0.0	0.0	1.0	0.0	0.0	0.0	0.0	35	1.0
0.0	0.0	0.0	0.0	1.0	0.0	0.0	0.0	0.0	36	1.0
0.0	0.0	0.0	0.0	1.0	0.0	0.0	0.0	0.0	37	1.0
0.0	0.0	0.0	0.0	1.0	0.0	0.0	0.0	0.0	38	1.0
0.0	2.518981480280625	2.092635357834333	0.3185516613835908	0.5724793461739726	24.40537537621615	1464.968933588197	10000.0	10000.0	39	1.0
0.0	6.273411765113423	2.028277224226128	1.647172345701218	0.1993442273641389	23.6547981658385	1464.993313984229	10000.0	10000.0	40	0.39805360050100347
0.0	0.0	0.0	0.0	1.0	0.0	0.0	0.0	0.0	41	1.0
0.0	0.0	0.0	0.0	1.0	0.0	0.0	0.0	0.0	42	1.0
0.0	0.0	0.0	0.0	1.0	0.0	0.0	0.0	0.0	43	1.0
0.0	0.0	0.0	0.0	1.0	0.0	0.0	0.0	0.0	44	1.0
0.0	0.0	0.0	0.0	1.0	0.0	0.0	0.0	0.0	45	1.0
0.0	0.0	0.0	0.0	1.0	0.0	0.0	0.0	0.0	46	1.0
0.2385015209324372	0.2827474951759112	0.269969589240589	0.04464337516057526	0.8326611498678509	3.148522336159947	0.468727783870062	1.185516528659824	2.425643376769787	47	1.0	30.0
2.138356309426986	0.1515562499326739	0.6792561223537509	33.34977302285699	7.698680470902275e-09	7.921829563174515	0.02195239601695014	0.07087511527640886	0.1656283037314228	48	2.1941239342071484e-07	31.0
0.0	0.0	0.0	0.0	1.0	0.0	0.0	0.0	0.0	49	1.0
0.3508610620147905	0.04749031923411485	0.1353250366647734	3.588366529005498	0.05818540974966946	1.578229243446372	0.007740058517824465	0.1353536324646732	0.6009740531824924	50	0.13299868389148042	32.0
0.8249171287597881	0.3590774359496878	0.5119055812700523	3.13708963636401	0.07653025570513816	5.970102636995009	0.2083111460024778	0.4352891016938132	0.7922410877476506	51	0.17015769619546675	33.0
0.06945771420136225	0.0961404288139244	0.08529697652001604	0.07134178334798236	0.7893930707839651	0.9947766210839719	0.2296337921912585	1.384157683842104	4.306741421969487	52	1.0	34.0
0.0	0.0	0.0	0.0	1.0	0.0	0.0	0.0	0.0	53	1.0
0.6800524528416347	0.1253818221536448	0.2754199391189517	6.031564516722156	0.01405227273125309	3.212087082027003	0.0456852268391057	0.1843708108539721	0.4815035855685741	54	0.03797747845903313	35.0
0.2836144212009812	0.7428012006686437	0.5529073316831558	3.289576099198683	0.06972102011439918	6.448285855188026	1.487554367421732	2.619052999925781	4.254239825835488	55	0.15556967833355262	36.0
0.5762611273081308	0.1541461586731548	0.2893187616614802	4.561131969436005	0.03270545016471693	3.374182202979592	0.08284091966117371	0.2674935916521258	0.6261556546214718	56	0.07979111771703314	37.0
1.334429968136956	0.4986119867144306	0.7590385998968681	5.420092153234009	0.01990630926253056	8.852293299054129	0.1923847444879584	0.3736516704661241	0.649196338600815	57	0.05200523294836109	38.0
1.204106096357992	0.5153065375198224	0.7400347364368807	4.572708215028399	0.03248517123762162	8.630660600551254	0.2336771927702826	0.4279577514626392	0.7120410024969157	58	0.07956329049214357	39.0
0.5510460684091611	0.7207846380475971	0.650550471660288	0.3143750997778056	0.5750077766573154	7.587049699129052	0.718311531339789	1.308029726313921	2.160170321196308	59	1.0	40.0
0.8522431989164346	0.3303614489116855	0.5443078679098652	3.558820134817921	0.0592298248537666	6.347994545172827	0.1534118212464486	0.3876375303806661	0.7914651293871426	60	0.1345547108091002	41.0
1.06928738451734	0.2087439491213581	0.3272907687734108	6.051437556805539	0.01389497980547572	3.817031017459187	0.07733161516902431	0.1952178171592121	0.3979002781661923	61	0.037714945186291246	42.0
3.755776262414899	0.0	0.6133586045809255	6.839487273536061	0.008916442754365206	7.153299273563492	0.0	0.0	0.1928094306519773	62	0.0254887438524879
2.005569911822469	0.2066244100015979	0.4219127196781771	15.24902989860141	9.42251407063388e-05	4.920560221443674	0.04077716305350976	0.1030252841267635	0.20988099199771	63	0.00045445510171441867	43.0
0.3458050059569466	0.444763695702762	0.4029990780699227	0.1902279688388262	0.6627269487787242	4.699979735955571	0.6106392185785701	1.286169049149438	2.33929458720288	64	1.0	44.0
0.8994154102859777	0.08063114212903533	0.2036024432454279	7.858971058556662	0.005056916236394482	2.374515003923961	0.01481776543044442	0.08964838850537138	0.277279146041868	65	0.015542580785388924	45.0
0.7275301060824391	0.06484861157138472	0.2014489796439461	10.32210285347627	0.001314464348444844	2.349400218705206	0.01479953287483225	0.08913529629801531	0.2763174156201607	66	0.004553420698756448	46.0
0.601515536861441	0.05308406146375301	0.2795622497697873	8.764766247422969	0.003071054335120116	3.260396810704798	0.005035087452302621	0.08825052423538798	0.3905621982678833	67	0.009774370904164024	47.0
1.561127510159801	0.04950776634485602	0.6364868462416114	29.8810426440952	4.593825342347202e-08	7.423032563411484	0.001803152308423238	0.0317128268015649	0.1398569984889433	68	7.962659428574305e-07	48.0
0.348212750174275	0.1356578731886526	0.2193193543010108	1.712089378912836	0.1907145085996625	2.557813595639943	0.09646830000662669	0.3895833025090494	1.017462082484784	69	0.3820383287283974	49.0
1.231145893377877	0.2686801267465782	0.4957513739094367	7.545997182183982	0.006014352893440433	5.781704073879329	0.08647056686482411	0.2182358144487689	0.4454733967380505	70	0.01787203442742726	50.0
1.211055835634603	0.09647742253414629	0.5286845699701277	18.88255413901518	1.390182341509671e-05	6.165787717114471	0.01324829488351296	0.07966389302239836	0.2478492714480038	71	9.048723584807923e-05	51.0
0.8448976189359941	0.1567955849998155	0.2613236328155802	4.686789741880489	0.03039538434210198	3.047688805249372	0.05743696577426696	0.1855793903139093	0.4339131816581196	72	0.07503112591534622	52.0
1.683757910919303	1.150388060977699	1.348079081913554	1.156751374917405	0.2821402970183197	15.72198228790978	0.417865455444635	0.6832265217685639	1.05536960609703	73	0.5493951460038564	53.0
0.0	0.0	0.0	0.0	1.0	0.0	0.0	0.0	0.0	74	1.0
0.0	0.0	0.0	0.0	1.0	0.0	0.0	0.0	0.0	75	1.0
2.239836923514535	0.5537993911410155	1.024470610274657	15.86327662359662	6.80871698799379e-05	11.9478960880836	0.1380975925412132	0.2472498713308321	0.4044399981339649	76	0.00034992340585836935	54.0
0.9932072110132304	0.2703435229403872	0.4787250483956192	5.854021647360128	0.01554149515546577	5.583134426335766	0.1077740078399886	0.2721924689457233	0.5576243744788694	77	0.04182196335827054	55.0
0.7324030972538198	0.2478222743876846	0.443638896975505	4.186958095923359	0.04073612886779443	5.173941925258644	0.1205475536537666	0.3383686870207213	0.7299614303290708	78	0.09711617034261258	56.0
0.9005238894487666	0.277107338630358	0.4577780974041331	4.603470230424392	0.03190730840146039	5.338840455090111	0.1217679562457489	0.307717920509563	0.6287665770779179	79	0.07845444065770849	57.0
0.8286716287840609	0.7537598829994829	0.7847286489056216	0.05794690671581293	0.809770867813016	9.151903686093023	0.5264839847345648	0.9096002044929442	1.459034132973488	80	1.0	58.0
1.167973696199787	1.051962666761896	1.087267698050432	0.06704240376296866	0.7956927388731039	12.68026758986643	0.5600416283568572	0.9006732516191472	1.371799305336246	81	1.0	59.0
1.498910359409404	0.5872903560594004	0.9386334042878991	6.197652549342763	0.01279198612680732	10.94681903683831	0.2076796830789698	0.3918115265350509	0.6679710000595119	82	0.03517796184872013	60.0
1.62003440946939	0.1346868269411634	0.5666219704933372	21.53607119494791	3.47235501818588e-06	6.60823293199652	0.02059325941315286	0.08313825073954899	0.2171087146834314	83	2.7912392261571115e-05	61.0
1.149914323167057	0.4987902241261815	0.6884727322785587	3.128073915501574	0.07695460993885983	8.029318344757497	0.2154574525675315	0.4337629457057545	0.7705807771724374	84	0.17049660929917002	62.0
0.4552153263382178	0.0	0.1326524244641746	9.7774617274371	0.001766640293595301	1.54705988384128	0.0	0.0	0.1981236989430236	85	0.005923440984407774	63.0
0.7430942343494173	0.1523317324104196	0.3359471416733604	7.38968443298927	0.006559899666905844	3.917986030585988	0.06333587208908074	0.2049965204531385	0.4795133973888204	86	0.019310127188497485	64.0
0.9292077946622664	0.0	0.4312462605997667	19.96139163783593	7.902174071650059e-06	5.029412711643594	0.0	0.0	0.1246203260971976	87	5.69501510680987e-05	65.0
0.4107306187862146	0.0	0.1255121866523902	11.76589685631034	0.000603258090725256	1.463786807421319	0.0	0.0	0.169100965768655	88	0.002251445374313902	66.0
0.803157212610952	0.0	0.2202995684854606	17.80623381467358	2.445806079209856e-05	2.569245350833714	0.0	0.0	0.1041586369124744	89	0.0001488854768606388	67.0
1.009997999139175	0.0	0.2357069146552989	29.04795242289134	7.060869111619184e-08	2.748933639774484	0.0	0.0	0.05795049285161612	90	1.0446677701032115e-06	68.0
0.0	0.0	0.0	0.0	1.0	0.0	0.0	0.0	0.0	91	1.0	69.0
0.6531847855913097	0.0	0.2571946518923993	17.53109763593028	2.826467027805535e-05	2.999534534619179	0.0	0.0	0.1318142663119564	92	0.00016562568471346456	70.0
1.827552355954865	0.04243731839233437	0.4984697677284416	32.30525502825051	1.317565234693063e-08	5.813407361948522	0.001316975468215614	0.02322084959922344	0.1021985119595042	93	3.4421391756356273e-07	71.0
1.097572782874421	0.0	0.293161754779565	23.15078575724857	1.497819869245021e-06	3.419001138712447	0.0	0.0	0.07844509367869226	94	1.3227226169248285e-05	72.0
0.69583322347787	0.0	0.09393466621165747	11.76662137164664	0.0006030233287557252	1.095513741155357	0.0	0.0	0.100812523556923	95	0.002251445374313902	73.0
1.386075056854204	0.0	0.1978203604505873	27.0225257642536	2.010982506073233e-07	2.307081420458907	0.0	0.0	0.04553560432189767	96	2.424780829438302e-06	74.0
1.250439371923825	0.0	0.1632091994490584	19.57272519981976	9.684189291703227e-06	1.903428498660269	0.0	0.0	0.05850670767658985	97	6.800202963521684e-05	75.0
1.356014925962807	0.04726369349847824	0.2701542188453744	15.06147732319106	0.0001040655278119473	3.150675580294659	0.001984229466421177	0.0348548475341595	0.1538114205802095	98	0.0004980846254816104	76.0
1.424633422285007	0.0	0.5319713522275742	31.78982113010042	1.717906983333961e-08	6.204119839561206	0.0	0.0	0.06909444089785803	99	4.14279876365536e-07	77.0
0.8481840694270996	0.5391192164561965	0.6490299861518231	0.8255075707236017	0.3635747869178753	7.569317025613209	0.3165225362965263	0.6356158243108022	1.127399638473589	100	0.6928917671656772	78.0
1.397489404652368	0.04652649845219002	0.4860713248736538	23.96222068189329	9.824469511254819e-07	5.668810430228509	0.001919233334205093	0.03329291678155061	0.1495124375533717	101	9.193943856054883e-06	79.0
0.9886922950744469	0.2286370243210325	0.4334963468455154	6.501034334355126	0.01078117549669477	5.055654359167503	0.08256492357171036	0.2312519531709474	0.5019963334335303	102	0.030071545564943163	80.0
2.108105274599993	0.0	0.3753898650234131	32.5984473845739	1.133052263124767e-08	4.377987084097045	0.0	0.0	0.04247819646868661	103	3.0887989955618645e-07	81.0
0.5797703082621306	0.0	0.2231607133909817	15.47801202729406	8.347061779157006e-05	2.602613474507804	0.0	0.0	0.14716073703627	104	0.00041209509728594033	82.0
0.6685101471862032	0.1215061111883666	0.3003991273108267	7.235396724177747	0.0071480013446793	3.503407049518499	0.04514290610854123	0.1817565697391321	0.4749880923129343	105	0.020845566712157773	83.0
0.5011941718071223	0.0	0.1551286440092169	13.98398334622738	0.0001843745764020799	1.809188960931275	0.0	0.0	0.1433112606309709	106	0.000797261099338649	84.0
0.5989009857114534	0.0	0.1473789999601097	14.03533799958798	0.0001794071583148815	1.718808679750202	0.0	0.0	0.12439451518864	107	0.0007811686684960464	85.0
0.5758607484677263	0.04335042317764108	0.2606555709860657	10.54393735505569	0.001165698236764823	3.039897529209433	0.004296187320669078	0.07527935059472217	0.3347085735031335	108	0.004129337821760136	86.0
0.4603045472194481	0.0	0.06462983807897782	7.752299504945739	0.005364419403173781	0.7537459657825362	0.0	0.0	0.1577793742228061	109	0.016282528216811153	87.0
0.0	0.0	0.0	0.0	1.0	0.0	0.0	0.0	0.0	110	1.0	88.0
1.19074721607724	0.0	0.4321906030338124	30.09459259525639	4.1147696694388e-08	5.040426112282314	0.0	0.0	0.07230452494509826	111	7.588119360994493e-07	89.0
0.530369106535255	0.09010377920718801	0.2702410534763668	6.452728322311629	0.01107820934488235	3.151688289822428	0.02832217599393862	0.1698888153493883	0.5304321978666168	112	0.03073467813823555	90.0
1.019663452486402	0.1888982392664693	0.3693879557323524	6.574867710120259	0.01034286903842074	4.307989772489961	0.05724099401217229	0.185255476996699	0.432611346425091	113	0.0290806228120619	91.0
0.7298858020403208	0.3208590260757894	0.4317186439789297	1.995367802891764	0.1577807582771162	5.034921886305487	0.1873779128284368	0.439601681768382	0.8589360150978892	114	0.3215719907905537	92.0
0.9699484399775674	0.2206798533057137	0.5004235253696443	8.841486437037076	0.002944592238857791	5.836193074924838	0.08147030207876196	0.2275170970024113	0.4933316288983693	115	0.00946799658340428	93.0
1.964497178974548	0.1108483568390558	0.5164593973324236	29.43969304604852	5.768400257455397e-08	6.023211550585878	0.01401826815680586	0.05642581624724848	0.1471099904306457	116	9.517860424801405e-07	94.0
0.5719754567361698	0.1110011685281449	0.2807777356723204	7.15982603829508	0.007455442702876014	3.274572424055096	0.04815597068353192	0.1940663138966563	0.5052675594804786	117	0.02144294759038193	95.0
1.110324350280876	0.2221875663591836	0.4553498430953741	8.35801673220925	0.003839894364783047	5.310520921210349	0.07143380365278443	0.2001105049195556	0.4338018298221124	118	0.01191888003326223	96.0
1.299987524347219	0.0	0.3002098769570826	31.1969398507083	2.331332948912745e-08	3.501199915864795	0.0	0.0	0.05318996081581082	119	5.220885655063878e-07	97.0
0.6380947646882742	0.03648155592539954	0.255433605287029	14.28187385014134	0.0001573730458129807	2.978996315527081	0.003257489457418643	0.05717263006102506	0.2522257070481866	120	0.0006900202777953769	98.0
1.261067066499451	0.07667378391563402	0.2307830474392779	11.88897621341495	0.0005646715055362961	2.6915090018605	0.01007552915956645	0.06080071865524956	0.1884559369504303	121	0.002145751721037925	99.0
1.442409127374649	0.0	0.333652689888745	34.49001460282659	4.28443636124598e-09	3.891226969636105	0.0	0.0	0.04823856839209052	122	1.3431707992506148e-07	100.0
0.6794827947658585	0.04957453816899203	0.2970026569316411	10.90880120140046	0.000957084425121546	3.46379568853872	0.004155146694789364	0.07295922509130612	0.3222897723998188	123	0.0034488042215586744	101.0
1.169831435468453	0.04321199132621427	0.3266279337694403	18.70441913107459	1.52628353402573e-05	3.809300699310908	0.002109299671309723	0.03693864775390504	0.1636865263945658	124	9.666462382162957e-05	102.0
0.552484812311824	0.04361309487466965	0.2411724626332813	9.75459551240209	0.001788749955783264	2.81267563359104	0.004513375169144507	0.07893989826104812	0.3498747698379951	125	0.005965671395085674	103.0
1.977854206737161	0.09198733900783791	0.6222323932649698	29.83721270271215	4.698858036000786e-08	7.256789899884289	0.007709810097273034	0.04650865503357204	0.1444160184682473	126	7.962659428574305e-07	104.0
3.03394365800076	0.1606261742098291	0.5191479896900328	26.2794282793391	2.954187232617755e-07	6.054567278890585	0.01641212844466657	0.05294303135334915	0.1241309586921405	127	3.4301396200950597e-06	105.0
0.3606404663901291	0.5516987309396452	0.4734337428498626	0.6201912323245438	0.4309762317684815	5.521424536176935	0.7876353384061364	1.529774893155876	2.656059889562894	128	0.7971153313240055	106.0
1.304079396795261	0.5320426264432676	0.7413854136663439	3.79045431393439	0.0515456559376275	8.646412883754225	0.2097747452118104	0.4079833081871759	0.7092695324055851	129	0.11970046767737941	107.0
1.140942346673423	0.6936554693153886	0.8561603851816244	1.570616723344813	0.2101174732031659	9.98497684002983	0.3392817056242617	0.6079671521859435	0.9976257288486322	130	0.4169103028429906	108.0
0.4724758664898118	0.5258510984972624	0.5105652606712955	0.03538347964794752	0.8507943653494827	5.954471138074441	0.5909652177166907	1.112969224024063	1.889511428528919	131	1.0	109.0
0.8045326584112833	0.7391507158633737	0.7605958885015097	0.03164428174920886	0.8588106234601964	8.870455188952	0.5140741330470519	0.9187330161624268	1.507959324897137	132	1.0	110.0
2.047704059223012	0.6024651555218505	0.8036049647941704	7.197808855256767	0.007299264973454678	9.372048860098316	0.1744194448222738	0.2942149539667622	0.4610559920690152	133	0.021090502941733102	111.0
0.4766151049325192	0.07902376147135265	0.2115175318153271	5.764632777487279	0.0163519018535434	2.46682478305543	0.02762054161781077	0.1658020500263858	0.5155223535119896	134	0.04362826579647537	112.0
1.251313142086871	0.4531394485942697	0.6918435868418285	5.25991732256179	0.02182205541285354	8.068630961094236	0.180406399131115	0.3621311351677718	0.64214177570634	135	0.05630629112699246	113.0
0.8715124970270127	0.2166059334810892	0.3447994146013692	5.19051686463763	0.02271046099770013	4.021225729242497	0.0980852496269035	0.2485402495317006	0.5060250483744285	136	0.058358438711303195	114.0
0.196169924234768	0.0	0.02575356451578342	4.045240968432818	0.04429605433938255	0.3003511371105547	0.0	0.0	0.2909343651292775	137	0.10402107142619048	115.0
1.089094420587471	0.03309892335307692	0.1714276469554611	14.68424095498116	0.0001271045960948847	1.999276203637911	0.001734172348156869	0.03039123397145212	0.1342892270285814	138	0.0005947356847126322	116.0
0.3568269581754882	0.04185880968652708	0.123708566825709	4.120868634434139	0.04235732457054597	1.44275207782003	0.006698427955160324	0.1173084284342128	0.5196172936198675	139	0.1002190283235182	117.0
0.0	0.0	0.0	0.0	1.0	0.0	0.0	0.0	0.0	140	1.0	118.0
1.059984876778424	0.0	0.4014209417821932	24.50062244918082	7.428583490565188e-07	4.681574709799115	0.0	0.0	0.09103249120992321	141	7.393209283467259e-06	119.0
1.290522345745455	0.2215831416896864	0.5309263251736748	11.83856477006046	0.0005801652532415602	6.191932203796933	0.06136306978392455	0.1717003525124484	0.3723240769049538	142	0.0021913470709786645	120.0
0.9766992705657876	0.0	0.2769169868845067	22.15248391690857	2.518299318632344e-06	3.229546412692381	0.0	0.0	0.08511830828349158	143	2.193018989975666e-05	121.0
0.8474544239818613	0.0	0.1339419187695738	14.4496159264596	0.0001439592098227971	1.562098620738726	0.0	0.0	0.09080482734768626	144	0.0006401590394247786	122.0
2.53045784509891	0.03083035055543959	0.3675287926795035	42.51653943347478	7.008704727695658e-11	4.286307269601676	0.0006927993370925288	0.0121837044687992	0.05362152921829769	145	3.138898474475127e-09	123.0
2.948959923680698	0.04368257118679273	0.7535689581639431	50.87493027096983	9.844347559351263e-13	8.788503561790204	0.0008420646838877944	0.01481287379866153	0.06536245807172016	146	7.715507399641552e-11	124.0
0.7525002215966591	0.0	0.2101485616226341	17.60796744933714	2.714487068122828e-05	2.450859158033161	0.0	0.0	0.1066249877872252	147	0.00016209365635362028	125.0
0.1142109488100891	0.0	0.03126003894662549	2.582103696044459	0.1080779390756325	0.3645704359870272	0.0	0.0	0.7264345396387567	148	0.23049274762048155	126.0
1.036567534978774	0.0	0.1419145011265601	19.55762101533468	9.761056885437824e-06	1.655078921588374	0.0	0.0	0.06109221140023539	149	6.800202963521684e-05	127.0
1.3541151402131	0.03082495541790864	0.1888546512777897	19.41526057218633	1.051633707715993e-05	2.202518770756497	0.001295499374821653	0.02276391017462345	0.1002699890161036	150	7.245871810306897e-05	128.0
1.671243739051825	0.1509531117463992	0.4952047026816536	21.00850547090863	4.572489556986525e-06	5.775328516632113	0.0280725736991501	0.09032381586185746	0.2119523236601431	151	3.629051838266521e-05	129.0
1.007481942751254	0.0	0.457411950860017	24.82619990587574	6.273889789909504e-07	5.334570268304629	0.0	0.0	0.09992254717661592	152	6.475740756415545e-06	130.0
0.7289305047228775	0.0	0.2787756217574891	19.08831961915735	1.248063931369447e-05	3.251222755679057	0.0	0.0	0.1183558213794192	153	8.414366505039175e-05	131.0
0.1155217151852586	0.1323843707764451	0.1275962534154549	0.01439364014024136	0.9045041421066313	1.488092251497504	0.2839060051935325	1.1459695743276	2.989765896159333	154	1.0	132.0
0.5016517085704665	0.03651656469849804	0.2090641478585598	10.47441980823555	0.001210387953406888	2.438212174469452	0.004180911002635599	0.07279266486016282	0.3239268327943872	155	0.004239738808860999	133.0
3.637810285976114	0.0	0.5910259823519148	82.29649863603748	0.0	6.892844901236396	0.0	0.0	0.01561496375396141	156	0.0	134.0
2.084162519312461	0.1774180368599402	0.8056639568939122	30.21982192346618	3.857468311441181e-08	9.396061870727586	0.02632382276498525	0.08512677644662191	0.1992712617052	157	7.540718923726433e-07	135.0
0.3848067614088271	0.2247910583021356	0.2908547360327345	0.7815977817202082	0.376652926440144	3.392095515472556	0.2086612219576473	0.5841660824231534	1.264485940797803	158	0.7113294725240069	136.0
0.8467362122210146	0.08524995748465027	0.2833522507412713	10.26643155210819	0.001354725773421994	3.30459772513502	0.01671776237817138	0.1006806562117345	0.3127610088478246	159	0.004641601420413061	137.0
1.691539304891569	0.140676510634676	0.4224950019531212	14.85777711523883	0.0001159290782818401	4.927351092792439	0.02073000972085868	0.08316478974379704	0.2180256179714378	160	0.0005506631218387404	138.0
0.50111011556386	0.0968699799083539	0.2532582909121561	4.791276285371438	0.02860422407400909	2.953626695501643	0.03215926864282252	0.1933107652384021	0.599073635347796	161	0.07117003370795119	139.0
1.711204190815263	0.03787909997355413	0.2626767149110159	21.58390167126345	3.386826620266348e-06	3.063469135219578	0.001263272955615709	0.0221359322147917	0.09797467805677329	162	2.788046045684326e-05	140.0
0.4649467993817019	0.4791054943639713	0.474855508594476	0.003457985913797756	0.9531077111308492	5.538005889714917	0.5799360173697273	1.030452290457958	1.673075868965756	163	1.0	141.0
0.4478491132839599	0.3179610263682727	0.3721020255348918	0.4016843779989756	0.5262206536451735	4.339642631685064	0.3028794649617651	0.7099735534514025	1.387298035247178	164	0.9373305393054653	142.0
1.331787641326859	0.07653446941108154	0.436407465892891	23.43763852985168	1.290291535727128e-06	5.089605306641497	0.009530003748203734	0.05746747231775656	0.1781447503297806	165	1.1897246954425137e-05	143.0
1.485912189159795	0.2025964285228589	0.3799408344159968	9.304129960247252	0.002286378593268967	4.431062798380408	0.0487318478260796	0.1363448190282473	0.2956277371334637	166	0.00738948132979197	144.0
2.483083577477215	0.6435073844155681	1.179423994593124	14.61222039029877	0.0001320554273528396	13.75504108157206	0.1449954001143109	0.2591565544762551	0.4243936852599133	167	0.000604370459490733	145.0
0.8789968454177497	0.0	0.1348774933143047	14.66813264537028	0.0001281954367048366	1.573009765803301	0.0	0.0	0.08766020625094251	168	0.0005953965838069078	146.0
2.962437333973796	0.1302833483538291	0.4546874910701447	31.85880073344077	1.657967507728841e-08	5.302796235805219	0.01364506153526251	0.04397843183371842	0.1027182624121178	169	4.14279876365536e-07	147.0
0.0	0.4601671410444014	0.2697967267222899	10.62882273868054	0.001113385715781678	3.146506325758624	8252.08194705833	10000.0	10000.0	170	0.003966436612472228	148.0
17.94378208022627	3.070493609552384	4.005804599818568	0.4479394501957614	0.503315104317105	46.71772584571088	0.03732249348236009	0.1711174152597414	0.8338787746674678	171	0.9094483297026653
0.0	0.0	0.0	0.0	1.0	0.0	0.0	0.0	0.0	172	1.0
0.0	0.0	0.0	0.0	1.0	0.0	0.0	0.0	0.0	173	1.0
0.0	0.0	0.0	0.0	1.0	0.0	0.0	0.0	0.0	174	1.0
0.0	0.0	0.0	0.0	1.0	0.0	0.0	0.0	0.0	175	1.0
0.0	0.0	0.0	0.0	1.0	0.0	0.0	0.0	0.0	176	1.0
0.0	6.365670410312698	2.749236094574198	2.641468018728013	0.1041073049562294	32.06298633669439	3827.480426526858	10000.0	10000.0	177	0.2243136776891953
0.0	0.0	0.0	0.0	1.0	0.0	0.0	0.0	0.0	178	1.0
3.335457329102632	0.0	1.14804303684919	2.054344323446067	0.1517725771214788	13.3890604292149	0.0	0.0	1.121513480401227	179	0.31200460936120394
0.0	1.721468146236736	1.433259627405873	0.3567174730300007	0.5503349429233824	16.71540103126998	1464.952270479571	10000.0	10000.0	180	0.9747457887371773
0.0	0.0	0.0	0.0	1.0	0.0	0.0	0.0	0.0	181	1.0
0.0	0.0	0.0	0.0	1.0	0.0	0.0	0.0	0.0	182	1.0
0.0	1.88760703718313	1.095661842415447	1.071211963815344	0.3006718523515002	12.7781643607603	1464.961640032446	10000.0	10000.0	183	0.580065388998125
0.0	0.0	0.0	0.0	1.0	0.0	0.0	0.0	0.0	184	1.0
0.0	0.0	0.0	0.0	1.0	0.0	0.0	0.0	0.0	185	1.0
0.0	0.0	0.0	0.0	1.0	0.0	0.0	0.0	0.0	186	1.0
0.0	2.521636959873844	1.608737281917902	0.7926626550967129	0.3732962095854512	18.76191047806442	1464.967131103039	10000.0	10000.0	187	0.70712001030235
0.0	0.0	0.0	0.0	1.0	0.0	0.0	0.0	0.0	188	1.0
0.0	0.0	0.0	0.0	1.0	0.0	0.0	0.0	0.0	189	1.0
0.0	0.0	0.0	0.0	1.0	0.0	0.0	0.0	0.0	190	1.0
0.0	0.0	0.0	0.0	1.0	0.0	0.0	0.0	0.0	191	1.0
0.0	0.0	0.0	0.0	1.0	0.0	0.0	0.0	0.0	192	1.0
0.0	3.058020947494628	1.59628672496625	1.156726297985655	0.2821455135777381	18.61670576530334	1464.982033818563	10000.0	10000.0	193	0.5493951460038564
0.0	0.0	0.0	0.0	1.0	0.0	0.0	0.0	0.0	194	1.0
0.0	0.0	0.0	0.0	1.0	0.0	0.0	0.0	0.0	195	1.0
0.0	1.846789765070224	1.541018190281194	0.352822517186798	0.552519703895338	17.97213606976014	1464.958145978904	10000.0	10000.0	196	0.9758587446264139
5.317530922108666	0.0	1.017292088156591	3.090791085452826	0.07873652076251991	11.86417652065777	0.0	0.0	0.4838530678798964	197	0.17383027647218305
0.0	0.0	0.0	0.0	1.0	0.0	0.0	0.0	0.0	198	1.0
0.0	0.0	0.0	0.0	1.0	0.0	0.0	0.0	0.0	199	1.0
0.0	0.0	0.0	0.0	1.0	0.0	0.0	0.0	0.0	200	1.0
0.0	0.0	0.0	0.0	1.0	0.0	0.0	0.0	0.0	201	1.0
0.0	0.0	0.0	0.0	1.0	0.0	0.0	0.0	0.0	202	1.0
0.0	0.0	0.0	0.0	1.0	0.0	0.0	0.0	0.0	203	1.0
0.0	0.0	0.0	0.0	1.0	0.0	0.0	0.0	0.0	204	1.0
0.0	0.0	0.0	0.0	1.0	0.0	0.0	0.0	0.0	205	1.0
0.0	0.0	0.0	0.0	1.0	0.0	0.0	0.0	0.0	206	1.0
0.0	0.0	0.0	0.0	1.0	0.0	0.0	0.0	0.0	207	1.0
0.0	0.0	0.0	0.0	1.0	0.0	0.0	0.0	0.0	208	1.0
0.0	0.0	0.0	0.0	1.0	0.0	0.0	0.0	0.0	209	1.0
0.0	0.0	0.0	0.0	1.0	0.0	0.0	0.0	0.0	210	1.0
0.0	0.0	0.0	0.0	1.0	0.0	0.0	0.0	0.0	211	1.0
0.0	0.0	0.0	0.0	1.0	0.0	0.0	0.0	0.0	212	1.0
0.0	0.0	0.0	0.0	1.0	0.0	0.0	0.0	0.0	213	1.0
0.0	0.0	0.0	0.0	1.0	0.0	0.0	0.0	0.0	214	1.0
0.0	0.0	0.0	0.0	1.0	0.0	0.0	0.0	0.0	215	1.0
0.0	0.0	0.0	0.0	1.0	0.0	0.0	0.0	0.0	216	1.0
0.0	0.0	0.0	0.0	1.0	0.0	0.0	0.0	0.0	217	1.0
0.0	0.0	0.0	0.0	1.0	0.0	0.0	0.0	0.0	218	1.0
0.0	68.05047968667452	40.63983940377542	1.852580658238747	0.1734835466764804	473.962428363403	3827.533103055996	10000.0	10000.0	219	0.34975621789759875
0.0	0.0	0.0	0.0	1.0	0.0	0.0	0.0	0.0	220	1.0
0.0	0.0	0.0	0.0	1.0	0.0	0.0	0.0	0.0	221	1.0
0.0	0.0	0.0	0.0	1.0	0.0	0.0	0.0	0.0	222	1.0
0.0	0.0	0.0	0.0	1.0	0.0	0.0	0.0	0.0	223	1.0
0.0	0.0	0.0	0.0	1.0	0.0	0.0	0.0	0.0	224	1.0
0.0	0.0	0.0	0.0	1.0	0.0	0.0	0.0	0.0	225	1.0
0.0	0.0	0.0	0.0	1.0	0.0	0.0	0.0	0.0	226	1.0
0.0	0.0	0.0	0.0	1.0	0.0	0.0	0.0	0.0	227	1.0
0.0	0.0	0.0	0.0	1.0	0.0	0.0	0.0	0.0	228	1.0
0.0	0.0	0.0	0.0	1.0	0.0	0.0	0.0	0.0	229	1.0
0.0	0.0	0.0	0.0	1.0	0.0	0.0	0.0	0.0	230	1.0
0.0	0.0	0.0	0.0	1.0	0.0	0.0	0.0	0.0	231	1.0
0.0	0.0	0.0	0.0	1.0	0.0	0.0	0.0	0.0	232	1.0
0.0	0.0	0.0	0.0	1.0	0.0	0.0	0.0	0.0	233	1.0
0.0	1.769602166068081	1.359451165583255	0.5590476698021085	0.4546442055676159	15.85460929802397	1464.95873594058	10000.0	10000.0	234	0.8310843058043591
0.0	0.0	0.0	0.0	1.0	0.0	0.0	0.0	0.0	235	1.0
0.0	0.0	0.0	0.0	1.0	0.0	0.0	0.0	0.0	236	1.0
0.0	1.955545961324676	1.083326733967876	1.118837405126101	0.2901689285124398	12.63430606703404	1464.960098905053	10000.0	10000.0	237	0.5632690965241479
3.335457329102632	0.0	1.201512136855145	1.96488647824286	0.1609916812213216	14.0126442044715	0.0	0.0	1.214334901465225	238	0.3256186584702214
0.0	1.456536471947013	1.068423374724133	0.6051839668757601	0.4366069157165544	12.46049552935557	1464.938678836906	10000.0	10000.0	239	0.8007160146715854
4.33651449170054	2.031096040406357	2.780660174955766	0.2539733364389711	0.6142911211005225	32.42946990713269	0.02522558264227574	0.4683706336721761	2.775006534832968	240	1.0
0.0	0.0	0.0	0.0	1.0	0.0	0.0	0.0	0.0	241	1.0
0.0	0.0	0.0	0.0	1.0	0.0	0.0	0.0	0.0	242	1.0
0.0	0.0	0.0	0.0	1.0	0.0	0.0	0.0	0.0	243	1.0
0.0	0.0	0.0	0.0	1.0	0.0	0.0	0.0	0.0	244	1.0
1.017528497611658	0.03720284572562811	0.2021509439135711	12.91142220463675	0.0003265830530453373	2.357586882204297	0.0022461861892879	0.03656196933348854	0.1750266867708303	245	0.001295997305439408	149.0
1.983232062744854	0.03776949383187508	0.3212384785256761	27.10049127450108	1.931488511353052e-07	3.746446137571349	0.001086948792471791	0.01904441469123939	0.0842852121699424	246	2.3745946992516933e-06	150.0
0.5609645706249591	0.185273193358835	0.2774517726376856	2.851916662072597	0.0912650732639051	3.235783355503906	0.1178294209418422	0.3302761048749049	0.7130185810226038	247	0.19938397538839195	151.0
0.6753655218640668	0.0	0.2037335063450612	19.0054426685854	1.303461256574323e-05	2.376043528295179	0.0	0.0	0.1038677335082694	248	8.652949001872744e-05	152.0
1.154285126717592	0.03978102009137084	0.2312664093550988	15.42008929030506	8.606842459490949e-05	2.697146213787563	0.001968168783612744	0.03446377257280878	0.1526817061601915	249	0.0004183325753566531	153.0
0.2258682634607902	0.0	0.0720089041581612	6.834091103997274	0.00894341889560979	0.8398043786417871	0.0	0.0	0.2986542063870443	250	0.0254887438524879	154.0
1.845730390116139	0.0934891737648181	0.5953536240280769	27.30610021313677	1.736626695780785e-07	6.943316054371166	0.008386025463278464	0.05065158717949889	0.1569998755749139	251	2.1777298765091044e-06	155.0
0.5050074372620689	0.03205411830964159	0.1071886884803227	6.756713998261297	0.00933955903840511	1.25008887413326	0.003613049498796055	0.06347256682678795	0.2796921371864634	252	0.02649730098226246	156.0
0.9414142182788156	0.6277399959815502	0.6428186778274482	0.1719743299103982	0.678363086094015	7.496877596227547	0.4181266418394895	0.6668053060949569	1.001556460349409	253	1.0	157.0
0.2191142172576995	0.0	0.06033353389591103	5.134031909862898	0.02346116774470652	0.703640286393335	0.0	0.0	0.3661775919071154	254	0.05955527196733194	158.0
0.3572141454719394	0.0	0.1054389966871565	9.709600537583661	0.001833078547859968	1.22968308062268	0.0	0.0	0.2012895180429207	255	0.006081165341313227	159.0
1.762699159972306	0.1335069340941743	0.3936027478578816	20.46319513085238	6.078900939066045e-06	4.590394965190221	0.02350238994603354	0.0757400565711235	0.1772232394498921	256	4.705519615795568e-05	160.0
1.719703767325146	0.0	0.2981272832165835	31.12868544228859	2.41476370010929e-08	3.476911650925204	0.0	0.0	0.04427149122308945	257	5.220885655063878e-07	161.0
0.2279714029592897	0.0	0.05800465785471665	5.491352376749237	0.01911075502933768	0.6764797522958679	0.0	0.0	0.3268867469499003	258	0.05013574645771852	162.0
1.009246732480981	0.04176933025650667	0.304148413309514	17.18850626561425	3.384780708881596e-05	3.547133125276606	0.002360610745693837	0.04138663907667772	0.1831539098691483	259	0.00019119436977196042	163.0
0.5027405816024619	0.0	0.1863019852444565	16.32559535026219	5.333862879031148e-05	2.17274828421646	0.0	0.0	0.1385260663203333	260	0.00028341796823326527	164.0
0.7339342325623397	0.05189891791552307	0.3666005375941852	12.65012937879706	0.0003755396878014627	4.275481487786769	0.004039732003389136	0.07071330864937524	0.3133985581888508	261	0.001471646151571982	165.0
0.561062229710276	0.2404947757314061	0.3576667786375421	2.424246330817681	0.1194706889917259	4.171291457717149	0.1694455915331579	0.4286418921045423	0.8762373618230416	262	0.2522158989825325	166.0
0.6645571929818576	0.0	0.2570358492291206	18.86929038598912	1.399882277075548e-05	2.997682497381277	0.0	0.0	0.120729626290348	263	9.048723584807923e-05	167.0
0.4345923207017327	0.0	0.1288261274417354	12.15281393954796	0.0004901385845280659	1.502435666447683	0.0	0.0	0.1614127235660747	264	0.0018853797085834191	168.0
1.000101638500096	0.0	0.1304248353264716	15.88658475591956	6.7253743929796e-05	1.521080609006755	0.0	0.0	0.0725891999298062	265	0.00034992340585836935	169.0
0.3272942967345542	0.0	0.05285057393487193	7.221779740895776	0.007202426209027557	0.616370210366639	0.0	0.0	0.1859178912137104	266	0.020907042745649435	170.0
0.0	0.0	0.0	0.0	1.0	0.0	0.0	0.0	0.0	267	1.0	171.0
0.5581014475980586	0.03874454630021705	0.1732452920131751	8.607526099069048	0.003347767175709504	2.020474502600106	0.003972680898706403	0.06942204946244943	0.3081314929191166	268	0.010547990046079694	172.0
0.0	0.04710623626585198	0.03814502895493968	0.4248734638206209	0.5145152434572409	0.4448666830065272	1462.376883832532	10000.0	10000.0	269	0.9217173075648286	173.0
0.0	0.0	0.0	0.0	1.0	0.0	0.0	0.0	0.0	270	1.0
0.0	0.0	0.0	0.0	1.0	0.0	0.0	0.0	0.0	271	1.0
0.0	0.0	0.0	0.0	1.0	0.0	0.0	0.0	0.0	272	1.0
0.0	0.0	0.0	0.0	1.0	0.0	0.0	0.0	0.0	273	1.0
0.0	0.0	0.0	0.0	1.0	0.0	0.0	0.0	0.0	274	1.0
0.0	0.0	0.0	0.0	1.0	0.0	0.0	0.0	0.0	275	1.0
0.0	0.0	0.0	0.0	1.0	0.0	0.0	0.0	0.0	276	1.0
0.0	0.0	0.0	0.0	1.0	0.0	0.0	0.0	0.0	277	1.0
0.0	0.0	0.0	0.0	1.0	0.0	0.0	0.0	0.0	278	1.0
0.0	0.0	0.0	0.0	1.0	0.0	0.0	0.0	0.0	279	1.0
0.0	0.0	0.0	0.0	1.0	0.0	0.0	0.0	0.0	280	1.0
0.0	0.0	0.0	0.0	1.0	0.0	0.0	0.0	0.0	281	1.0
0.0	0.0	0.0	0.0	1.0	0.0	0.0	0.0	0.0	282	1.0
0.0	0.0	0.0	0.0	1.0	0.0	0.0	0.0	0.0	283	1.0
0.0	0.0	0.0	0.0	1.0	0.0	0.0	0.0	0.0	284	1.0
0.0	0.0	0.0	0.0	1.0	0.0	0.0	0.0	0.0	285	1.0
0.0	0.0	0.0	0.0	1.0	0.0	0.0	0.0	0.0	286	1.0
0.0	0.0	0.0	0.0	1.0	0.0	0.0	0.0	0.0	287	1.0
0.0	0.0	0.0	0.0	1.0	0.0	0.0	0.0	0.0	288	1.0
0.0	0.0	0.0	0.0	1.0	0.0	0.0	0.0	0.0	289	1.0
0.0	0.0	0.0	0.0	1.0	0.0	0.0	0.0	0.0	290	1.0
0.0	0.0	0.0	0.0	1.0	0.0	0.0	0.0	0.0	291	1.0
0.0	0.0	0.0	0.0	1.0	0.0	0.0	0.0	0.0	292	1.0
1.808015583815573	0.2754695888943406	0.7023076217386031	16.63784807656657	4.523920739663012e-05	8.190667845661599	0.06023903511524183	0.1523601850339139	0.3118578724514019	293	0.00024243575245886398	174.0
2.828617554093727	0.118001787862065	0.7268233073803606	43.7647148081688	3.703215512018687e-11	8.476582211225793	0.01033306138006521	0.04171712350836771	0.1086726611800531	294	1.934930105029764e-09	175.0
0.5666879238804297	0.6751671448330643	0.6295172408747367	0.1486318579634087	0.6998462472751439	7.341749489145408	0.654286758694323	1.191426738388594	1.975125299117773	295	1.0	176.0
1.856746361469673	0.2316040633720823	0.7168999299008784	20.08116647320878	7.42240074624867e-06	8.360850747796212	0.04446246387338806	0.124736511231809	0.2702412389087956	296	5.4751120798799015e-05	177.0
1.243257098688034	0.08824361122296145	0.3929008155992474	16.70533900763796	4.365796048866333e-05	4.582208675019546	0.01180262469927638	0.07097776583466273	0.2210383119932053	297	0.00023597880367579228	178.0
0.0	0.2154689255542919	0.2132901982144238	0.08475415575696843	0.7709552079644448	2.487498518078016	6809.400299960336	10000.0	10000.0	298	1.0	179.0
0.5632855518683831	0.05268978900090247	0.2542885592737833	7.788555089551167	0.005257822778963583	2.965642207907862	0.005354454072146761	0.0935401038179192	0.4154004674988734	299	0.01608124332883008	180.0
1.238902522553315	0.59202755305391	0.798957151703595	2.642054775453005	0.1040688661269892	9.317843705469095	0.2454141282721734	0.4778645149852236	0.8320633328806084	300	0.2243136776891953	181.0
0.6317392960340459	0.03961928208483417	0.1314654572243897	6.428912407485413	0.01122773093858986	1.533216869606731	0.003585741055900116	0.06271460764520655	0.2778774690272787	301	0.031012278847999303	182.0
0.8134483068786746	0.08235638962980156	0.1772530728161991	5.801853369637158	0.01600929082365177	2.067215275930352	0.0167594232291823	0.1012435442220239	0.3133861223805363	302	0.042896689514656666	183.0
1.942863735830414	0.0	0.1856103941423957	27.49094732155977	1.578315450556644e-07	2.164682597860996	0.0	0.0	0.03410757028384661	303	2.019599566324522e-06	184.0
0.3535240671070444	0.0	0.1382182356397034	9.379893160236222	0.002193783375184277	1.611971197942604	0.0	0.0	0.2461305061883466	304	0.0071640738345861545	185.0
0.4620445005346355	0.1015734392246933	0.1658561719552553	2.062674098736984	0.1509450767647678	1.934298835139298	0.03642324232856875	0.2198347542437187	0.6813590959322311	305	0.3113242208273336	186.0
3.34911133450364	0.1973700704222207	0.8508640461165835	43.20832712579744	4.921074658881253e-11	9.923208246415026	0.02104788093576869	0.05893207203619949	0.1274216817860461	306	2.3734721623988815e-09	187.0
1.297903777384274	0.0	0.3567042973978152	27.97381963080613	1.22967912630223e-07	4.160066513122687	0.0	0.0	0.06597029106945028	307	1.6404442812585068e-06	188.0
1.316034751685346	0.0	0.3230844964967801	30.84355146671678	2.796899689627708e-08	3.767975335846322	0.0	0.0	0.05597013445587234	308	5.656955178698623e-07	189.0
0.3564717284189053	0.0	0.09830576516838312	7.662503796584041	0.005638020876499117	1.146491715146906	0.0	0.0	0.2449165379789997	309	0.01683351947411879	190.0
0.2602411961950079	0.0	0.06714820722917135	8.106218843175057	0.00441136491538896	0.7831164646686688	0.0	0.0	0.2228172453428206	310	0.013625250255905804	191.0
0.0	0.0	0.0	0.0	1.0	0.0	0.0	0.0	0.0	311	1.0	192.0
0.9274829016468585	0.0	0.1384601342035148	18.99436174537756	1.311052879071628e-05	1.614792341736567	0.0	0.0	0.06691934363561947	312	8.652949001872744e-05	193.0
0.11660706850888	0.0	0.03118006248485508	2.62416954678622	0.1052475572559189	0.3636377099086586	0.0	0.0	0.7040870870251592	313	0.2259938986282916	194.0
0.229794415489739	0.0	0.0268022963507748	4.271260008453137	0.03876217755706834	0.3125819799117778	0.0	0.0	0.2544369758349537	314	0.09345102995520109	195.0
0.8033726541687086	0.08657697435230183	0.3541314997997935	12.30301060895357	0.0004522282526406851	4.130061242060209	0.01783185548419854	0.1077668923668898	0.3334684676797317	315	0.001761162201277699	196.0
0.2330238767177342	0.0	0.06162449632817639	5.29658083534472	0.02136732812778508	0.7186961453312415	0.0	0.0	0.3463774114644106	316	0.05536080469471589	197.0
1.959616981533672	0.0	0.5672691990700656	52.53592231389086	4.224398608698721e-13	6.615781240071378	0.0	0.0	0.03575280863573695	317	4.414496546090164e-11	198.0
1.17885042054973	0.03948508243880695	0.2480139802661327	16.24432184949687	5.567620492019643e-05	2.892464883709386	0.001907781131018397	0.03349456534137213	0.1475911644562987	318	0.0002933527771845644	199.0
1.003622594935478	0.0	0.4765944178154534	22.03862855694754	2.672180783980238e-06	5.558285931397399	0.0	0.0	0.1144533958681946	319	2.2819034891868426e-05	200.0
1.241389363367098	0.35670125481766	0.7209103791829118	7.38061338667859	0.006593067996884305	8.407622642282693	0.1208121266215102	0.2873403505328552	0.5683032542413708	320	0.019317073056291868	201.0
1.965490801347754	0.03140343222696017	0.2225999673698521	24.81814463933405	6.300162458394709e-07	2.596073769878827	0.0009109577142888221	0.015977399744342	0.07050460376884193	321	6.475740756415545e-06	202.0
0.2230732127131633	0.0	0.0267169223183955	4.22568536392366	0.0398165358054805	0.3115863046261635	0.0	0.0	0.2620633985624655	322	0.09528613721387891	203.0
0.2364581424569961	0.03685326676050557	0.08437905433475071	2.450222301078178	0.1175082254654223	0.9840713467925438	0.008912895851548775	0.1558553508776208	0.690099485188475	323	0.2489110046176344	204.0
0.2105168181588612	0.03290923428910269	0.07517514845245993	2.451291225110502	0.117428236193309	0.876730726199602	0.00890107792100222	0.1563259153207825	0.6895919820985082	324	0.2489110046176344	205.0
0.3361993789285401	0.04236532136877934	0.1571282231025542	5.013528632134836	0.02514999391692707	1.832509066932845	0.007245846191663941	0.1260124914679994	0.5621625898260061	325	0.06332950275467178	206.0
0.681595930268598	0.0	0.2587283711659922	17.45294152144281	2.945082221506024e-05	3.017421547018945	0.0	0.0	0.1292576808978311	326	0.00017097838452632193	207.0
1.135937076797423	0.0	0.1998323034115198	20.3079849737444	6.592488362100468e-06	2.330545720157976	0.0	0.0	0.068834664469346	327	4.996476284620127e-05	208.0
1.690177363850076	0.03765448339729826	0.4073281177382057	31.0585629833227	2.503593887759337e-08	4.750467193183819	0.001268230899218487	0.02227842130811919	0.09828196693789494	328	5.232511225417015e-07	209.0
1.056430729043695	0.0	0.4658668643747982	26.01305122256369	3.391171045086239e-07	5.433175759858218	0.0	0.0	0.09306128929702427	329	3.865934991398313e-06	210.0
0.499308604426158	0.04402412188862884	0.2329260728464144	8.812168169666933	0.002992282508298749	2.71650205156031	0.005026454285444336	0.08817016470049537	0.3901059332670614	330	0.009572250677057734	211.0
1.599806196614969	0.1475110715078462	0.6328966997626441	20.04448666064073	7.566135046155331e-06	7.381162453482025	0.02284501362694308	0.09220558828935964	0.2418456308226472	331	5.5162403185341767e-05	212.0
1.386075056854204	0.0	0.3815672445182758	30.16463972535266	3.968799433540227e-08	4.450030818256965	0.0	0.0	0.06114259114352228	332	7.540718923726433e-07	213.0
0.9660982360767429	0.0	0.32256778794763	21.56301274006644	3.423916196454435e-06	3.761949218560816	0.0	0.0	0.09614717975810767	333	2.788046045684326e-05	214.0
0.2971520852976095	0.04469713645197403	0.1533445567492612	4.149290731256542	0.04165196728266241	1.788382030034243	0.008564523816716492	0.1504183839302628	0.6651074737768633	334	0.09892342229632324	215.0
1.139227422807828	0.1766710327734637	0.446013852619712	10.9835837548178	0.0009192250122099788	5.201639863067895	0.04800139370517988	0.1550796875465187	0.3633865522415889	335	0.003331526489339056	216.0
1.22823449306372	0.0	0.2808505911733322	28.82363804323266	7.927762157855511e-08	3.27542210187582	0.0	0.0	0.05626241684301969	336	1.1297061074944104e-06	217.0
0.9528261081775308	0.1895896021329591	0.3964680809276407	6.747862296973864	0.00938600747206908	4.623811933360789	0.06127974748253943	0.1989760781173249	0.463137624792535	337	0.02650912921165456	218.0
2.109131854402562	0.156464624017856	0.4038469362677382	17.21041260807641	3.345973731050389e-05	4.709867888473887	0.02293843721719723	0.07418437291687319	0.1733304843556517	338	0.0001907205026698722	219.0
3.788845695491863	0.0	0.4945154126720566	56.77230762773439	4.89608353859694e-14	5.76728966678457	0.0	0.0	0.01938859099039773	339	1.0232814595667604e-11	220.0
1.405028597750725	0.07661725533853693	0.2621410648874742	14.59023641175668	0.000133604984918656	3.057222112848541	0.00903089946919046	0.05453074439993007	0.16890944222293	340	0.0006070313445217196	221.0
1.438884199053743	0.1572558036511547	0.6804011597555215	18.76747664963258	1.476639189812445e-05	7.93518357036234	0.02710762318494345	0.1092901039253688	0.2855826792440426	341	9.447477265432684e-05	222.0
1.222222225123281	0.0	0.4466077566778963	29.95726796689007	4.416732590772909e-08	5.208566273549865	0.0	0.0	0.07086629427160851	342	7.912260955470326e-07	223.0
0.0	0.0	0.0	0.0	1.0	0.0	0.0	0.0	0.0	343	1.0
0.0	0.0	0.0	0.0	1.0	0.0	0.0	0.0	0.0	344	1.0
0.0	0.0	0.0	0.0	1.0	0.0	0.0	0.0	0.0	345	1.0
0.0	0.0	0.0	0.0	1.0	0.0	0.0	0.0	0.0	346	1.0
0.2300350644897896	0.08439824972912721	0.1234101052154384	0.9542313107948601	0.32864458716871	1.43927126707736	0.0609371166815279	0.3668929774524584	1.139083734323799	347	0.6320863685729483	224.0
0.9097373859352507	0.0	0.1362997370979568	18.55785824955482	1.648243280316652e-05	1.589596694475117	0.0	0.0	0.0681892208849865	348	0.00010232163730282583	225.0
2.543139333261145	0.1325966222670961	0.794218726714651	37.65239046297938	8.454300592930508e-10	9.262581788903326	0.01292508332529139	0.05213895303843357	0.1361128995293602	349	2.7899191956670677e-08	226.0
1.222222225123281	0.0	0.3922658220137358	29.21702708433634	6.47080572457881e-08	4.574803057620469	0.0	0.0	0.06717391415035504	350	1.0142987973277284e-06	227.0
0.469771367855672	0.0	0.1725486468918581	11.93334231832254	0.0005513816711584241	2.012349873707596	0.0	0.0	0.186050732212916	351	0.0021080262671727555	228.0
0.9759022720997931	0.0	0.1136930313905007	16.76210063067656	4.237118135919093e-05	1.325945821548505	0.0	0.0	0.06387920614527841	352	0.0002330414974755501	229.0
0.8862324608855605	0.0	0.1166033345972905	15.87094670503206	6.781177118064807e-05	1.359887254275618	0.0	0.0	0.07332719939151595	353	0.00034992340585836935	230.0
2.467055931515172	0.0	0.3969919115191013	55.32004713287944	1.024735851729019e-13	4.629921111517547	0.0	0.0	0.02430267060092685	354	1.6062734475852374e-11	231.0
1.627509685112988	0.0	0.2002744371423048	24.01478840770091	9.559861066099629e-07	2.335702108071379	0.0	0.0	0.04562429191388286	355	9.081868012794647e-06	232.0
0.8452868092515767	0.0	0.341645396236211	19.3808473897962	1.070755468079998e-05	3.98444196667393	0.0	0.0	0.1200674528453772	356	7.29743128789303e-05	233.0
1.834822482803525	0.1386801986124064	0.607497450355688	23.36242129755303	1.341742698834913e-06	7.084943518955175	0.01878440189034559	0.07558235192350019	0.1981501431180476	357	1.2038053408531496e-05	234.0
1.664710698132797	0.0450055956482798	0.467642699079653	27.60903101601752	1.484838818566203e-07	5.453886445270198	0.00153747572942494	0.02703508525460898	0.1193251172519334	358	1.9395707067521024e-06	235.0
1.70945538694765	0.1129961861685873	0.4569742791214885	23.35924329194842	1.343961305577679e-06	5.329465918409	0.01637121118895817	0.06610069325666913	0.1715534388292139	359	1.2038053408531496e-05	236.0
1.991557162101278	0.0	0.5981546893275917	41.65466759075508	1.089051071545555e-10	6.97598349919476	0.0	0.0	0.0442864787820218	360	4.016676599170959e-09	237.0
2.972328755218059	0.0	0.4136228885024463	43.88411484108532	3.484046384727435e-11	4.823880003893233	0.0	0.0	0.02635154613018121	361	1.934930105029764e-09	238.0
2.067062234659891	0.0	0.5402442626323684	44.4894668928452	2.557298817151832e-11	6.300602718495141	0.0	0.0	0.0397184687188582	362	1.7815848426157763e-09	239.0
1.229470333883834	0.04419514806289794	0.4783083380295812	24.86139474675409	6.160382404196696e-07	5.578274538602222	0.002055423792120725	0.03594649406731738	0.1593134495687541	363	6.475740756415545e-06	240.0
1.015030599216531	0.05368353409139944	0.4440178455349357	16.71077659422039	4.353300804182947e-05	5.178361415642652	0.003015605722659742	0.05288858693800563	0.2342114384075997	364	0.00023597880367579228	241.0
1.460029618969012	0.0	0.2387820979705441	24.54234267456828	7.269465376325002e-07	2.784797987988931	0.0	0.0	0.05401477671179262	365	7.351539985412543e-06	242.0
0.0	0.0	0.0	0.0	1.0	0.0	0.0	0.0	0.0	366	1.0
0.0	0.0	0.0	0.0	1.0	0.0	0.0	0.0	0.0	367	1.0
0.0	0.0	0.0	0.0	1.0	0.0	0.0	0.0	0.0	368	1.0
0.0	0.0	0.0	0.0	1.0	0.0	0.0	0.0	0.0	369	1.0
0.0	0.0	0.0	0.0	1.0	0.0	0.0	0.0	0.0	370	1.0
0.0	0.0	0.0	0.0	1.0	0.0	0.0	0.0	0.0	371	1.0
0.0	0.0	0.0	0.0	1.0	0.0	0.0	0.0	0.0	372	1.0
0.0	0.0	0.0	0.0	1.0	0.0	0.0	0.0	0.0	373	1.0
0.0	5.806861459890813	4.462041954081622	0.5125209670730406	0.4740495804803266	52.03859737249459	1465.004013468476	10000.0	10000.0	374	0.8615335853946805
0.0	0.0	0.0	0.0	1.0	0.0	0.0	0.0	0.0	375	1.0
0.0	0.0	0.0	0.0	1.0	0.0	0.0	0.0	0.0	376	1.0
0.0	0.0	0.0	0.0	1.0	0.0	0.0	0.0	0.0	377	1.0
0.0	0.0	0.0	0.0	1.0	0.0	0.0	0.0	0.0	378	1.0
0.0	0.0	0.0	0.0	1.0	0.0	0.0	0.0	0.0	379	1.0
230.4304269972695	0.0	2.992527866268562	3.506561487907264	0.06112619743876158	34.90037842792353	0.0	0.0	0.03426097980564316	380	0.13836146496066248
0.0	0.0	0.0	0.0	1.0	0.0	0.0	0.0	0.0	381	1.0
0.0	33.96502612462839	4999.49999999917	1.079264581377942	0.29886213246641	58306.70581789524	3827.527957986218	10000.0	10000.0	382	0.578353571161849
0.0	0.0	0.0	0.0	1.0	0.0	0.0	0.0	0.0	383	1.0
0.0	0.0	0.0	0.0	1.0	0.0	0.0	0.0	0.0	384	1.0
0.0	4.383146328866811	3.394310484065396	0.4193208282716299	0.5172761324509962	39.58617118692499	1464.99565267619	10000.0	10000.0	385	0.9240231767714376
0.0	0.0	0.0	0.0	1.0	0.0	0.0	0.0	0.0	386	1.0
0.0	0.0	0.0	0.0	1.0	0.0	0.0	0.0	0.0	387	1.0
0.0	0.0	0.0	0.0	1.0	0.0	0.0	0.0	0.0	388	1.0
0.0	0.0	0.0	0.0	1.0	0.0	0.0	0.0	0.0	389	1.0
0.0	0.0	0.0	0.0	1.0	0.0	0.0	0.0	0.0	390	1.0
0.0	0.0	0.0	0.0	1.0	0.0	0.0	0.0	0.0	391	1.0
0.0	0.0	0.0	0.0	1.0	0.0	0.0	0.0	0.0	392	1.0
0.0	0.0	0.0	0.0	1.0	0.0	0.0	0.0	0.0	393	1.0
0.0	0.0	0.0	0.0	1.0	0.0	0.0	0.0	0.0	394	1.0
0.0	0.0	0.0	0.0	1.0	0.0	0.0	0.0	0.0	395	1.0
0.0	5.132543712789886	3.404591296577057	0.8473082250586792	0.3573149448401735	39.7060712390675	1465.003689619404	10000.0	10000.0	396	0.6830380195572829
0.0	0.0	0.0	0.0	1.0	0.0	0.0	0.0	0.0	397	1.0
0.0	0.0	0.0	0.0	1.0	0.0	0.0	0.0	0.0	398	1.0
0.0	11.44395399303919	7.34516603108611	0.7952409028968717	0.3725200813751046	85.66305329697093	1465.013428799323	10000.0	10000.0	399	0.70712001030235
0.0	0.0	0.0	0.0	1.0	0.0	0.0	0.0	0.0	400	1.0
0.0	0.0	0.0	0.0	1.0	0.0	0.0	0.0	0.0	401	1.0
0.0	0.0	0.0	0.0	1.0	0.0	0.0	0.0	0.0	402	1.0
0.0	0.0	0.0	0.0	1.0	0.0	0.0	0.0	0.0	403	1.0
0.0	0.0	0.0	0.0	1.0	0.0	0.0	0.0	0.0	404	1.0
0.0	0.0	0.0	0.0	1.0	0.0	0.0	0.0	0.0	405	1.0
0.0	0.0	0.0	0.0	1.0	0.0	0.0	0.0	0.0	406	1.0
0.0	0.0	0.0	0.0	1.0	0.0	0.0	0.0	0.0	407	1.0
0.0	0.0	0.0	0.0	1.0	0.0	0.0	0.0	0.0	408	1.0
0.0	9.747344807754608	6.963469578432092	0.4561356955987144	0.4994355203985632	81.21151558787287	1465.008536663272	10000.0	10000.0	409	0.9050464488147373
0.0	0.0	0.0	0.0	1.0	0.0	0.0	0.0	0.0	410	1.0
0.0	0.0	0.0	0.0	1.0	0.0	0.0	0.0	0.0	411	1.0
0.0	0.0	0.0	0.0	1.0	0.0	0.0	0.0	0.0	412	1.0
0.0	0.0	0.0	0.0	1.0	0.0	0.0	0.0	0.0	413	1.0
0.0	0.0	0.0	0.0	1.0	0.0	0.0	0.0	0.0	414	1.0
0.0	0.0	0.0	0.0	1.0	0.0	0.0	0.0	0.0	415	1.0
0.0	0.0	0.0	0.0	1.0	0.0	0.0	0.0	0.0	416	1.0
0.0	0.0	0.0	0.0	1.0	0.0	0.0	0.0	0.0	417	1.0
0.0	0.0	0.0	0.0	1.0	0.0	0.0	0.0	0.0	418	1.0
0.0	0.0	0.0	0.0	1.0	0.0	0.0	0.0	0.0	419	1.0
0.0	0.0	0.0	0.0	1.0	0.0	0.0	0.0	0.0	420	1.0
0.0	0.0	0.0	0.0	1.0	0.0	0.0	0.0	0.0	421	1.0
0.0	0.0	0.0	0.0	1.0	0.0	0.0	0.0	0.0	422	1.0
0.0	0.0	0.0	0.0	1.0	0.0	0.0	0.0	0.0	423	1.0
0.0	0.0	0.0	0.0	1.0	0.0	0.0	0.0	0.0	424	1.0
0.0	0.0	0.0	0.0	1.0	0.0	0.0	0.0	0.0	425	1.0
0.0	0.0	0.0	0.0	1.0	0.0	0.0	0.0	0.0	426	1.0
0.0	0.0	0.0	0.0	1.0	0.0	0.0	0.0	0.0	427	1.0
0.0	0.0	0.0	0.0	1.0	0.0	0.0	0.0	0.0	428	1.0
0.0	0.0	0.0	0.0	1.0	0.0	0.0	0.0	0.0	429	1.0
0.0	5.91881407905143	4.095448203314327	0.6958643543950309	0.4041768302467322	47.76319503612675	1465.00389147698	10000.0	10000.0	430	0.7564742464617943
0.0	0.0	0.0	0.0	1.0	0.0	0.0	0.0	0.0	431	1.0
0.0	0.0	0.0	0.0	1.0	0.0	0.0	0.0	0.0	432	1.0
0.0	0.0	0.0	0.0	1.0	0.0	0.0	0.0	0.0	433	1.0
0.0	0.0	0.0	0.0	1.0	0.0	0.0	0.0	0.0	434	1.0
0.0	0.0	0.0	0.0	1.0	0.0	0.0	0.0	0.0	435	1.0
0.0	0.0	0.0	0.0	1.0	0.0	0.0	0.0	0.0	436	1.0
11.64131536577007	0.0	3.315311753688889	2.256562136481818	0.1330491346658303	38.66484790818692	0.0	0.0	1.108304088677484	437	0.2753194964867181
0.0	0.0	0.0	0.0	1.0	0.0	0.0	0.0	0.0	438	1.0
0.0	0.0	0.0	0.0	1.0	0.0	0.0	0.0	0.0	439	1.0
0.0	0.0	0.0	0.0	1.0	0.0	0.0	0.0	0.0	440	1.0
0.0	0.0	0.0	0.0	1.0	0.0	0.0	0.0	0.0	441	1.0
507.1322829818893	0.0	3.712341086914879	4.065355397699353	0.04377147324025532	43.29520545063851	0.0	0.0	0.01974939803051616	442	0.10317561549488755
0.0	34.04201483138719	4999.49999999917	0.9010789234667662	0.3424925768397689	58306.70581789524	3827.521072778236	10000.0	10000.0	443	0.6567059500872634
0.0	0.0	0.0	0.0	1.0	0.0	0.0	0.0	0.0	444	1.0
0.0	0.0	0.0	0.0	1.0	0.0	0.0	0.0	0.0	445	1.0
0.0	0.0	0.0	0.0	1.0	0.0	0.0	0.0	0.0	446	1.0
0.0	0.0	0.0	0.0	1.0	0.0	0.0	0.0	0.0	447	1.0
0.0	0.0	0.0	0.0	1.0	0.0	0.0	0.0	0.0	448	1.0
0.0	0.0	0.0	0.0	1.0	0.0	0.0	0.0	0.0	449	1.0
410.1549188567071	6.1033538402386	6.153368277154695	0.2095427937340215	0.6471259938068342	71.76370315537298	0.0007518090101795216	0.01488060622862086	10000.0	450	1.0
0.0	0.0	0.0	0.0	1.0	0.0	0.0	0.0	0.0	451	1.0
0.0	0.0	0.0	0.0	1.0	0.0	0.0	0.0	0.0	452	1.0
0.0	0.0	0.0	0.0	1.0	0.0	0.0	0.0	0.0	453	1.0
0.0	0.0	0.0	0.0	1.0	0.0	0.0	0.0	0.0	454	1.0
0.0	0.0	0.0	0.0	1.0	0.0	0.0	0.0	0.0	455	1.0
0.0	0.0	0.0	0.0	1.0	0.0	0.0	0.0	0.0	456	1.0
0.0	7.506358385602493	4.907363152061481	0.6152418297164708	0.4328209674036553	57.23215914568963	1465.004074259712	10000.0	10000.0	457	0.7981727840061525
0.0	0.0	0.0	0.0	1.0	0.0	0.0	0.0	0.0	458	1.0
0.0	0.0	0.0	0.0	1.0	0.0	0.0	0.0	0.0	459	1.0
0.0	0.0	0.0	0.0	1.0	0.0	0.0	0.0	0.0	460	1.0
0.0	0.0	0.0	0.0	1.0	0.0	0.0	0.0	0.0	461	1.0
0.0	0.0	0.0	0.0	1.0	0.0	0.0	0.0	0.0	462	1.0
0.0	0.0	0.0	0.0	1.0	0.0	0.0	0.0	0.0	463	1.0
0.0	0.0	0.0	0.0	1.0	0.0	0.0	0.0	0.0	464	1.0
0.0	0.0	0.0	0.0	1.0	0.0	0.0	0.0	0.0	465	1.0
0.0	0.0	0.0	0.0	1.0	0.0	0.0	0.0	0.0	466	1.0
0.0	0.0	0.0	0.0	1.0	0.0	0.0	0.0	0.0	467	1.0
0.0	0.0	0.0	0.0	1.0	0.0	0.0	0.0	0.0	468	1.0
0.0	0.0	0.0	0.0	1.0	0.0	0.0	0.0	0.0	469	1.0
0.0	0.0	0.0	0.0	1.0	0.0	0.0	0.0	0.0	470	1.0
0.0	0.0	0.0	0.0	1.0	0.0	0.0	0.0	0.0	471	1.0
0.0	0.0	0.0	0.0	1.0	0.0	0.0	0.0	0.0	472	1.0
0.0	0.0	0.0	0.0	1.0	0.0	0.0	0.0	0.0	473	1.0
0.0	0.0	0.0	0.0	1.0	0.0	0.0	0.0	0.0	474	1.0
0.0	0.0	0.0	0.0	1.0	0.0	0.0	0.0	0.0	475	1.0
0.0	0.0	0.0	0.0	1.0	0.0	0.0	0.0	0.0	476	1.0
13.92592339713335	0.0	3.682951814480566	2.301352562329177	0.129261394831764	42.9524528429718	0.0	0.0	1.129327662836104	477	0.26925878591201335
0.0	0.0	0.0	0.0	1.0	0.0	0.0	0.0	0.0	478	1.0
0.0	0.0	0.0	0.0	1.0	0.0	0.0	0.0	0.0	479	1.0
0.0	9.4916252712002	3.866082754520107	1.38221090278509	0.2397249089743098	45.08821878897479	1465.010715561422	10000.0	10000.0	480	0.4726651507134977
0.0	6.365670410312698	4.373597189661774	0.6806391279084938	0.4093667296447783	51.00710965169011	1465.006483640701	10000.0	10000.0	481	0.7639075579978453
9.733835906823925	0.0	2.854561608927448	2.280632307011803	0.1309984571626985	33.29134592875649	0.0	0.0	0.952141688886591	482	0.2719736180165959
0.0	3.357979210254583	2.76471840087805	0.3891035859579244	0.5327709717178388	32.24354884875387	1464.990187646829	10000.0	10000.0	483	0.9463099129379177
0.0	0.0	0.0	0.0	1.0	0.0	0.0	0.0	0.0	484	1.0
0.0	0.0	0.0	0.0	1.0	0.0	0.0	0.0	0.0	485	1.0
0.0	0.0	0.0	0.0	1.0	0.0	0.0	0.0	0.0	486	1.0
0.0	0.0	0.0	0.0	1.0	0.0	0.0	0.0	0.0	487	1.0
0.0	33.43694713979514	20.16222636391821	2.676606742174695	0.1018325042680861	235.142114458443	3827.516093963172	10000.0	10000.0	488	0.22093072725290652
0.0	4.255593583480355	3.059286628752308	0.6285865544635598	0.427874249473427	35.67895299036122	1464.994964487367	10000.0	10000.0	489	0.7937193917746708
0.0	0.0	0.0	0.0	1.0	0.0	0.0	0.0	0.0	490	1.0
0.0	0.0	0.0	0.0	1.0	0.0	0.0	0.0	0.0	491	1.0
0.0	0.0	0.0	0.0	1.0	0.0	0.0	0.0	0.0	492	1.0
1.084695763428501	0.04123239231554329	0.2078625491740445	12.93595058541537	0.0003223315148201955	2.424198520902251	0.002170778933357037	0.03801286379621889	0.1684380416967777	493	0.001295997305439408	243.0
0.5616014354808258	0.04470161422404616	0.1913461379550838	7.715547653624583	0.005474724905972228	2.231575752603124	0.004526620093228557	0.07959668797102347	0.3513825544189085	494	0.016424174717916684	244.0
0.2428083724409066	0.0	0.06636992955438555	5.158847589314121	0.02312823862551161	0.7740397955160777	0.0	0.0	0.3625936348309446	495	0.059189410686513386	245.0
1.590519167011643	0.1214448945493981	0.3418873988269491	14.46887367194094	0.0001424948104891133	3.987264323682698	0.01895733224021618	0.07635550521379485	0.1993463259529063	496	0.0006381731869762432	246.0
0.8102230216747875	0.0	0.3264493838198071	17.61075004877728	2.710518211956892e-05	3.807218359199485	0.0	0.0	0.1318704166944014	497	0.00016209365635362028	247.0
0.791479054124079	0.0	0.2304370768476502	16.94794864225985	3.841881109456491e-05	2.687474117270505	0.0	0.0	0.1133641541279575	498	0.00021507673710975176	248.0
1.094972142827515	0.09228587597814546	0.3675144307701976	13.73262709518372	0.0002107611766997142	4.286139773727911	0.01395110290362582	0.08428148294242294	0.2612633394297812	499	0.000898517364132593	249.0
0.6737887342538731	0.0375826929515258	0.1962763269847524	11.31970654782432	0.0007668883188816089	2.289074118715646	0.003172022704648496	0.05577815573473989	0.2456108552710718	500	0.0027955754415044695	250.0
0.4576524746078647	0.0	0.1900654108555644	10.38059128856389	0.001273469047902043	2.216639263309256	0.0	0.0	0.2295618231204209	501	0.004435917183525449	251.0
0.7607496946392972	0.1305230447106098	0.2014344088108429	4.265200077645133	0.03890066797178227	2.349230286256107	0.05316117172846232	0.1715716031571937	0.4005179925202226	502	0.09345102995520109	252.0
0.0	0.0	0.0	0.0	1.0	0.0	0.0	0.0	0.0	503	1.0	253.0
1.445111908538859	0.0	0.1809938211252238	24.19918670472948	8.686895662801675e-07	2.110841780819467	0.0	0.0	0.04616192075724525	504	8.510443094651016e-06	254.0
0.4838802926735563	0.0	0.06835610750404507	7.719099364406123	0.005463964742396077	0.7972036105801457	0.0	0.0	0.1590620623636018	505	0.016424174717916684	255.0
2.346594700310342	0.0	0.3110229874166442	41.83025692268231	9.955092306057622e-11	3.62730789677132	0.0	0.0	0.02711287887651277	506	3.901151797436331e-09	256.0
0.0	0.0	0.0	0.0	1.0	0.0	0.0	0.0	0.0	507	1.0	257.0
2.47132214193133	0.0	0.526379733594544	53.15401304481972	3.084199562408685e-13	6.138907545795426	0.0	0.0	0.02912020134944088	508	3.867586251260491e-11	258.0
1.979306563880832	0.0	0.4735371462870381	40.97178954442163	1.544424588217908e-10	5.522630479529661	0.0	0.0	0.040911724716342	509	5.379745648959046e-09	259.0
1.776673992364139	0.0	0.4486514524283217	34.21524447840254	4.934091801800378e-09	5.232400890391823	0.0	0.0	0.0504843712348259	510	1.4731788379661127e-07	260.0
1.394201642955361	0.0	0.3994918048987277	29.24164583421721	6.389109918902847e-08	4.659076136592455	0.0	0.0	0.06435628157515222	511	1.0142987973277284e-06	261.0
0.8156576580376249	0.0	0.3243486457707807	17.88329043906127	2.348743030577971e-05	3.782718486127164	0.0	0.0	0.1290216185950857	512	0.00014437861570317529	262.0
1.717112985803974	0.0	0.2077810374707261	24.09253570528561	9.181550757464407e-07	2.423247890057946	0.0	0.0	0.0448047193370565	513	8.856665115277205e-06	263.0
1.01326458663729	0.0	0.1369863740104806	15.5158141941982	8.181789652095262e-05	1.597604602558373	0.0	0.0	0.07594564640952284	514	0.0004071414374495023	264.0
0.8278681606556433	0.0	0.08875215738938781	13.12856787204688	0.0002908269934379648	1.035072693590845	0.0	0.0	0.07741524907715797	515	0.0011918204240889147	265.0
0.5277558386712491	0.0	0.1397002902064758	13.15898268535365	0.0002861441944587151	1.629255670316018	0.0	0.0	0.1387727659995945	516	0.001188161655136519	266.0
1.360610367297786	0.6488376229705737	0.8820982702265735	2.971374575085207	0.0847498145086727	10.28747761667839	0.2530429353910801	0.4768724673612368	0.8112072013124335	517	0.18644959191907992	267.0
0.2114978961923807	0.0	0.0350717442430775	3.584164123251632	0.05833275609275457	0.4090244772681109	0.0	0.0	0.3828970545101424	518	0.13299868389148042	268.0
0.7289305047228775	0.0	0.1964048240516109	15.45189087304368	8.463222723720243e-05	2.290572716710601	0.0	0.0	0.11900001869601	519	0.00041456567560723377	269.0
0.4834842872619135	0.0	0.05509617711488198	8.560206074564977	0.003435905263650008	0.6425595741031318	0.0	0.0	0.1242637289060431	520	0.010771563001542774	270.0
0.8807340493336433	0.0	0.1406876231930064	14.35630672498709	0.0001512721286677232	1.640770448591835	0.0	0.0	0.09192272703401354	521	0.0006679410188356509	271.0
1.270476126880329	0.0	0.3327999785009217	25.93279413475746	3.53512250139687e-07	3.881282216753339	0.0	0.0	0.06887536491606414	522	3.958074657813995e-06	272.0
3.969826119202877	0.1420938370655681	1.019161957142137	51.15237573426299	8.546496843564455e-13	11.88598388156552	0.008872715779705106	0.0357934662120919	0.09359708748271917	523	7.655219315592733e-11	273.0
0.7368416804948659	0.0	0.1937901990150579	15.82573627516281	6.945139299496805e-05	2.260079632836129	0.0	0.0	0.1145123879097001	524	0.0003540327106328859	274.0
0.8293177512148963	0.0	0.2318661768967331	17.58537001733279	2.746935107078574e-05	2.704141007188743	0.0	0.0	0.1068610789655176	525	0.00016248380303191188	275.0
0.213390988626867	0.0	0.0400317430456072	3.32224901240977	0.06834826986810949	0.4668705000776436	0.0	0.0	0.4456223190671355	526	0.15305130431180233	276.0
1.082906363934919	0.0	0.166991657254413	21.76990276312962	3.073844608070253e-06	1.947541440859579	0.0	0.0	0.05904079525290068	527	2.5697340923467315e-05	277.0
1.340317995348493	0.0	0.4030125442813202	28.03692685672766	1.190224465652534e-07	4.700136785745837	0.0	0.0	0.06892354903926114	528	1.6223276955742148e-06	278.0
0.227450075239535	0.0	0.09573757206059526	5.147805181353675	0.02327577538858761	1.116540143985919	0.0	0.0	0.4681643361254633	529	0.0593248421489611	279.0
0.8052266100482688	0.0	0.2691824781336681	17.25219783358999	3.273186996299859e-05	3.139342647039586	0.0	0.0	0.1198054807682836	530	0.0001882833253834873	280.0
0.0	0.0	0.0	0.0	1.0	0.0	0.0	0.0	0.0	531	1.0
0.0	0.0	0.0	0.0	1.0	0.0	0.0	0.0	0.0	532	1.0
0.0	0.0	0.0	0.0	1.0	0.0	0.0	0.0	0.0	533	1.0
0.0	0.0	0.0	0.0	1.0	0.0	0.0	0.0	0.0	534	1.0
1.101641147194566	0.3229448387179301	0.5873240025156744	5.544744893499796	0.01853625837842798	6.849670533948571	0.115980313019734	0.2931488530002168	0.601827803652904	535	0.04903896203913225	281.0
0.5363645070274636	0.4149709657697443	0.4454499221306416	0.1898987006430843	0.6630009414805241	5.195063019557949	0.3682199179764817	0.7736734260615356	1.401534244894727	536	1.0	282.0
0.0	0.0	0.0	0.0	1.0	0.0	0.0	0.0	0.0	537	1.0
1.247254128823735	0.4390876086537217	0.7207554895087076	5.018487934756791	0.02507805906349803	8.405816240308885	0.1592391738374246	0.352043419625973	0.6664646445670066	538	0.06332950275467178	283.0
1.830076114000548	0.7768850696057553	0.9939102272915726	3.820960217592813	0.05061522373667027	11.59148539495884	0.2506003484184543	0.4245097040841015	0.6694273892927769	539	0.11797674826354	284.0
3.490223576243482	0.8172464214478276	1.485413491744934	16.82929722067405	4.089703143350665e-05	17.32364586080984	0.1356795333596668	0.234153028765976	0.3747271621417952	540	0.00022692423636113868	285.0
0.0	0.0	0.0	0.0	1.0	0.0	0.0	0.0	0.0	541	1.0
0.0	0.0	0.0	0.0	1.0	0.0	0.0	0.0	0.0	542	1.0
0.0	0.0	0.0	0.0	1.0	0.0	0.0	0.0	0.0	543	1.0
0.0	0.0	0.0	0.0	1.0	0.0	0.0	0.0	0.0	544	1.0
0.0	0.0	0.0	0.0	1.0	0.0	0.0	0.0	0.0	545	1.0
0.0	0.0	0.0	0.0	1.0	0.0	0.0	0.0	0.0	546	1.0
0.0	0.0	0.0	0.0	1.0	0.0	0.0	0.0	0.0	547	1.0
0.0	0.0	0.0	0.0	1.0	0.0	0.0	0.0	0.0	548	1.0
0.0	0.0	0.0	0.0	1.0	0.0	0.0	0.0	0.0	549	1.0
0.0	0.0	0.0	0.0	1.0	0.0	0.0	0.0	0.0	550	1.0
4.356882238056509	0.9094541688220704	1.725983888273966	20.6067097446732	5.639810494395547e-06	20.12929989399617	0.1210006783588278	0.208739671886967	0.3344420953552266	551	4.420201474982511e-05	286.0
1.691229294475806	0.3154981060114382	0.6872231184246531	11.50129949922169	0.0006954755025982973	8.014744713921289	0.07386966820533984	0.1865495749405325	0.3819137380595746	552	0.0025500768428604235	287.0
1.229334897256155	0.6869972312236644	0.8367160418687418	1.609414566813598	0.2045741155509708	9.758207041976705	0.3046146858133999	0.5588365161983323	0.9332906590776465	553	0.40719990619193236	288.0
0.7780567402782426	1.088642616024701	1.022383763767322	0.3029137869523879	0.5820614781090669	11.92355822521924	0.8306389646493139	1.399181524518879	2.190992732965805	554	1.0	289.0
0.0	0.0	0.0	0.0	1.0	0.0	0.0	0.0	0.0	555	1.0
0.0	0.0	0.0	0.0	1.0	0.0	0.0	0.0	0.0	556	1.0
0.0	0.0	0.0	0.0	1.0	0.0	0.0	0.0	0.0	557	1.0
1.599478220641796	0.4576677292231452	0.846186983928206	7.467032081564383	0.00628390602122586	9.868661973965825	0.1290780538445895	0.2861356430595876	0.5440103596768316	558	0.01858494846843686	290.0
4.549341956998473	0.6165904458755141	1.55135768352514	29.11431163313864	6.823108777975762e-08	18.09272048637799	0.06964515166856768	0.1355339852892314	0.2361347888111526	559	1.0434363911684884e-06	291.0
0.0	0.0	0.0	0.0	1.0	0.0	0.0	0.0	0.0	560	1.0
0.9020467376830509	0.4284800859301608	0.5073218983336648	1.243690769217324	0.2647609364519456	5.916645400764488	0.2264593221687995	0.4750087418205534	0.8679956940709658	561	0.518765959860531	292.0
2.879556565429134	1.352736624358005	1.712754676617566	4.712314727533396	0.02994730271926793	19.97501411496775	0.3070066105881608	0.4697725478285263	0.6884067204170589	562	0.07421722847818574	293.0
0.3810511424256712	0.2303931847186202	0.270372477248161	0.4395703276125431	0.5073299128838448	3.153221020535398	0.2160349284888777	0.6046253614462297	1.311846196292206	563	0.9130914786259378	294.0
1.80037808498935	0.2706663520479339	0.4435520786576137	10.47628379589085	0.001209167348626861	5.172929405982538	0.06840923704812982	0.1503386173741028	0.2813178910132702	564	0.004239738808860999	295.0
2.188659208526037	0.1429539710550005	0.6373152058891655	25.67943019054846	4.031008339344666e-07	7.432693313942807	0.01615484841461085	0.06531577437826584	0.1702596219606733	565	4.434109173279133e-06	296.0
1.572222385837312	0.3461988670719116	0.5152679091290131	6.183204407256909	0.01289685064688084	6.009315810579522	0.09998133441246809	0.2201971363532887	0.4140727625008638	566	0.03531146443490955	297.0
0.9147389276871819	0.1812080538291949	0.3735853394405813	6.499377886970763	0.01079122448502745	4.356941791107936	0.06245881420882769	0.1980981112144858	0.4733049243579121	567	0.030071545564943163	298.0
0.0	0.0	0.0	0.0	1.0	0.0	0.0	0.0	0.0	568	1.0
0.0	0.0	0.0	0.0	1.0	0.0	0.0	0.0	0.0	569	1.0
0.0	0.0	0.0	0.0	1.0	0.0	0.0	0.0	0.0	570	1.0
2.060376286847214	0.0	0.5944307212218249	2.409338709699774	0.1206133074991655	6.932552693550555	0.0	0.0	0.8143080944103293	571	0.2529248956587852
2.380196576420492	0.0	0.6170049336391732	2.593160496383373	0.1073259832532665	7.195824613240368	0.0	0.0	0.7049183116573083	572	0.2296702781563075
0.0	0.0	0.0	0.0	1.0	0.0	0.0	0.0	0.0	573	1.0
0.0	2.074825256637827	1.247624808209723	1.998065896074323	0.1575000680416453	14.55043357603848	3827.416332049887	10000.0	10000.0	574	0.3215719907905537
0.0	0.0	0.0	0.0	1.0	0.0	0.0	0.0	0.0	575	1.0
0.0	0.0	0.0	0.0	1.0	0.0	0.0	0.0	0.0	576	1.0
5.347229222290701	0.9403212407007553	2.133559656505748	1.973564497560663	0.1600700184976259	24.88265531289748	0.00985133004634601	0.1758520537666292	0.8578643759327232	577	0.3248022705437263
10000.0	0.9160038204471401	1717.485242806216	25.5778749038456	4.248833997966273e-07	20030.18437821684	5.339833592163996e-06	9.160038204471401e-05	0.0004194882267719638	578	4.593136063318712e-06
2.740252231630052	0.0	0.6355905649779151	2.742395267942886	0.09771819504553281	7.412579676528307	0.0	0.0	0.6157916328344878	579	0.21274065379704538
1.778276047236469	0.4344523611989147	0.7787446342499136	9.633123184302207	0.001910993773672764	9.082115070803413	0.1166708702533242	0.2443109785311879	0.4460656908772458	580	0.006306279453120121	299.0
1.645164863461942	0.6472975916206957	0.9261549877541392	4.892382034295792	0.0269754434043965	10.80128941149433	0.2151459803405094	0.3934545442810994	0.6587311652012561	581	0.06765441205822642	300.0
1.902683413759818	0.1857307505730314	0.6653762953122521	22.02362120789979	2.693155633171074e-06	7.759955977393521	0.03020750041308723	0.09761516247519926	0.2286454022629146	582	2.2819034891868426e-05	301.0
0.0	0.0	0.0	0.0	1.0	0.0	0.0	0.0	0.0	583	1.0
0.0	0.0	0.0	0.0	1.0	0.0	0.0	0.0	0.0	584	1.0
0.0	0.0	0.0	0.0	1.0	0.0	0.0	0.0	0.0	585	1.0
0.0	0.0	0.0	0.0	1.0	0.0	0.0	0.0	0.0	586	1.0
2.607574921962929	0.2462857475278459	0.8479779787086745	26.5577031791122	2.557827887272879e-07	9.889549463872049	0.0336938739769476	0.09445011357236364	0.2045774185319424	587	3.025958651547349e-06	302.0
0.8794026358314224	0.437175825367699	0.5605199861398648	1.755723937397448	0.185158768870052	6.537068494232069	0.2369584766860519	0.4971281726423022	0.9076545814001621	588	0.3720979105177007	303.0
0.6063634127985629	0.0	0.1633702608278499	12.91172208086376	0.0003265307351488778	1.905306878184586	0.0	0.0	0.1426871224239074	589	0.001295997305439408	304.0
2.301590433765593	0.0	0.5447919236984535	42.02714886098485	9.001499545746583e-11	6.353639849396186	0.0	0.0	0.03799956012820042	590	3.7626268101220715e-09	305.0
0.9003568174397861	0.0	0.1389728207991485	14.61254566747574	0.0001320326362953539	1.62077155295937	0.0	0.0	0.08831886690311692	591	0.000604370459490733	306.0
0.4598647154067578	0.0340436449558091	0.0837528981118936	3.661666605693419	0.05567791277955281	0.9767687952009487	0.004221140449797142	0.07402969572409343	0.3237459358631198	592	0.12787564583435754	307.0
0.3551008579808183	0.08781913453633387	0.1598215126493589	2.345506458693791	0.1256447209108699	1.863919576241372	0.04100894353532829	0.2473075819520483	0.7672962955154625	593	0.2625974667037181	308.0
0.2383925612394398	0.03764128691400668	0.08561261424546704	2.418705908164121	0.1198939383742115	0.9984577483972842	0.008990572348100093	0.157896230982644	0.6966880995589128	594	0.2522600649685591	309.0
0.2137529755420821	0.03426265092678286	0.0590077884161575	1.468164470703101	0.225635522362722	0.6881787699062051	0.009144678494459104	0.16029087239554	0.7082284858610247	595	0.4462885568499264	310.0
1.126655406048987	0.03410830445253914	0.177261154146999	14.70508031317758	0.0001257072246284574	2.067309524510725	0.001731445084674628	0.03027394558212958	0.1340881966667541	596	0.000592619773248442	311.0
0.5685533758792671	0.0	0.1646658889838783	12.23332225585389	0.0004694353626243375	1.920417151160472	0.0	0.0	0.157308604353027	597	0.001816888718305306	312.0
1.114516277444909	0.0	0.1463128176417865	19.73108609545352	8.913952143529968e-06	1.706374320557738	0.0	0.0	0.05861238777189325	598	6.351190902265103e-05	313.0
0.6083901830371841	0.0	0.1636570436241533	12.92723991771888	0.0003238349185831213	1.908651484672775	0.0	0.0	0.1423165849422462	599	0.001295997305439408	314.0
0.725663151828767	0.0	0.08058632806595828	12.9222781709866	0.0003246944421613218	0.9398386485622567	0.0	0.0	0.0805944766818384	600	0.001295997305439408	315.0
1.030155725359838	0.09161836184512466	0.377964285341749	13.72082027441598	0.0002120902231126376	4.408011280147222	0.01477597540774384	0.08893641960114522	0.2763942851973971	601	0.000898517364132593	316.0
0.353962549714131	0.0458208683761896	0.1321193672506842	3.754525540759104	0.05266474022220768	1.54084310013669	0.007391289127825492	0.1294511761574655	0.5740786571404123	602	0.12184794139972034	317.0
0.7812573050330838	0.2000840848336504	0.2651470129194649	2.923428187774689	0.08730220597545668	3.0922790040587	0.1014317918908914	0.2561052338898482	0.5215779830472965	603	0.19139329771542427	318.0
0.7038414562975719	0.0	0.2864340858075841	15.77632750219175	7.128891904739643e-05	3.340539649445612	0.0	0.0	0.1482770629742885	604	0.00036046896969933517	319.0
0.0	0.0432077123694358	0.03108408813564127	0.6593966919503202	0.4167730145629032	0.3625184083493677	1462.135158903195	10000.0	10000.0	605	0.775420415818814	320.0
1.444734323169411	0.0	0.3727688413158926	29.01975688831716	7.164388216018835e-08	4.347419375674972	0.0	0.0	0.06100499197180773	606	1.0446677701032115e-06	321.0
0.3616346281556024	0.0	0.09756675727779726	7.748548971830857	0.005375571516554878	1.137873030143706	0.0	0.0	0.2384486403978552	607	0.016282528216811153	322.0
0.9427504897294245	0.1074718012475069	0.2064319291515565	6.082168234565302	0.01365530698846096	2.407513904282907	0.02846886890300431	0.1139981388695455	0.2949196770410398	608	0.03722555426854357	323.0
1.025876975908286	0.1388991579695792	0.3715556734990754	9.832692304700231	0.001714372307446532	4.333270797016525	0.03340918293690692	0.1353955310738905	0.352393885511372	609	0.005810332090643112	324.0
0.0	0.0	0.0	0.0	1.0	0.0	0.0	0.0	0.0	610	1.0
0.0	0.0	0.0	0.0	1.0	0.0	0.0	0.0	0.0	611	1.0
1.219083781145185	0.0	0.1504920562206121	20.30170689757256	6.61415520930575e-06	1.755114721469515	0.0	0.0	0.05460188955165012	612	4.996476284620127e-05	325.0
0.7539226510832111	0.03179420879912421	0.1118671590200121	8.637279589616071	0.00329352864191057	1.304651571490076	0.002398998188713366	0.04217171185060343	0.1856130150287832	613	0.01042950736605014	326.0
0.4561926410348487	0.03128719458942106	0.08252531147233974	4.8257081112937	0.02803834564673391	0.9624520569154288	0.00392489432298962	0.068583295246604	0.3036347882069193	614	0.07004001083865402	327.0
0.6310303083075937	0.0	0.08873422491629693	11.5882690835524	0.0006636915863786896	1.034863555990466	0.0	0.0	0.1053490761223991	615	0.002447850733290814	328.0
0.8437027818522322	0.0	0.1581420759837287	13.13545755386248	0.0002897595041972956	1.844333133676574	0.0	0.0	0.1116081673074554	616	0.0011918204240889147	329.0
0.919431410722076	0.0	0.2368892727888856	18.62039197368294	1.595052372627137e-05	2.762722900273824	0.0	0.0	0.09588838168569651	617	0.00010000978376372148	330.0
0.6314908985238397	0.0	0.1445524950353024	14.54594877495038	0.0001367824466611545	1.685844545108018	0.0	0.0	0.1147296029035422	618	0.0006169970795434811	331.0
0.8221750182556246	0.07356214641105965	0.2329557755197949	10.27635682525576	0.001347457462932189	2.716848459208837	0.01482933695387263	0.08947261200800467	0.2775263252456737	619	0.004641601420413061	332.0
1.904176701257287	0.08524015923293403	0.5172711173472285	28.07753662602514	1.165508605183163e-07	6.032678241276892	0.007427444431704843	0.04476483678045834	0.1387613379275454	620	1.6223276955742148e-06	333.0
1.28504477517605	0.0	0.2659906175832256	31.16522893457706	2.369729457107894e-08	3.102117549704567	0.0	0.0	0.05012907121659526	621	5.220885655063878e-07	334.0
1.050183468016398	0.0	0.1378626650989654	15.65919547685326	7.584291402007448e-05	1.607824353874932	0.0	0.0	0.07361705071958036	622	0.0003804280567246936	335.0
0.0	0.03978793278660708	0.03394828644140514	0.3166071665056407	0.5736537834793327	0.3959221423264285	1461.883037031518	10000.0	10000.0	623	1.0	336.0
0.5803575119171668	0.0	0.1602004971717701	12.69552622352236	0.0003665314395906449	1.868339486043906	0.0	0.0	0.1473342500486223	624	0.0014453786957442413	337.0
3.971847560999124	0.03955245352449909	0.8083588895502405	68.23222034517579	1.110223024625157e-16	9.427491542813112	0.0005688069070515045	0.009958200287664015	0.0440611599203653	625	3.480549182199867e-14	338.0
0.9599881132321678	0.1300327419533252	0.3513297654484028	9.801620778834234	0.001743581309894937	4.097385994414154	0.03380695642868171	0.1354524500470325	0.3560778409372354	626	0.00587755635109745	339.0
0.7404276365155897	0.222047970003722	0.3584365346238592	3.741628269719143	0.05307270286992416	4.18026874261479	0.1070748837563741	0.2998915208630881	0.649737959154211	627	0.12234038492442076	340.0
