# Supplementary material for: The evolution of mammalian Rem2: unraveling the impact of purifying selection and coevolution on protein function, and implications for human disorders
Source: Front Bioinform. 2024 Jun 24;4:1381540. doi: 10.3389/fbinf.2024.1381540 (PMC11228553; doi:10.3389/fbinf.2024.1381540)
Supplement: Supplementary file 7 [file Table1.csv]

Gene ID	Gene symbol	Description	Scientific name	Common name	RefSeq Transcript accessions	RefSeq Protein accessions	SPARCLE ID	Curation Status	RefseqSelect	Default sequence
64626	Rem2	RRAD and GEM like GTPase 2	Rattus norvegicus	Norway rat	NM_022685.2	NP_073176.2	10134947	curated		default-seq
140743	Rem2	rad and gem related GTP binding protein 2	Mus musculus	house mouse	NM_080726.3	NP_542764.2	10134947	curated	RefseqSelect	default-seq
161253	REM2	RRAD and GEM like GTPase 2	Homo sapiens	human	NM_173527.3	NP_775798.2	10134947	curated	RefseqSelect	default-seq
467399	REM2	RRAD and GEM like GTPase 2	Pan troglodytes	chimpanzee	XM_009427474.3	XP_009425749.1	10134947	model		default-seq
490603	REM2	RRAD and GEM like GTPase 2	Canis lupus familiaris	dog	XM_005623217.4	XP_005623274.2		model		default-seq
531597	REM2	RRAD and GEM like GTPase 2	Bos taurus	cattle	NM_001192708.1	NP_001179637.1	10134947	curated		default-seq
712572	REM2	RRAD and GEM like GTPase 2	Macaca mulatta	Rhesus monkey	XM_001100692.4	XP_001100692.1	10134947	model		default-seq
100030410	REM2	RRAD and GEM like GTPase 2	Monodelphis domestica	gray short-tailed opossum	XM_007479801.2	XP_007479863.1	10134947	model		default-seq
100146499	REM2	RRAD and GEM like GTPase 2	Equus caballus	horse	XM_023622024.1	XP_023477792.1	10134947	model		default-seq
100344089	LOC100344089	RRAD and GEM like GTPase 2	Oryctolagus cuniculus	rabbit	XM_051822640.1	XP_051678600.1		model		default-seq
100388957	REM2	RRAD and GEM like GTPase 2	Callithrix jacchus	white-tufted-ear marmoset	XM_035260095.1	XP_035115986.1		model		default-seq
100436454	REM2	RRAD and GEM like GTPase 2	Pongo abelii	Sumatran orangutan	XM_002824566.3	XP_002824612.1	10134947	model		default-seq
100473466	REM2	RRAD and GEM like GTPase 2	Ailuropoda melanoleuca	giant panda	XM_011233348.2	XP_011231650.2		model		default-seq
100582339	REM2	RRAD and GEM like GTPase 2	Nomascus leucogenys	northern white-cheeked gibbon	XM_003260595.2	XP_003260643.2		model		default-seq
100622301	REM2	RRAD and GEM like GTPase 2	Sus scrofa	pig	XM_021099265.1	XP_020954924.1	10134947	model		default-seq
100671702	REM2	RRAD and GEM like GTPase 2	Loxodonta africana	African savanna elephant	XM_003420937.2	XP_003420985.1	10134947	model		default-seq
100681532	REM2	RRAD and GEM like GTPase 2	Ornithorhynchus anatinus	platypus	XM_029077766.2	XP_028933599.1	10134947	model		default-seq
100731489	Rem2	RRAD and GEM like GTPase 2	Cavia porcellus	domestic guinea pig	XM_023567007.1	XP_023422775.1	10134947	model		default-seq
100764771	Rem2	RRAD and GEM like GTPase 2	Cricetulus griseus	Chinese hamster	XM_027390645.2	XP_027246446.1	10134947	model		default-seq
100932659	REM2	RRAD and GEM like GTPase 2	Sarcophilus harrisii	Tasmanian devil	XM_031955028.1	XP_031810888.1		model		default-seq
100958141	REM2	RRAD and GEM like GTPase 2	Otolemur garnettii	small-eared galago	XM_003801909.3	XP_003801957.1	10134947	model		default-seq
100989527	REM2	RRAD and GEM like GTPase 2	Pan paniscus	pygmy chimpanzee	XM_008960213.2	XP_008958461.2		model		default-seq
101021871	REM2	RRAD and GEM like GTPase 2	Papio anubis	olive baboon	XM_003901565.5	XP_003901614.1	10134947	model		default-seq
101040312	REM2	RRAD and GEM like GTPase 2	Saimiri boliviensis	Bolivian squirrel monkey	XM_003924335.3	XP_003924384.1	10134947	model		default-seq
101090269	REM2	RRAD and GEM like GTPase 2	Felis catus	domestic cat	XM_003987456.6	XP_003987505.1	10134947	model		default-seq
101104154	REM2	RRAD and GEM like GTPase 2	Ovis aries	sheep	XM_027971647.2	XP_027827448.1	10134947	model		default-seq
101125650	REM2	RRAD and GEM like GTPase 2	Gorilla gorilla	western gorilla	XM_019009447.1	XP_018864992.1	10134947	model		default-seq
101284288	LOC101284288	RRAD and GEM like GTPase 2	Orcinus orca	killer whale	XM_004283191.4	XP_004283239.1	10134947	model		default-seq
101345257	LOC101345257	RRAD and GEM like GTPase 2	Trichechus manatus latirostris	Florida manatee	XM_023724898.1	XP_023580666.1	10134947	model		default-seq
101369219	REM2	RRAD and GEM like GTPase 2	Odobenus rosmarus divergens	Pacific walrus	XM_004402108.1	XP_004402165.1	10134947	model		default-seq
101388298	LOC101388298	RRAD and GEM like GTPase 2	Ceratotherium simum simum	southern white rhinoceros	XM_004421250.2	XP_004421307.1	10134947	model		default-seq
101419188	REM2	RRAD and GEM like GTPase 2	Dasypus novemcinctus	nine-banded armadillo	XM_004474567.2	XP_004474624.1	10134947	model		default-seq
101516904	REM2	RRAD and GEM like GTPase 2	Ochotona princeps	American pika	XM_004584677.1	XP_004584734.1	10134947	model		default-seq
101551122	REM2	RRAD and GEM like GTPase 2	Sorex araneus	European shrew	XM_004609481.1	XP_004609538.1	10134947	model		default-seq
101582565	Rem2	RRAD and GEM like GTPase 2	Octodon degus	degu	XM_004646648.2	XP_004646705.1	10134947	model		default-seq
101602223	Rem2	RRAD and GEM like GTPase 2	Jaculus jaculus	lesser Egyptian jerboa	XM_045154677.1	XP_045010612.1		model		default-seq
101626758	REM2	RRAD and GEM like GTPase 2	Condylura cristata	star-nosed mole	XM_004694658.2	XP_004694715.1	10134947	model		default-seq
101657060	REM2	RRAD and GEM like GTPase 2	Echinops telfairi	small Madagascar hedgehog	XM_045287665.1	XP_045143600.1		model		default-seq
101690646	REM2	RRAD and GEM like GTPase 2	Mustela putorius furo	domestic ferret	XM_004755362.3	XP_004755419.1	10134947	model		default-seq
101722976	Rem2	RRAD and GEM like GTPase 2	Heterocephalus glaber	naked mole-rat	XM_004864195.2	XP_004864252.1	10134947	model		default-seq
101829220	Rem2	RRAD and GEM like GTPase 2	Mesocricetus auratus	golden hamster	XM_005085570.4	XP_005085627.1	10134947	model		default-seq
101955537	Rem2	RRAD and GEM like GTPase 2	Ictidomys tridecemlineatus	thirteen-lined ground squirrel	XM_005338787.4	XP_005338844.1	10134947	model		default-seq
101998393	Rem2	RRAD and GEM like GTPase 2	Microtus ochrogaster	prairie vole	XM_026777673.1	XP_026633474.1	10134947	model		default-seq
102030048	Rem2	RRAD and GEM like GTPase 2	Chinchilla lanigera	long-tailed chinchilla	XM_005377113.2	XP_005377170.1	10134947	model		default-seq
102133589	REM2	RRAD and GEM like GTPase 2	Macaca fascicularis	crab-eating macaque	XM_005560816.3	XP_005560873.1	10134947	model		default-seq
102183795	REM2	RRAD and GEM like GTPase 2	Capra hircus	goat	XM_018054571.1	XP_017910060.1	10134947	model		default-seq
102281421	REM2	RRAD and GEM like GTPase 2	Bos mutus	wild yak	XM_005895455.1	XP_005895517.1	10134947	model		default-seq
102410870	REM2	RRAD and GEM like GTPase 2	Bubalus bubalis	water buffalo	XM_025296072.3	XP_025151857.1	10134947	model		default-seq
102426115	REM2	RRAD and GEM like GTPase 2	Myotis lucifugus	little brown bat	XM_006100080.3	XP_006100142.1	10134947	model		default-seq
102483170	REM2	RRAD and GEM like GTPase 2	Tupaia chinensis	Chinese tree shrew	XM_006144596.3	XP_006144658.1	10134947	model		default-seq
102523870	REM2	RRAD and GEM like GTPase 2	Camelus ferus	Wild Bactrian camel	XM_032481695.1	XP_032337586.1		model		default-seq
102528739	REM2	RRAD and GEM like GTPase 2	Vicugna pacos	alpaca	XM_031678770.1	XP_031534630.1		model		default-seq
102747980	REM2	RRAD and GEM like GTPase 2	Leptonychotes weddellii	Weddell seal	XM_031036681.1	XP_030892541.1		model		default-seq
102774169	REM2	RRAD and GEM like GTPase 2	Myotis davidii		XM_006776770.2	XP_006776833.1	10134947	model		default-seq
102823520	REM2	RRAD and GEM like GTPase 2	Chrysochloris asiatica	Cape golden mole	XM_006835452.1	XP_006835515.1	10134947	model		default-seq
102856396	REM2	RRAD and GEM like GTPase 2	Elephantulus edwardii	Cape elephant shrew	XM_006883133.1	XP_006883195.1	10134947	model		default-seq
102886499	REM2	RRAD and GEM like GTPase 2	Pteropus alecto	black flying fox	XM_006913609.2	XP_006913671.1	10134947	model		default-seq
102921064	Rem2	RRAD and GEM like GTPase 2	Peromyscus maniculatus bairdii	prairie deer mouse	XM_006988484.2	XP_006988546.1	10134947	model		default-seq
102953961	REM2	RRAD and GEM like GTPase 2	Panthera tigris	tiger	XM_007098093.3	XP_007098155.2		model		default-seq
102987251	REM2	RRAD and GEM like GTPase 2	Physeter catodon	sperm whale	XM_007100477.2	XP_007100539.1	10134947	model		default-seq
103003874	REM2	RRAD and GEM like GTPase 2	Balaenoptera acutorostrata scammoni		XM_007180539.1	XP_007180601.1	10134947	model		default-seq
103081911	REM2	RRAD and GEM like GTPase 2	Lipotes vexillifer	Yangtze River dolphin	XM_007449526.1	XP_007449588.1	10134947	model		default-seq
103125907	REM2	RRAD and GEM like GTPase 2	Erinaceus europaeus	western European hedgehog	XM_007536758.2	XP_007536820.1	10134947	model		default-seq
103205773	REM2	RRAD and GEM like GTPase 2	Orycteropus afer afer		XM_007951171.2	XP_007949362.2		model		default-seq
103231448	REM2	RRAD and GEM like GTPase 2	Chlorocebus sabaeus	green monkey	XM_037987559.1	XP_037843487.1		model		default-seq
103267685	REM2	RRAD and GEM like GTPase 2	Carlito syrichta	Philippine tarsier	XM_008065271.2	XP_008063462.1	10134947	model		default-seq
103556728	REM2	RRAD and GEM like GTPase 2	Equus przewalskii	Przewalski's horse	XM_008528968.1	XP_008527190.1		model		default-seq
103585556	REM2	RRAD and GEM like GTPase 2	Galeopterus variegatus	Sunda flying lemur	XM_008566551.1	XP_008564773.1	10134947	model		default-seq
103681061	REM2	RRAD and GEM like GTPase 2	Ursus maritimus	polar bear	XM_040620901.1	XP_040476835.1		model		default-seq
103739478	Rem2	RRAD and GEM like GTPase 2	Nannospalax galili	Upper Galilee mountains blind mole rat	XM_008839903.2	XP_008838125.1	10134947	model		default-seq
104674135	REM2	RRAD and GEM like GTPase 2	Rhinopithecus roxellana	golden snub-nosed monkey	XM_010378358.2	XP_010376660.2		model		default-seq
104871725	Rem2	RRAD and GEM like GTPase 2	Fukomys damarensis	Damara mole-rat	XM_033765070.1	XP_033620961.1		model		default-seq
104981989	REM2	RRAD and GEM like GTPase 2	Bison bison bison		XM_010831252.1	XP_010829554.1	10134947	model		default-seq
105068766	REM2	RRAD and GEM like GTPase 2	Camelus bactrianus	Bactrian camel	XM_045516484.1	XP_045372440.1		model		default-seq
105096998	REM2	RRAD and GEM like GTPase 2	Camelus dromedarius	Arabian camel	XM_031452725.1	XP_031308585.1		model		default-seq
105300521	REM2	RRAD and GEM like GTPase 2	Pteropus vampyrus	large flying fox	XM_011372778.2	XP_011371080.1	10134947	model		default-seq
105499627	REM2	RRAD and GEM like GTPase 2	Macaca nemestrina	pig-tailed macaque	XM_011772352.2	XP_011770654.1	10134947	model		default-seq
105503854	REM2	RRAD and GEM like GTPase 2	Colobus angolensis palliatus		XM_011930962.1	XP_011786352.1		model		default-seq
105547171	REM2	RRAD and GEM like GTPase 2	Mandrillus leucophaeus	drill	XM_011990630.1	XP_011846020.1	10134947	model		default-seq
105598792	REM2	RRAD and GEM like GTPase 2	Cercocebus atys	sooty mangabey	XM_012088533.1	XP_011943923.1	10134947	model		default-seq
105727032	REM2	RRAD and GEM like GTPase 2	Aotus nancymaae	Ma's night monkey	XM_012466673.1	XP_012322096.1	10134947	model		default-seq
105814471	REM2	RRAD and GEM like GTPase 2	Propithecus coquereli	Coquerel's sifaka	XM_012649447.1	XP_012504901.1	10134947	model		default-seq
105864704	REM2	RRAD and GEM like GTPase 2	Microcebus murinus	gray mouse lemur	XM_012752689.1	XP_012608143.1	10134947	model		default-seq
105992497	Rem2	RRAD and GEM like GTPase 2	Dipodomys ordii	Ord's kangaroo rat	XM_013025368.1	XP_012880822.1	10134947	model		default-seq
106840659	REM2	RRAD and GEM like GTPase 2	Equus asinus	ass	XM_014856335.2	XP_014711821.1	10134947	model		default-seq
106988209	REM2	RRAD and GEM like GTPase 2	Acinonyx jubatus	cheetah	XM_015086639.2	XP_014942125.2	10134947	model		default-seq
107148214	Rem2	RRAD and GEM like GTPase 2	Marmota marmota marmota	Alpine marmot	XM_015492848.2	XP_015348334.1	10134947	model		default-seq
107498004	REM2	RRAD and GEM like GTPase 2	Rousettus aegyptiacus	Egyptian rousette	XM_016120537.2	XP_015976023.2		model		default-seq
107531654	REM2	RRAD and GEM like GTPase 2	Miniopterus natalensis		XM_016205757.1	XP_016061243.1	10134947	model		default-seq
108315258	REM2	RRAD and GEM like GTPase 2	Cebus imitator	Panamanian white-faced capuchin	XM_017544499.2	XP_017399988.1	10134947	model		default-seq
108400031	REM2	RRAD and GEM like GTPase 2	Manis javanica	Malayan pangolin	XM_017665172.2	XP_017520661.1	10134947	model		default-seq
108523599	REM2	RRAD and GEM like GTPase 2	Rhinopithecus bieti	black snub-nosed monkey	XM_017864286.1	XP_017719775.1	10134947	model		default-seq
109255045	REM2	RRAD and GEM like GTPase 2	Panthera pardus	leopard	XM_019429463.1	XP_019285008.1	10134947	model		default-seq
109393691	REM2	RRAD and GEM like GTPase 2	Hipposideros armiger	great roundleaf bat	XM_019663177.1	XP_019518722.1	10134947	model		default-seq
109564818	REM2	RRAD and GEM like GTPase 2	Bos indicus	zebu cattle	XM_019968374.1	XP_019823933.1	10134947	model		default-seq
109685807	Rem2	RRAD and GEM like GTPase 2	Castor canadensis	American beaver	XM_020162859.1	XP_020018448.1	10134947	model		default-seq
110147745	REM2	RRAD and GEM like GTPase 2	Odocoileus virginianus	white-tailed deer	XM_020909415.1	XP_020765074.1	10134947	model		default-seq
110223348	REM2	RRAD and GEM like GTPase 2	Phascolarctos cinereus	koala	XM_021008842.1	XP_020864501.1	10134947	model		default-seq
110309775	Rem2	RRAD and GEM like GTPase 2	Mus caroli	Ryukyu mouse	XM_021182512.1	XP_021038171.1	10134947	model		default-seq
110325559	Rem2	RRAD and GEM like GTPase 2	Mus pahari	shrew mouse	XM_021203619.1	XP_021059278.1	10134947	model		default-seq
110550034	Rem2	RRAD and GEM like GTPase 2	Meriones unguiculatus	Mongolian gerbil	XM_021639619.1	XP_021495294.1	10134947	model		default-seq
110585368	REM2	RRAD and GEM like GTPase 2	Neomonachus schauinslandi	Hawaiian monk seal	XM_021695575.1	XP_021551250.1	10134947	model		default-seq
111158448	LOC111158448	RRAD and GEM like GTPase 2	Enhydra lutris kenyoni		XM_022520471.1	XP_022376179.1	10134947	model		default-seq
111164186	REM2	RRAD and GEM like GTPase 2	Delphinapterus leucas	beluga whale	XM_022553601.2	XP_022409309.1	10134947	model		default-seq
111554775	REM2	RRAD and GEM like GTPase 2	Piliocolobus tephrosceles	Ugandan red Colobus	XM_023230440.1	XP_023086208.1	10134947	model		default-seq
112300769	REM2	RRAD and GEM like GTPase 2	Desmodus rotundus	common vampire bat	XM_024556113.2	XP_024411881.1	10134947	model		default-seq
112397480	REM2	RRAD and GEM like GTPase 2	Neophocaena asiaeorientalis asiaeorientalis	Yangtze finless porpoise	XM_024741692.1	XP_024597460.1	10134947	model		default-seq
112629036	REM2	RRAD and GEM like GTPase 2	Theropithecus gelada	gelada	XM_025392475.1	XP_025248260.1	10134947	model		default-seq
112657054	REM2	RRAD and GEM like GTPase 2	Canis lupus dingo	dingo	XM_025442827.3	XP_025298612.1	10134947	model		default-seq
112822590	REM2	RRAD and GEM like GTPase 2	Callorhinus ursinus	northern fur seal	XM_025870359.1	XP_025726144.1	10134947	model		default-seq
112855696	REM2	RRAD and GEM like GTPase 2	Puma concolor	puma	XM_025919283.1	XP_025775068.1	10134947	model		default-seq
112926496	REM2	RRAD and GEM like GTPase 2	Vulpes vulpes	red fox	XM_026007504.1	XP_025863289.1	10134947	model		default-seq
113194843	Rem2	RRAD and GEM like GTPase 2	Urocitellus parryii	Arctic ground squirrel	XM_026406123.1	XP_026261908.1	10134947	model		default-seq
113246005	REM2	RRAD and GEM like GTPase 2	Ursus arctos	brown bear	XM_026486411.2	XP_026342196.1	10134947	model		default-seq
113622564	REM2	RRAD and GEM like GTPase 2	Lagenorhynchus obliquidens	Pacific white-sided dolphin	XM_027110778.1	XP_026966579.1	10134947	model		default-seq
113899935	REM2	RRAD and GEM like GTPase 2	Bos indicus x Bos taurus	hybrid cattle	XM_027553330.1	XP_027409131.1	10134947	model		default-seq
113909852	REM2	RRAD and GEM like GTPase 2	Zalophus californianus	California sea lion	XM_027571459.2	XP_027427260.1	10134947	model		default-seq
114028848	REM2	RRAD and GEM like GTPase 2	Vombatus ursinus	common wombat	XM_027843188.1	XP_027698989.1	10134947	model		default-seq
114079044	Rem2	RRAD and GEM like GTPase 2	Marmota flaviventris	yellow-bellied marmot	XM_027920156.1	XP_027775957.1	10134947	model		default-seq
114217870	REM2	RRAD and GEM like GTPase 2	Eumetopias jubatus	Steller sea lion	XM_028114785.1	XP_027970586.1	10134947	model		default-seq
114492685	REM2	RRAD and GEM like GTPase 2	Phyllostomus discolor	pale spear-nosed bat	XM_028507134.2	XP_028362935.1	10134947	model		default-seq
114639772	Rem2	RRAD and GEM like GTPase 2	Grammomys surdaster		XM_028788542.1	XP_028644375.1	10134947	model		default-seq
114708745	Rem2	RRAD and GEM like GTPase 2	Peromyscus leucopus	white-footed mouse	XM_028892240.2	XP_028748073.1	10134947	model		default-seq
114904045	REM2	RRAD and GEM like GTPase 2	Monodon monoceros	narwhal	XM_029237411.1	XP_029093244.1	10134947	model		default-seq
115302665	REM2	RRAD and GEM like GTPase 2	Suricata suricatta	meerkat	XM_029952605.1	XP_029808465.1		model		default-seq
115516232	REM2	RRAD and GEM like GTPase 2	Lynx canadensis	Canada lynx	XM_030318679.1	XP_030174539.1		model		default-seq
115852106	REM2	RRAD and GEM like GTPase 2	Globicephala melas	long-finned pilot whale	XM_030854517.1	XP_030710377.1		model		default-seq
116084361	Rem2	RRAD and GEM like GTPase 2	Mastomys coucha	southern multimammate mouse	XM_031361298.1	XP_031217158.1		model		default-seq
116484899	REM2	RRAD and GEM like GTPase 2	Hylobates moloch	silvery gibbon	XM_032179928.1	XP_032035819.1		model		default-seq
116541390	REM2	RRAD and GEM like GTPase 2	Sapajus apella	tufted capuchin	XM_032265550.1	XP_032121441.1		model		default-seq
116591129	REM2	RRAD and GEM like GTPase 2	Mustela erminea	ermine	XM_032343807.1	XP_032199698.1		model		default-seq
116632589	REM2	RRAD and GEM like GTPase 2	Phoca vitulina	harbor seal	XM_032404536.1	XP_032260427.1		model		default-seq
116748961	REM2	RRAD and GEM like GTPase 2	Phocoena sinus	vaquita	XM_032622712.1	XP_032478603.1		model		default-seq
116867066	REM2	RRAD and GEM like GTPase 2	Lontra canadensis	Northern American river otter	XM_032856406.1	XP_032712297.1		model		default-seq
116913826	Rem2	RRAD and GEM like GTPase 2	Rattus rattus	black rat	XM_032918139.1	XP_032774030.1		model		default-seq
117023075	LOC117023075	RRAD and GEM like GTPase 2	Rhinolophus ferrumequinum	greater horseshoe bat	XM_033107547.1	XP_032963438.1		model		default-seq
117069993	REM2	RRAD and GEM like GTPase 2	Trachypithecus francoisi	Francois's langur	XM_033188604.1	XP_033044495.1		model		default-seq
117311064	REM2	RRAD and GEM like GTPase 2	Tursiops truncatus	common bottlenose dolphin	XM_033851357.1	XP_033707248.1		model		default-seq
117705864	Rem2	RRAD and GEM like GTPase 2	Arvicanthis niloticus	Nile rat	XM_034498612.1	XP_034354503.1		model		default-seq
118003629	REM2	RRAD and GEM like GTPase 2	Mirounga leonina	Southern elephant seal	XM_034994691.1	XP_034850582.1		model		default-seq
118550096	REM2	RRAD and GEM like GTPase 2	Halichoerus grypus	gray seal	XM_036114829.1	XP_035970722.1		model		default-seq
118591250	Rem2	RRAD and GEM like GTPase 2	Onychomys torridus	southern grasshopper mouse	XM_036199393.1	XP_036055286.1		model		default-seq
118679336	REM2	RRAD and GEM like GTPase 2	Myotis myotis		XM_036355955.1	XP_036211848.1		model		default-seq
118830201	REM2	RRAD and GEM like GTPase 2	Trichosurus vulpecula	common brushtail	XM_036737107.1	XP_036593002.1		model		default-seq
118889880	REM2	RRAD and GEM like GTPase 2	Balaenoptera musculus	Blue whale	XM_036842027.1	XP_036697922.1		model		default-seq
118911929	REM2	RRAD and GEM like GTPase 2	Manis pentadactyla	Chinese pangolin	XM_036884595.1	XP_036740490.1		model		default-seq
118980967	REM2	RRAD and GEM like GTPase 2	Sturnira hondurensis		XM_037037712.1	XP_036893607.1		model		default-seq
119037279	REM2	RRAD and GEM like GTPase 2	Artibeus jamaicensis	Jamaican fruit-eating bat	XM_037129407.1	XP_036985302.1		model		default-seq
119238909	REM2	RRAD and GEM like GTPase 2	Talpa occidentalis	Iberian mole	XM_037503036.1	XP_037358933.1		model		default-seq
119533491	REM2	RRAD and GEM like GTPase 2	Choloepus didactylus	southern two-toed sloth	XM_037835533.1	XP_037691461.1		model		default-seq
119800192	Rem2	RRAD and GEM like GTPase 2	Arvicola amphibius	Eurasian water vole	XM_038310306.1	XP_038166234.1		model		default-seq
119921050	REM2	RRAD and GEM like GTPase 2	Tachyglossus aculeatus	Australian echidna	XM_038741379.1	XP_038597307.1		model		default-seq
120240448	REM2	RRAD and GEM like GTPase 2	Hyaena hyaena	striped hyena	XM_039245203.1	XP_039101134.1		model		default-seq
120593898	REM2	RRAD and GEM like GTPase 2	Pteropus giganteus	Indian flying fox	XM_039851849.1	XP_039707783.1		model		default-seq
120853420	REM2	RRAD and GEM like GTPase 2	Oryx dammah	scimitar-horned oryx	XM_040227220.1	XP_040083154.1		model		default-seq
121031498	REM2	RRAD and GEM like GTPase 2	Puma yagouaroundi	jaguarundi	XM_040476645.1	XP_040332579.1		model		default-seq
121148923	REM2	RRAD and GEM like GTPase 2	Ochotona curzoniae	black-lipped pika	XM_040969296.1	XP_040825230.1		model		default-seq
121435053	Rem2	RRAD and GEM like GTPase 2	Microtus oregoni	creeping vole	XM_041634112.1	XP_041490046.1		model		default-seq
121493161	REM2	RRAD and GEM like GTPase 2	Vulpes lagopus	Arctic fox	XM_041758862.1	XP_041614796.1		model		default-seq
122113461	Rem2	RRAD and GEM like GTPase 2	Dipodomys spectabilis	banner-tailed kangaroo rat	XM_042686425.1	XP_042542359.1		model		default-seq
122222332	REM2	RRAD and GEM like GTPase 2	Panthera leo	lion	XM_042942694.1	XP_042798628.1		model		default-seq
122443217	REM2	RRAD and GEM like GTPase 2	Cervus canadensis		XM_043471209.1	XP_043327144.1		model		default-seq
122468875	REM2	RRAD and GEM like GTPase 2	Prionailurus bengalensis	leopard cat	XM_043555763.1	XP_043411698.1		model		default-seq
122704682	REM2	RRAD and GEM like GTPase 2	Cervus elaphus	red deer	XM_043919551.1	XP_043775486.1		model		default-seq
122738330	REM2	RRAD and GEM like GTPase 2	Dromiciops gliroides	monito del monte	XM_043980377.1	XP_043836312.1		model		default-seq
122892991	REM2	RRAD and GEM like GTPase 2	Neogale vison	American mink	XM_044229739.1	XP_044085674.1		model		default-seq
123236025	REM2	RRAD and GEM like GTPase 2	Gracilinanus agilis	Agile Gracile Mouse Opossum	XM_044662280.1	XP_044518215.1		model		default-seq
123583384	REM2	RRAD and GEM like GTPase 2	Leopardus geoffroyi	Geoffroy's cat	XM_045450372.1	XP_045306328.1		model		default-seq
123620588	REM2	RRAD and GEM like GTPase 2	Lemur catta	Ring-tailed lemur	XM_045525960.1	XP_045381916.1		model		default-seq
123795797	REM2	RRAD and GEM like GTPase 2	Ursus americanus	American black bear	XM_045802792.1	XP_045658748.1		model		default-seq
123820476	REM2	RRAD and GEM like GTPase 2	Phyllostomus hastatus	greater spear-nosed bat	XM_045841219.1	XP_045697175.1		model		default-seq
123861432	REM2	RRAD and GEM like GTPase 2	Mirounga angustirostris	Northern elephant seal	XM_045900528.1	XP_045756484.1		model		default-seq
123943874	REM2	RRAD and GEM like GTPase 2	Meles meles	Eurasian badger	XM_046008309.1	XP_045864265.1		model		default-seq
124107202	Rem2	RRAD and GEM like GTPase 2	Marmota monax	woodchuck	XM_046465107.1	XP_046321063.1		model		default-seq
124235489	LOC124235489	GTP-binding protein REM 2	Equus quagga		XM_046653592.1	XP_046509548.1		model		default-seq
125363520	Rem2	RRAD and GEM like GTPase 2	Perognathus longimembris pacificus	Pacific pocket mouse	XM_048362803.1	XP_048218760.1		model		default-seq
125407411	Rem2	RRAD and GEM like GTPase 2	Myodes glareolus	Bank vole	XM_048444987.1	XP_048300944.1		model		default-seq
125909708	REM2	RRAD and GEM like GTPase 2	Panthera uncia	snow leopard	XM_049613126.1	XP_049469083.1		model		default-seq
126001377	LOC126001377	RRAD and GEM like GTPase 2	Suncus etruscus	white-toothed pygmy shrew	XM_049768637.1	XP_049624594.1		model		default-seq
126084786	LOC126084786	RRAD and GEM like GTPase 2	Elephas maximus indicus		XM_049899603.1	XP_049755560.1		model		default-seq
126490927	LOC126490927	RRAD and GEM like GTPase 2	Microtus fortis	reed vole	XM_050126229.1	XP_049982186.1		model		default-seq
126958288	LOC126958288	RRAD and GEM like GTPase 2	Macaca thibetana thibetana		XM_050796554.1	XP_050652511.1		model		default-seq
127187235	LOC127187235	RRAD and GEM like GTPase 2	Acomys russatus	golden spiny mouse	XM_051143407.1	XP_050999364.1		model		default-seq
127230422	LOC127230422	RRAD and GEM like GTPase 2	Phodopus roborovskii	desert hamster	XM_051195738.1	XP_051051695.1		model		default-seq
127551038	LOC127551038	RRAD and GEM like GTPase 2	Antechinus flavipes	yellow-footed antechinus	XM_051980438.1	XP_051836398.1		model		default-seq
127690950	LOC127690950	RRAD and GEM like GTPase 2	Apodemus sylvaticus	European woodmouse	XM_052190525.1	XP_052046485.1		model		default-seq
