# Supplementary material for: The evolution of mammalian Rem2: unraveling the impact of purifying selection and coevolution on protein function, and implications for human disorders
Source: Front Bioinform. 2024 Jun 24;4:1381540. doi: 10.3389/fbinf.2024.1381540 (PMC11228553; doi:10.3389/fbinf.2024.1381540)
Supplement: Supplementary file 10 [file Table5.csv]

	Name of Chain_1:	Name of Chain_2:	Length of Chain_1:	Length of Chain_2:	Aligned length=	RMSD=	Seq_ID=n_identical/n_aligned=	Normalized_Chain_1_TM_Score	Normalized_Chain_2_TM_Score	Normalized_Average_TM_Score	Short_Name of Chain_1:	Short_Name of Chain_2:	TN93
1	XM_003260595_2_PREDICTED_Nomascus_leucogenys_RRAD_	XM_037037712_1_PREDICTED_Sturnira_hondurensis_RRAD	340	340	231	3.23	0.801	0.61776	0.61776	0.61776	XM_003260595_2	XM_037037712_1	0.118069
2	Node194.pdb	Node72.pdb	344	340	312	4.14	0.696	0.74935	0.75731	0.7533	Node194	Node72	0.0725953
3	Node168.pdb	Node251.pdb	340	340	274	2.89	0.843	0.73383	0.73383	0.73383	Node168	Node251	0.0939061
4	XM_025919283_1_PREDICTED_Puma_concolor_RRAD_and_GE	XM_045525960_1_PREDICTED_Lemur_catta_RRAD_and_GEM_	295	340	192	1.98	0.932	0.62022	0.5399	0.57723	XM_025919283_1	XM_045525960_1	0.0958074
5	Node301.pdb	XM_031452725_1_PREDICTED_Camelus_dromedarius_RRAD_	357	338	287	4.43	0.718	0.64501	0.67718	0.66069	Node301	XM_031452725_1	0.0366028
6	Node221.pdb	XM_022553601_2_PREDICTED_Delphinapterus_leucas_RRA	340	340	244	3.79	0.779	0.6244	0.6244	0.6244	Node221	XM_022553601_2	0.0801868
7	Node185.pdb	XM_044662280_1_PREDICTED_Gracilinanus_agilis_RRAD_	367	343	225	3.09	0.791	0.56004	0.59753	0.57817	Node185	XM_044662280_1	0.227122
8	XM_017864286_1_PREDICTED_Rhinopithecus_bieti_RRAD_	XM_045841219_1_PREDICTED_Phyllostomus_hastatus_RRA	340	340	237	3.65	0.823	0.61464	0.61464	0.61464	XM_017864286_1	XM_045841219_1	0.111154
9	Node243.pdb	Node5.pdb	340	627	208	3.1	0.817	0.55278	0.30802	0.39514	Node243	Node5	0.0436318
10	Node208.pdb	Node304.pdb	340	352	225	3.15	0.849	0.59316	0.57403	0.58343	Node208	Node304	0.0793428
11	Node277.pdb	Node7.pdb	414	610	243	4.06	0.749	0.5065	0.35265	0.41553	Node277	Node7	0.0229125
12	Node328.pdb	XM_004283191_4_PREDICTED_Orcinus_orca_RRAD_and_GEM	338	340	233	3.49	0.828	0.615	0.61156	0.61327	Node328	XM_004283191_4	0.0555845
13	Node214.pdb	XM_004755362_3_PREDICTED_Mustela_putorius_furo_RRA	340	340	307	4.25	0.704	0.75215	0.75215	0.75215	Node214	XM_004755362_3	0.0714536
14	Node186.pdb	XM_006883133_1_PREDICTED_Elephantulus_edwardii_RAS	363	339	229	3.12	0.878	0.57579	0.61472	0.59461	Node186	XM_006883133_1	0.0805548
15	XM_019009447_1_PREDICTED_Gorilla_gorilla_gorilla_R	XM_032918139_1_PREDICTED_Rattus_rattus_RRAD_and_GE	467	341	214	3.2	0.818	0.42103	0.56896	0.48377	XM_019009447_1	XM_032918139_1	0.138989
16	Node202.pdb	XM_023230440_1_PREDICTED_Piliocolobus_tephrosceles	338	308	225	3.52	0.884	0.58811	0.64193	0.6138	Node202	XM_023230440_1	0.105891
17	Node39.pdb	XM_042942694_1_PREDICTED_Panthera_leo_RRAD_and_GEM	341	273	266	3.12	0.842	0.68398	0.83912	0.75347	Node39	XM_042942694_1	0.0976102
18	XM_028507134_2_PREDICTED_Phyllostomus_discolor_RRA	XM_045900528_1_PREDICTED_Mirounga_angustirostris_R	340	340	240	4.25	0.796	0.60004	0.60004	0.60004	XM_028507134_2	XM_045900528_1	0.0911905
19	XM_018054571_1_PREDICTED_Capra_hircus_RRAD_and_GEM	XM_028788542_1_PREDICTED_Grammomys_surdaster_RRAD_	358	341	226	3.46	0.854	0.56339	0.58998	0.57638	XM_018054571_1	XM_028788542_1	0.140835
20	XM_005623217_4_PREDICTED_Canis_lupus_familiaris_RR	XM_046653592_1_PREDICTED_Equus_quagga_GTP_binding_	345	340	231	3.34	0.792	0.59899	0.60736	0.60315	XM_005623217_4	XM_046653592_1	0.0648674
21	NM_001192708_1_Bos_taurus_RRAD_and_GEM_like_GTPase	XM_027110778_1_PREDICTED_Lagenorhynchus_obliquiden	340	340	266	3.97	0.748	0.66756	0.66756	0.66756	NM_001192708_1	XM_027110778_1	0.0447806
22	Node100.pdb	Node116.pdb	351	307	234	3.57	0.769	0.58803	0.66727	0.62512	Node100	Node116	0.110021
23	Node262.pdb	XM_022553601_2_PREDICTED_Delphinapterus_leucas_RRA	414	340	258	4.03	0.721	0.53254	0.63813	0.5805	Node262	XM_022553601_2	0.051989
24	XM_025870359_1_PREDICTED_Callorhinus_ursinus_RRAD_	XM_032856406_1_PREDICTED_Lontra_canadensis_RRAD_an	340	340	243	3.75	0.848	0.62409	0.62409	0.62409	XM_025870359_1	XM_032856406_1	0.0270653
25	Node175.pdb	XM_032918139_1_PREDICTED_Rattus_rattus_RRAD_and_GE	340	341	295	4.1	0.824	0.71388	0.712	0.71294	Node175	XM_032918139_1	0.121961
26	XM_013025368_1_PREDICTED_Dipodomys_ordii_RAS_RAD_a	XM_051143407_1_PREDICTED_Acomys_russatus_RRAD_and_	340	336	262	3.88	0.725	0.65221	0.65931	0.65574	XM_013025368_1	XM_051143407_1	0.148387
27	XM_039851849_1_PREDICTED_Pteropus_giganteus_RRAD_a	XM_042942694_1_PREDICTED_Panthera_leo_RRAD_and_GEM	340	273	237	3.26	0.81	0.6246	0.76853	0.68902	XM_039851849_1	XM_042942694_1	0.074234
28	Node201.pdb	XM_051822640_1_PREDICTED_Oryctolagus_cuniculus_RRA	340	340	237	3.44	0.895	0.62261	0.62261	0.62261	Node201	XM_051822640_1	0.0792311
29	Node237.pdb	XM_032343807_1_PREDICTED_Mustela_erminea_RRAD_and_	422	340	266	3.98	0.827	0.54203	0.66156	0.59555	Node237	XM_032343807_1	0.0280451
30	Node328.pdb	Node91.pdb	338	340	292	4.16	0.757	0.72235	0.71847	0.72041	Node328	Node91	0.134304
31	Node170.pdb	Node317.pdb	340	352	265	3.9	0.736	0.6484	0.62827	0.63817	Node170	Node317	0.0894497
32	Node166.pdb	Node261.pdb	340	418	235	3.66	0.753	0.60395	0.49729	0.54532	Node166	Node261	0.0748528
33	XM_031361298_1_PREDICTED_Mastomys_coucha_RRAD_and_	XM_033851357_1_PREDICTED_Tursiops_truncatus_RRAD_a	341	340	268	2.69	0.877	0.71205	0.71403	0.71303	XM_031361298_1	XM_033851357_1	0.124591
34	Node13.pdb	XM_036737107_1_PREDICTED_Trichosurus_vulpecula_RRA	344	340	296	5.11	0.635	0.66369	0.67044	0.66708	Node13	XM_036737107_1	0.196988
35	XM_005338787_4_PREDICTED_Ictidomys_tridecemlineatu	XM_007479801_2_PREDICTED_Monodelphis_domestica_RAS	340	340	230	3.22	0.757	0.6093	0.6093	0.6093	XM_005338787_4	XM_007479801_2	0.261575
36	XM_008528968_1_PREDICTED_Equus_przewalskii_RAS_RAD	XM_016205757_1_PREDICTED_Miniopterus_natalensis_RA	186	331	100	4.12	0.71	0.38005	0.23713	0.29162	XM_008528968_1	XM_016205757_1	0.0943419
37	Node218.pdb	XM_008839903_2_PREDICTED_Nannospalax_galili_RRAD_a	340	341	308	2.99	0.847	0.80794	0.80574	0.80684	Node218	XM_008839903_2	0.0905848
38	Node193.pdb	Node7.pdb	344	610	207	3.17	0.792	0.54441	0.31443	0.3982	Node193	Node7	0.0450862
39	Node90.pdb	XM_037503036_1_PREDICTED_Talpa_occidentalis_RRAD_a	340	338	262	3.57	0.874	0.6742	0.67795	0.67607	Node90	XM_037503036_1	0.102477
40	XM_004864195_2_PREDICTED_Heterocephalus_glaber_RRA	XM_032918139_1_PREDICTED_Rattus_rattus_RRAD_and_GE	342	341	235	2.56	0.928	0.63596	0.63775	0.63686	XM_004864195_2	XM_032918139_1	0.139111
41	XM_004609481_1_PREDICTED_Sorex_araneus_RAS_RAD_and	XM_036355955_1_PREDICTED_Myotis_myotis_RRAD_and_GE	332	340	247	3.65	0.729	0.64612	0.63191	0.63893	XM_004609481_1	XM_036355955_1	0.157803
42	NM_001192708_1_Bos_taurus_RRAD_and_GEM_like_GTPase	Node266.pdb	340	340	266	3.88	0.801	0.67845	0.67845	0.67845	NM_001192708_1	Node266	0.06196
43	Node130.pdb	XM_031036681_1_PREDICTED_Leptonychotes_weddellii_R	352	316	143	2.85	0.923	0.37248	0.4129	0.39163	Node130	XM_031036681_1	0.0838117
44	Node201.pdb	Node72.pdb	340	340	277	3.78	0.884	0.70276	0.70276	0.70276	Node201	Node72	0.04481
45	Node84.pdb	XM_037129407_1_PREDICTED_Artibeus_jamaicensis_RRAD	340	340	233	3.34	0.807	0.61101	0.61101	0.61101	Node84	XM_037129407_1	0.136004
46	Node27.pdb	XM_042942694_1_PREDICTED_Panthera_leo_RRAD_and_GEM	341	273	255	3.38	0.839	0.65022	0.80015	0.7172	Node27	XM_042942694_1	0.107925
47	XM_025392475_1_PREDICTED_Theropithecus_gelada_RRAD	XM_042686425_1_PREDICTED_Dipodomys_spectabilis_RRA	340	340	239	3.77	0.845	0.61272	0.61272	0.61272	XM_025392475_1	XM_042686425_1	0.116951
48	XM_006913609_2_PREDICTED_Pteropus_alecto_RRAD_and_	XM_011930962_1_PREDICTED_Colobus_angolensis_pallia	340	208	85	4.31	0.8	0.20484	0.31736	0.24861	XM_006913609_2	XM_011930962_1	0.16166
49	Node124.pdb	XM_031036681_1_PREDICTED_Leptonychotes_weddellii_R	468	316	141	2.79	0.936	0.28068	0.40975	0.33301	Node124	XM_031036681_1	0.0791334
50	Node298.pdb	XM_010831252_1_PREDICTED_Bison_bison_bison_RAS_RAD	339	340	228	3.04	0.868	0.61068	0.60897	0.60982	Node298	XM_010831252_1	0.0761368
51	Node231.pdb	Node232.pdb	346	346	346	0.0	1.0	1.0	1.0	1.0	Node231	Node232	0.00193086
52	Node231.pdb	XM_021008842_1_PREDICTED_Phascolarctos_cinereus_RR	346	317	239	3.7	0.649	0.59855	0.64931	0.62283	Node231	XM_021008842_1	0.204401
53	Node18.pdb	XM_003987456_6_PREDICTED_Felis_catus_RRAD_and_GEM_	341	340	241	4.22	0.88	0.60714	0.60883	0.60798	Node18	XM_003987456_6	0.117998
54	Node100.pdb	Node106.pdb	351	345	228	3.28	0.886	0.58847	0.59823	0.59332	Node100	Node106	0.105708
55	XM_007180539_1_PREDICTED_Balaenoptera_acutorostrat	XM_051143407_1_PREDICTED_Acomys_russatus_RRAD_and_	340	336	236	4.27	0.703	0.5751	0.58141	0.57823	XM_007180539_1	XM_051143407_1	0.140731
56	Node100.pdb	XM_020909415_1_PREDICTED_Odocoileus_virginianus_te	351	382	226	3.83	0.739	0.5574	0.51487	0.53527	Node100	XM_020909415_1	0.119881
57	Node139.pdb	XM_006988484_2_PREDICTED_Peromyscus_maniculatus_ba	467	336	255	3.5	0.804	0.47982	0.64923	0.55152	Node139	XM_006988484_2	0.129624
58	Node266.pdb	Node83.pdb	340	341	246	3.5	0.793	0.64659	0.64478	0.64568	Node266	Node83	0.0902619
59	Node10.pdb	Node306.pdb	525	340	204	2.91	0.838	0.359	0.54286	0.43195	Node10	Node306	0.0468267
60	Node71.pdb	XM_045900528_1_PREDICTED_Mirounga_angustirostris_R	341	340	258	3.5	0.791	0.66504	0.66688	0.66596	Node71	XM_045900528_1	0.0637623
61	XM_017544499_2_PREDICTED_Cebus_imitator_RRAD_and_G	XM_041758862_1_PREDICTED_Vulpes_lagopus_RRAD_and_G	340	341	276	4.02	0.775	0.68379	0.68195	0.68287	XM_017544499_2	XM_041758862_1	0.102092
62	Node194.pdb	Node62.pdb	344	342	311	3.87	0.768	0.76672	0.77083	0.76877	Node194	Node62	0.0901782
63	XM_023724898_1_PREDICTED_Trichechus_manatus_latiro	XM_041758862_1_PREDICTED_Vulpes_lagopus_RRAD_and_G	361	341	232	3.32	0.849	0.57358	0.60533	0.58902	XM_023724898_1	XM_041758862_1	0.108578
64	Node159.pdb	XM_026007504_1_PREDICTED_Vulpes_vulpes_RRAD_and_GE	340	341	243	4.05	0.786	0.62437	0.62264	0.6235	Node159	XM_026007504_1	0.0941967
65	Node208.pdb	Node314.pdb	340	340	231	3.57	0.831	0.59497	0.59497	0.59497	Node208	Node314	0.0794044
66	NM_001192708_1_Bos_taurus_RRAD_and_GEM_like_GTPase	XM_017665172_2_PREDICTED_Manis_javanica_RRAD_and_G	340	339	233	3.22	0.927	0.61646	0.61818	0.61732	NM_001192708_1	XM_017665172_2	0.0807189
67	Node186.pdb	XM_017544499_2_PREDICTED_Cebus_imitator_RRAD_and_G	363	340	227	3.78	0.859	0.54593	0.58058	0.56273	Node186	XM_017544499_2	0.084598
68	XM_029077766_2_PREDICTED_Ornithorhynchus_anatinus_	XM_038741379_1_PREDICTED_Tachyglossus_aculeatus_RR	307	305	244	3.45	0.877	0.68761	0.6918	0.6897	XM_029077766_2	XM_038741379_1	0.0337109
69	Node286.pdb	XM_002824566_3_PREDICTED_Pongo_abelii_RRAD_and_GEM	340	340	233	3.52	0.863	0.613	0.613	0.613	Node286	XM_002824566_3	0.0915856
70	XM_021182512_1_PREDICTED_Mus_caroli_RRAD_and_GEM_l	XM_045287665_1_PREDICTED_Echinops_telfairi_RRAD_an	333	282	172	3.84	0.715	0.43772	0.50931	0.47075	XM_021182512_1	XM_045287665_1	0.218865
71	Node177.pdb	Node298.pdb	340	339	228	2.97	0.895	0.6126	0.61434	0.61347	Node177	Node298	0.0757898
72	Node238.pdb	Node68.pdb	345	342	297	4.08	0.727	0.71552	0.72122	0.71836	Node238	Node68	0.0854802
73	Node120.pdb	XM_049613126_1_PREDICTED_Panthera_uncia_RRAD_and_G	468	343	228	3.01	0.807	0.44587	0.59831	0.51083	Node120	XM_049613126_1	0.0519265
74	Node19.pdb	XM_005377113_2_PREDICTED_Chinchilla_lanigera_RAS_R	341	340	283	3.42	0.82	0.72569	0.72768	0.72668	Node19	XM_005377113_2	0.137959
75	XM_005338787_4_PREDICTED_Ictidomys_tridecemlineatu	XM_027571459_2_PREDICTED_Zalophus_californianus_RR	340	340	279	3.99	0.767	0.70204	0.70204	0.70204	XM_005338787_4	XM_027571459_2	0.119215
76	Node201.pdb	Node62.pdb	340	342	293	3.86	0.826	0.73947	0.73546	0.73746	Node201	Node62	0.0609108
77	Node48.pdb	XM_011990630_1_PREDICTED_Mandrillus_leucophaeus_RA	333	340	307	4.12	0.762	0.75971	0.74561	0.75259	Node48	XM_011990630_1	0.138842
78	Node139.pdb	XM_019429463_1_PREDICTED_Panthera_pardus_RRAD_and_	467	340	222	3.46	0.815	0.42665	0.57653	0.49014	Node139	XM_019429463_1	0.0863152
79	Node225.pdb	XM_006883133_1_PREDICTED_Elephantulus_edwardii_RAS	340	339	306	3.58	0.703	0.77528	0.77739	0.77634	Node225	XM_006883133_1	0.13769
80	Node139.pdb	Node158.pdb	467	340	230	3.59	0.865	0.43989	0.59378	0.50515	Node139	Node158	0.006898
81	Node4.pdb	XM_023567007_1_PREDICTED_Cavia_porcellus_RRAD_and_	627	338	198	3.5	0.788	0.28997	0.52305	0.37258	Node4	XM_023567007_1	0.127783
82	Node177.pdb	XM_027390645_2_PREDICTED_Cricetulus_griseus_RRAD_a	340	333	242	3.81	0.868	0.62147	0.63379	0.62757	Node177	XM_027390645_2	0.104344
83	Node168.pdb	Node339.pdb	340	340	236	3.38	0.86	0.61663	0.61663	0.61663	Node168	Node339	0.0884958
84	XM_003420937_2_PREDICTED_Loxodonta_africana_RRAD_a	XM_005085570_4_PREDICTED_Mesocricetus_auratus_RRAD	340	341	252	3.36	0.754	0.66154	0.65971	0.66062	XM_003420937_2	XM_005085570_4	0.146597
85	Node237.pdb	XM_006988484_2_PREDICTED_Peromyscus_maniculatus_ba	422	336	242	4.22	0.822	0.49433	0.61118	0.5464	Node237	XM_006988484_2	0.116389
86	Node121.pdb	Node166.pdb	468	340	212	3.04	0.906	0.41704	0.56606	0.48007	Node121	Node166	0.0415848
87	Node124.pdb	XM_018054571_1_PREDICTED_Capra_hircus_RRAD_and_GEM	468	358	203	3.2	0.887	0.39662	0.51259	0.44706	Node124	XM_018054571_1	0.0890968
88	XM_004755362_3_PREDICTED_Mustela_putorius_furo_RRA	XM_039245203_1_PREDICTED_Hyaena_hyaena_RRAD_and_GE	340	340	256	4.1	0.863	0.63667	0.63667	0.63667	XM_004755362_3	XM_039245203_1	0.052063
89	Node125.pdb	Node245.pdb	468	340	203	2.7	0.852	0.40728	0.5545	0.46951	Node125	Node245	0.088495
90	Node90.pdb	XM_012088533_1_PREDICTED_Cercocebus_atys_RAS_RAD_a	340	340	231	3.41	0.905	0.60692	0.60692	0.60692	Node90	XM_012088533_1	0.0840581
91	Node177.pdb	Node88.pdb	340	366	232	3.56	0.776	0.59904	0.55884	0.57825	Node177	Node88	0.0383503
92	Node128.pdb	Node35.pdb	352	341	309	4.32	0.686	0.72207	0.74299	0.7324	Node128	Node35	0.116676
93	Node262.pdb	Node8.pdb	414	531	199	3.15	0.839	0.44064	0.34694	0.38814	Node262	Node8	0.0198258
94	Node243.pdb	Node323.pdb	340	340	299	4.75	0.652	0.69589	0.69589	0.69589	Node243	Node323	0.0639396
95	XM_006835452_1_PREDICTED_Chrysochloris_asiatica_RA	XM_042686425_1_PREDICTED_Dipodomys_spectabilis_RRA	340	340	295	3.39	0.766	0.75129	0.75129	0.75129	XM_006835452_1	XM_042686425_1	0.173203
96	XM_005623217_4_PREDICTED_Canis_lupus_familiaris_RR	XM_045450372_1_PREDICTED_Leopardus_geoffroyi_RRAD_	345	340	229	3.11	0.803	0.60133	0.60976	0.60552	XM_005623217_4	XM_045450372_1	0.0660643
97	Node272.pdb	XM_049613126_1_PREDICTED_Panthera_uncia_RRAD_and_G	414	343	241	3.73	0.784	0.51503	0.61498	0.56049	Node272	XM_049613126_1	0.0454702
98	Node3.pdb	XM_025442827_3_PREDICTED_Canis_lupus_dingo_RRAD_an	627	345	196	2.62	0.872	0.29548	0.52588	0.37806	Node3	XM_025442827_3	0.0749623
99	Node15.pdb	XM_010378358_2_PREDICTED_Rhinopithecus_roxellana_R	341	340	222	3.07	0.923	0.59232	0.59399	0.59316	Node15	XM_010378358_2	0.0797285
100	Node126.pdb	XM_003901565_5_PREDICTED_Papio_anubis_RRAD_and_GEM	468	340	238	4.02	0.794	0.44583	0.60134	0.51176	Node126	XM_003901565_5	0.0240482
101	XM_012752689_1_PREDICTED_Microcebus_murinus_RRAD_a	XM_043919551_1_PREDICTED_Cervus_elaphus_RRAD_and_G	340	340	253	3.82	0.822	0.64139	0.64139	0.64139	XM_012752689_1	XM_043919551_1	0.094199
102	Node314.pdb	XM_036842027_1_PREDICTED_Balaenoptera_musculus_RRA	340	340	277	4.52	0.78	0.6658	0.6658	0.6658	Node314	XM_036842027_1	0.0169256
103	XM_011772352_2_PREDICTED_Macaca_nemestrina_RRAD_an	XM_030318679_1_PREDICTED_Lynx_canadensis_RRAD_and_	340	340	296	3.79	0.821	0.74892	0.74892	0.74892	XM_011772352_2	XM_030318679_1	0.093052
104	Node18.pdb	Node305.pdb	341	352	250	3.05	0.788	0.65335	0.63422	0.64362	Node18	Node305	0.110258
105	Node231.pdb	XM_031036681_1_PREDICTED_Leptonychotes_weddellii_R	346	316	142	3.0	0.859	0.37195	0.40526	0.38788	Node231	XM_031036681_1	0.0471281
106	Node106.pdb	Node39.pdb	345	341	229	3.52	0.803	0.58986	0.59641	0.59311	Node106	Node39	0.223305
107	XM_007449526_1_PREDICTED_Lipotes_vexillifer_RAS_RA	XM_023724898_1_PREDICTED_Trichechus_manatus_latiro	340	361	243	2.9	0.794	0.63586	0.60138	0.61813	XM_007449526_1	XM_023724898_1	0.0971466
108	Node159.pdb	Node84.pdb	340	340	268	3.5	0.884	0.6873	0.6873	0.6873	Node159	Node84	0.116653
109	XM_027571459_2_PREDICTED_Zalophus_californianus_RR	XM_036114829_1_PREDICTED_Halichoerus_grypus_RRAD_a	340	414	246	4.4	0.817	0.59715	0.49782	0.54288	XM_027571459_2	XM_036114829_1	0.0108732
110	Node175.pdb	Node188.pdb	340	340	288	4.1	0.747	0.70949	0.70949	0.70949	Node175	Node188	0.0790555
111	XM_003924335_3_PREDICTED_Saimiri_boliviensis_boliv	XM_039245203_1_PREDICTED_Hyaena_hyaena_RRAD_and_GE	340	340	241	3.41	0.834	0.63421	0.63421	0.63421	XM_003924335_3	XM_039245203_1	0.103284
112	XM_019009447_1_PREDICTED_Gorilla_gorilla_gorilla_R	XM_027553330_1_PREDICTED_Bos_indicus_x_Bos_taurus_	467	340	216	2.9	0.88	0.42768	0.57925	0.4919	XM_019009447_1	XM_027553330_1	0.0925245
113	Node62.pdb	XM_010831252_1_PREDICTED_Bison_bison_bison_RAS_RAD	342	340	298	4.19	0.782	0.72121	0.72506	0.72313	Node62	XM_010831252_1	0.0877846
114	XM_008839903_2_PREDICTED_Nannospalax_galili_RRAD_a	XM_017665172_2_PREDICTED_Manis_javanica_RRAD_and_G	341	339	233	2.98	0.876	0.61883	0.6223	0.62056	XM_008839903_2	XM_017665172_2	0.129276
115	Node101.pdb	XM_032856406_1_PREDICTED_Lontra_canadensis_RRAD_an	346	340	298	4.59	0.745	0.68818	0.69894	0.69351	Node101	XM_032856406_1	0.210426
116	Node18.pdb	XM_039851849_1_PREDICTED_Pteropus_giganteus_RRAD_a	341	340	242	4.0	0.793	0.61293	0.61462	0.61377	Node18	XM_039851849_1	0.14161
117	XM_040620901_1_PREDICTED_Ursus_maritimus_RRAD_and_	XM_043919551_1_PREDICTED_Cervus_elaphus_RRAD_and_G	340	340	262	3.43	0.905	0.68777	0.68777	0.68777	XM_040620901_1	XM_043919551_1	0.0706213
118	Node332.pdb	XM_030854517_1_PREDICTED_Globicephala_melas_RRAD_a	389	340	221	3.6	0.882	0.50313	0.57133	0.53507	Node332	XM_030854517_1	0.042597
119	XM_008960213_2_PREDICTED_Pan_paniscus_RRAD_and_GEM	XM_045900528_1_PREDICTED_Mirounga_angustirostris_R	352	340	264	4.18	0.731	0.63325	0.65395	0.64342	XM_008960213_2	XM_045900528_1	0.0904839
120	Node20.pdb	XM_032481695_1_PREDICTED_Camelus_ferus_RRAD_and_GE	341	338	286	3.94	0.734	0.71736	0.72326	0.7203	Node20	XM_032481695_1	0.138103
121	Node186.pdb	XM_020909415_1_PREDICTED_Odocoileus_virginianus_te	363	382	272	4.48	0.717	0.61518	0.58722	0.60086	Node186	XM_020909415_1	0.0735139
122	Node266.pdb	XM_012752689_1_PREDICTED_Microcebus_murinus_RRAD_a	340	340	260	3.53	0.765	0.67482	0.67482	0.67482	Node266	XM_012752689_1	0.074769
123	XM_005085570_4_PREDICTED_Mesocricetus_auratus_RRAD	XM_042942694_1_PREDICTED_Panthera_leo_RRAD_and_GEM	341	273	243	2.99	0.778	0.64109	0.7907	0.70791	XM_005085570_4	XM_042942694_1	0.129866
124	Node47.pdb	XM_021639619_1_PREDICTED_Meriones_unguiculatus_RRA	333	333	320	3.19	0.85	0.85708	0.85708	0.85708	Node47	XM_021639619_1	0.0819531
125	XM_031452725_1_PREDICTED_Camelus_dromedarius_RRAD_	XM_032481695_1_PREDICTED_Camelus_ferus_RRAD_and_GE	338	338	289	3.63	0.844	0.74822	0.74822	0.74822	XM_031452725_1	XM_032481695_1	0.00296915
126	Node327.pdb	XM_040620901_1_PREDICTED_Ursus_maritimus_RRAD_and_	343	340	240	4.02	0.829	0.60406	0.609	0.60649	Node327	XM_040620901_1	0.0675789
127	XM_015086639_2_PREDICTED_Acinonyx_jubatus_RRAD_and	XM_036114829_1_PREDICTED_Halichoerus_grypus_RRAD_a	340	414	214	3.26	0.893	0.56573	0.46891	0.51271	XM_015086639_2	XM_036114829_1	0.0456143
128	XM_010831252_1_PREDICTED_Bison_bison_bison_RAS_RAD	XM_045525960_1_PREDICTED_Lemur_catta_RRAD_and_GEM_	340	340	322	4.12	0.776	0.78135	0.78135	0.78135	XM_010831252_1	XM_045525960_1	0.0946322
129	XM_031955028_1_PREDICTED_Sarcophilus_harrisii_RRAD	XM_041758862_1_PREDICTED_Vulpes_lagopus_RRAD_and_G	339	341	243	3.77	0.712	0.62353	0.6201	0.62181	XM_031955028_1	XM_041758862_1	0.247293
130	Node9.pdb	Node97.pdb	525	340	201	3.03	0.821	0.35825	0.54552	0.43228	Node9	Node97	0.0646494
131	Node306.pdb	Node321.pdb	340	340	269	3.57	0.877	0.69872	0.69872	0.69872	Node306	Node321	0.00888166
132	Node71.pdb	XM_012466673_1_PREDICTED_Aotus_nancymaae_RRAD_and_	341	340	279	3.5	0.821	0.70083	0.70273	0.70178	Node71	XM_012466673_1	0.0730385
133	Node201.pdb	XM_050126229_1_PREDICTED_Microtus_fortis_RRAD_and_	340	333	276	3.81	0.786	0.70001	0.71361	0.7067	Node201	XM_050126229_1	0.120556
134	Node116.pdb	XM_019968374_1_PREDICTED_Bos_indicus_RRAD_and_GEM_	307	337	221	4.07	0.679	0.61604	0.56439	0.58906	Node116	XM_019968374_1	0.209728
135	XM_012466673_1_PREDICTED_Aotus_nancymaae_RRAD_and_	XM_026406123_1_PREDICTED_Urocitellus_parryii_RRAD_	340	340	320	3.64	0.856	0.80096	0.80096	0.80096	XM_012466673_1	XM_026406123_1	0.130386
136	Node217.pdb	XM_048362803_1_PREDICTED_Perognathus_longimembris_	340	341	281	4.35	0.69	0.685	0.68316	0.68408	Node217	XM_048362803_1	0.108314
137	Node222.pdb	XM_026007504_1_PREDICTED_Vulpes_vulpes_RRAD_and_GE	340	341	268	3.4	0.873	0.68956	0.68768	0.68862	Node222	XM_026007504_1	0.102785
138	Node218.pdb	Node251.pdb	340	340	314	4.04	0.723	0.76721	0.76721	0.76721	Node218	Node251	0.0660768
139	Node281.pdb	Node61.pdb	340	343	305	4.28	0.698	0.73092	0.72518	0.72804	Node281	Node61	0.0649565
140	XM_023230440_1_PREDICTED_Piliocolobus_tephrosceles	XM_028892240_2_PREDICTED_Peromyscus_leucopus_RRAD_	308	336	241	3.83	0.788	0.67216	0.61967	0.64482	XM_023230440_1	XM_028892240_2	0.131492
141	XM_020162859_1_PREDICTED_Castor_canadensis_RRAD_an	XM_021695575_1_PREDICTED_Neomonachus_schauinslandi	340	340	313	3.81	0.719	0.77881	0.77881	0.77881	XM_020162859_1	XM_021695575_1	0.0861484
142	Node238.pdb	XM_005338787_4_PREDICTED_Ictidomys_tridecemlineatu	345	340	303	3.86	0.805	0.75191	0.76211	0.75698	Node238	XM_005338787_4	0.117215
143	Node91.pdb	XM_019429463_1_PREDICTED_Panthera_pardus_RRAD_and_	340	340	283	3.85	0.799	0.71916	0.71916	0.71916	Node91	XM_019429463_1	0.123549
144	XM_033107547_1_PREDICTED_Rhinolophus_ferrumequinum	XM_036114829_1_PREDICTED_Halichoerus_grypus_RRAD_a	336	414	238	4.0	0.794	0.6036	0.49703	0.54505	XM_033107547_1	XM_036114829_1	0.0800205
145	Node193.pdb	XM_023567007_1_PREDICTED_Cavia_porcellus_RRAD_and_	344	338	230	3.66	0.778	0.59183	0.60178	0.59676	Node193	XM_023567007_1	0.125479
146	Node4.pdb	XM_005377113_2_PREDICTED_Chinchilla_lanigera_RAS_R	627	340	196	3.4	0.852	0.28748	0.51515	0.36852	Node4	XM_005377113_2	0.112022
147	Node124.pdb	Node291.pdb	468	345	243	3.74	0.827	0.46066	0.614	0.52612	Node124	Node291	0.0826578
148	XM_006835452_1_PREDICTED_Chrysochloris_asiatica_RA	XM_034994691_1_PREDICTED_Mirounga_leonina_RRAD_and	340	340	260	4.28	0.738	0.64393	0.64393	0.64393	XM_006835452_1	XM_034994691_1	0.137543
149	Node26.pdb	Node73.pdb	341	340	286	3.73	0.769	0.72413	0.72611	0.72512	Node26	Node73	0.128633
150	Node206.pdb	XM_005085570_4_PREDICTED_Mesocricetus_auratus_RRAD	340	341	272	4.33	0.721	0.67128	0.66946	0.67037	Node206	XM_005085570_4	0.12919
151	Node186.pdb	Node8.pdb	363	531	234	3.46	0.756	0.56638	0.39631	0.46604	Node186	Node8	0.040656
152	XM_031678770_1_PREDICTED_Vicugna_pacos_RRAD_and_GE	XM_043555763_1_PREDICTED_Prionailurus_bengalensis_	301	340	179	4.31	0.793	0.48446	0.43367	0.45763	XM_031678770_1	XM_043555763_1	0.0879998
153	XM_035260095_1_PREDICTED_Callithrix_jacchus_RRAD_a	XM_036199393_1_PREDICTED_Onychomys_torridus_RRAD_a	340	336	296	4.43	0.672	0.71234	0.72014	0.71622	XM_035260095_1	XM_036199393_1	0.136963
154	Node301.pdb	XM_016120537_2_PREDICTED_Rousettus_aegyptiacus_RRA	357	340	230	3.78	0.883	0.56068	0.58695	0.57352	Node301	XM_016120537_2	0.0640394
155	Node106.pdb	XM_037129407_1_PREDICTED_Artibeus_jamaicensis_RRAD	345	340	319	4.46	0.683	0.75072	0.76066	0.75566	Node106	XM_037129407_1	0.236944
156	Node35.pdb	XM_027571459_2_PREDICTED_Zalophus_californianus_RR	341	340	267	3.6	0.727	0.67795	0.67979	0.67887	Node35	XM_027571459_2	0.113462
157	Node170.pdb	XM_046008309_1_PREDICTED_Meles_meles_RRAD_and_GEM_	340	340	300	4.09	0.703	0.7448	0.7448	0.7448	Node170	XM_046008309_1	0.095761
158	Node106.pdb	Node135.pdb	345	340	225	3.1	0.822	0.59198	0.60028	0.59611	Node106	Node135	0.219954
159	Node106.pdb	XM_033765070_1_PREDICTED_Fukomys_damarensis_RRAD_a	345	339	332	4.46	0.654	0.7473	0.75868	0.75295	Node106	XM_033765070_1	0.223165
160	XM_009427474_3_PREDICTED_Pan_troglodytes_RRAD_and_	XM_018054571_1_PREDICTED_Capra_hircus_RRAD_and_GEM	341	358	243	4.02	0.811	0.6054	0.57861	0.59169	XM_009427474_3	XM_018054571_1	0.101827
161	Node175.pdb	Node198.pdb	340	340	250	3.69	0.864	0.6361	0.6361	0.6361	Node175	Node198	0.0459137
162	Node291.pdb	XM_040227220_1_PREDICTED_Oryx_dammah_RRAD_and_GEM_	345	341	234	3.47	0.812	0.59698	0.60355	0.60025	Node291	XM_040227220_1	0.0748319
163	Node261.pdb	Node41.pdb	418	341	239	4.1	0.728	0.49414	0.59766	0.54086	Node261	Node41	0.107707
164	Node332.pdb	XM_040227220_1_PREDICTED_Oryx_dammah_RRAD_and_GEM_	389	341	228	3.1	0.921	0.53223	0.60328	0.56551	Node332	XM_040227220_1	0.00787275
165	Node207.pdb	Node298.pdb	340	339	221	3.05	0.873	0.58958	0.59125	0.59042	Node207	Node298	0.0869902
166	Node194.pdb	Node263.pdb	344	414	243	3.97	0.782	0.61622	0.51708	0.56225	Node194	Node263	0.0756208
167	Node231.pdb	XM_026406123_1_PREDICTED_Urocitellus_parryii_RRAD_	346	340	314	4.08	0.774	0.75163	0.76354	0.75754	Node231	XM_026406123_1	0.109034
168	Node302.pdb	XM_015086639_2_PREDICTED_Acinonyx_jubatus_RRAD_and	352	340	252	2.58	0.905	0.66792	0.69057	0.67906	Node302	XM_015086639_2	0.0499688
169	Node243.pdb	Node333.pdb	340	389	245	3.74	0.902	0.62169	0.5484	0.58269	Node243	Node333	0.06626
170	Node306.pdb	XM_012649447_1_PREDICTED_Propithecus_coquereli_RAS	340	340	267	2.87	0.888	0.70809	0.70809	0.70809	Node306	XM_012649447_1	0.0848478
171	Node55.pdb	XM_044662280_1_PREDICTED_Gracilinanus_agilis_RRAD_	336	343	206	2.03	0.869	0.58557	0.5739	0.57968	Node55	XM_044662280_1	0.255045
172	Node3.pdb	XM_037037712_1_PREDICTED_Sturnira_hondurensis_RRAD	627	340	208	3.52	0.793	0.30326	0.54361	0.38875	Node3	XM_037037712_1	0.103954
173	XM_002824566_3_PREDICTED_Pongo_abelii_RRAD_and_GEM	XM_036842027_1_PREDICTED_Balaenoptera_musculus_RRA	340	340	272	4.11	0.765	0.67462	0.67462	0.67462	XM_002824566_3	XM_036842027_1	0.0920047
174	Node106.pdb	Node29.pdb	345	341	321	4.41	0.682	0.76585	0.77404	0.76991	Node106	Node29	0.236371
175	Node305.pdb	Node47.pdb	352	333	234	3.2	0.846	0.59958	0.63207	0.61538	Node305	Node47	0.128816
176	XM_004421250_2_PREDICTED_Ceratotherium_simum_simum	XM_025296072_3_PREDICTED_Bubalus_bubalis_RRAD_and_	340	272	226	3.03	0.832	0.59999	0.74173	0.66327	XM_004421250_2	XM_025296072_3	0.0593123
177	XM_025392475_1_PREDICTED_Theropithecus_gelada_RRAD	XM_028892240_2_PREDICTED_Peromyscus_leucopus_RRAD_	340	336	227	3.41	0.806	0.5985	0.60528	0.60187	XM_025392475_1	XM_028892240_2	0.132463
178	Node27.pdb	Node35.pdb	341	341	284	3.91	0.771	0.71112	0.71112	0.71112	Node27	Node35	0.0300615
179	Node218.pdb	Node339.pdb	340	340	227	3.19	0.965	0.60413	0.60413	0.60413	Node218	Node339	0.0652694
180	Node103.pdb	Node77.pdb	343	340	311	3.94	0.723	0.7654	0.77158	0.76848	Node103	Node77	0.26048
181	Node123.pdb	Node266.pdb	468	340	213	3.02	0.887	0.41946	0.56913	0.48281	Node123	Node266	0.0650264
182	XM_019429463_1_PREDICTED_Panthera_pardus_RRAD_and_	XM_052190525_1_PREDICTED_Apodemus_sylvaticus_RRAD_	340	341	280	3.78	0.814	0.69506	0.69333	0.69414	XM_019429463_1	XM_052190525_1	0.137855
183	XM_030854517_1_PREDICTED_Globicephala_melas_RRAD_a	XM_043555763_1_PREDICTED_Prionailurus_bengalensis_	340	340	296	4.35	0.767	0.6994	0.6994	0.6994	XM_030854517_1	XM_043555763_1	0.0725338
184	Node261.pdb	XM_032918139_1_PREDICTED_Rattus_rattus_RRAD_and_GE	418	341	246	4.63	0.732	0.49312	0.59519	0.53919	Node261	XM_032918139_1	0.137606
185	Node124.pdb	Node281.pdb	468	340	214	3.39	0.921	0.41329	0.5595	0.47522	Node124	Node281	0.0782387
186	Node281.pdb	Node71.pdb	340	341	272	4.03	0.746	0.669	0.6672	0.6681	Node281	Node71	0.064901
187	XM_003924335_3_PREDICTED_Saimiri_boliviensis_boliv	XM_014856335_2_PREDICTED_Equus_asinus_RRAD_and_GEM	340	340	304	3.8	0.796	0.7579	0.7579	0.7579	XM_003924335_3	XM_014856335_2	0.0928064
188	Node225.pdb	XM_032179928_1_PREDICTED_Hylobates_moloch_RRAD_and	340	340	270	3.25	0.859	0.70452	0.70452	0.70452	Node225	XM_032179928_1	0.100655
189	Node218.pdb	XM_003924335_3_PREDICTED_Saimiri_boliviensis_boliv	340	340	286	3.48	0.759	0.74068	0.74068	0.74068	Node218	XM_003924335_3	0.0928485
190	Node106.pdb	Node125.pdb	345	468	243	4.07	0.741	0.60245	0.45304	0.51692	Node106	Node125	0.214322
191	XM_005085570_4_PREDICTED_Mesocricetus_auratus_RRAD	XM_039245203_1_PREDICTED_Hyaena_hyaena_RRAD_and_GE	341	340	249	3.9	0.839	0.63021	0.63195	0.63108	XM_005085570_4	XM_039245203_1	0.142812
192	Node26.pdb	Node63.pdb	341	340	292	3.8	0.88	0.74064	0.74266	0.74165	Node26	Node63	0.10953
193	Node102.pdb	Node206.pdb	346	340	269	3.98	0.747	0.65572	0.66632	0.66097	Node102	Node206	0.193063
194	Node313.pdb	XM_027920156_1_PREDICTED_Marmota_flaviventris_RRAD	352	340	233	3.7	0.85	0.58885	0.60857	0.59855	Node313	XM_027920156_1	0.123007
195	Node306.pdb	Node331.pdb	340	627	207	3.77	0.739	0.53082	0.29798	0.3811	Node306	Node331	0.0458661
196	Node258.pdb	XM_001100692_4_PREDICTED_Macaca_mulatta_RRAD_and_G	342	340	258	3.17	0.795	0.67212	0.67584	0.67398	Node258	XM_001100692_4	0.0831753
197	XM_037835533_1_PREDICTED_Choloepus_didactylus_RRAD	XM_043980377_1_PREDICTED_Dromiciops_gliroides_RRAD	340	234	150	2.48	0.787	0.40449	0.57453	0.47457	XM_037835533_1	XM_043980377_1	0.256783
198	Node225.pdb	XM_031036681_1_PREDICTED_Leptonychotes_weddellii_R	340	316	142	2.56	0.908	0.3863	0.41427	0.39979	Node225	XM_031036681_1	0.0791426
199	XM_004864195_2_PREDICTED_Heterocephalus_glaber_RRA	XM_032179928_1_PREDICTED_Hylobates_moloch_RRAD_and	342	340	255	3.38	0.875	0.65473	0.65831	0.65652	XM_004864195_2	XM_032179928_1	0.102596
200	XM_005338787_4_PREDICTED_Ictidomys_tridecemlineatu	XM_008566551_1_PREDICTED_Galeopterus_variegatus_RA	340	340	232	3.1	0.905	0.61708	0.61708	0.61708	XM_005338787_4	XM_008566551_1	0.104411
201	XM_017665172_2_PREDICTED_Manis_javanica_RRAD_and_G	XM_038310306_1_PREDICTED_Arvicola_amphibius_RRAD_a	339	341	245	3.25	0.861	0.64466	0.64108	0.64287	XM_017665172_2	XM_038310306_1	0.159538
202	Node225.pdb	XM_015492848_2_PREDICTED_Marmota_marmota_marmota_R	340	340	230	3.47	0.813	0.60807	0.60807	0.60807	Node225	XM_015492848_2	0.121394
203	Node339.pdb	XM_005560816_3_PREDICTED_Macaca_fascicularis_RRAD_	340	340	239	3.7	0.883	0.60998	0.60998	0.60998	Node339	XM_005560816_3	0.0945753
204	Node208.pdb	XM_021203619_1_PREDICTED_Mus_pahari_RRAD_and_GEM_l	340	341	215	3.21	0.888	0.57742	0.57579	0.57661	Node208	XM_021203619_1	0.155244
205	Node222.pdb	XM_037987559_1_PREDICTED_Chlorocebus_sabaeus_RRAD_	340	467	229	3.71	0.852	0.59653	0.44106	0.50695	Node222	XM_037987559_1	0.104347
206	Node12.pdb	XM_032856406_1_PREDICTED_Lontra_canadensis_RRAD_an	370	340	244	3.4	0.799	0.58078	0.62852	0.60372	Node12	XM_032856406_1	0.0605536
207	Node269.pdb	XM_036884595_1_PREDICTED_Manis_pentadactyla_RRAD_a	414	339	226	3.89	0.841	0.47933	0.57882	0.52421	Node269	XM_036884595_1	0.074116
208	XM_012088533_1_PREDICTED_Cercocebus_atys_RAS_RAD_a	XM_045450372_1_PREDICTED_Leopardus_geoffroyi_RRAD_	340	340	242	3.79	0.847	0.62143	0.62143	0.62143	XM_012088533_1	XM_045450372_1	0.0894893
209	Node54.pdb	XM_045450372_1_PREDICTED_Leopardus_geoffroyi_RRAD_	336	340	292	3.71	0.74	0.74567	0.73757	0.7416	Node54	XM_045450372_1	0.121905
210	Node5.pdb	Node61.pdb	627	343	202	2.77	0.847	0.30255	0.54044	0.38754	Node5	Node61	0.0423796
211	Node108.pdb	Node263.pdb	344	414	251	4.17	0.761	0.61472	0.51772	0.56195	Node108	Node263	0.20102
212	Node188.pdb	Node208.pdb	340	340	249	4.04	0.739	0.62051	0.62051	0.62051	Node188	Node208	0.105144
213	XM_005560816_3_PREDICTED_Macaca_fascicularis_RRAD_	XM_005623217_4_PREDICTED_Canis_lupus_familiaris_RR	340	345	227	3.44	0.824	0.59643	0.58822	0.5923	XM_005560816_3	XM_005623217_4	0.0965544
214	NM_080726_3_Mus_musculus_rad_and_gem_related_GTP_b	Node38.pdb	341	341	249	3.49	0.916	0.64479	0.64479	0.64479	NM_080726_3	Node38	0.0600017
215	Node245.pdb	XM_021182512_1_PREDICTED_Mus_caroli_RRAD_and_GEM_l	340	333	281	3.15	0.868	0.73403	0.74841	0.74115	Node245	XM_021182512_1	0.144211
216	Node281.pdb	XM_020909415_1_PREDICTED_Odocoileus_virginianus_te	340	382	221	3.77	0.814	0.56929	0.51003	0.538	Node281	XM_020909415_1	0.0758435
217	XM_005377113_2_PREDICTED_Chinchilla_lanigera_RAS_R	XM_036842027_1_PREDICTED_Balaenoptera_musculus_RRA	340	340	321	4.43	0.835	0.76476	0.76476	0.76476	XM_005377113_2	XM_036842027_1	0.104977
218	Node68.pdb	XM_004402108_1_PREDICTED_Odobenus_rosmarus_diverge	342	340	243	4.14	0.831	0.6074	0.6109	0.60907	Node68	XM_004402108_1	0.0915538
219	Node331.pdb	XM_022520471_1_PREDICTED_Enhydra_lutris_kenyoni_RR	627	340	203	3.7	0.773	0.29489	0.52774	0.37782	Node331	XM_022520471_1	0.0709898
220	XM_003260595_2_PREDICTED_Nomascus_leucogenys_RRAD_	XM_005085570_4_PREDICTED_Mesocricetus_auratus_RRAD	340	341	267	3.74	0.715	0.67655	0.67471	0.67563	XM_003260595_2	XM_005085570_4	0.143551
221	Node184.pdb	XM_050796554_1_PREDICTED_Macaca_thibetana_thibetan	367	340	229	3.5	0.83	0.55349	0.59486	0.57341	Node184	XM_050796554_1	0.0639764
222	Node47.pdb	XM_008839903_2_PREDICTED_Nannospalax_galili_RRAD_a	333	341	229	3.14	0.878	0.62281	0.60884	0.61574	Node47	XM_008839903_2	0.10312
223	XM_020162859_1_PREDICTED_Castor_canadensis_RRAD_an	XM_029077766_2_PREDICTED_Ornithorhynchus_anatinus_	340	307	247	3.88	0.648	0.62479	0.68714	0.65446	XM_020162859_1	XM_029077766_2	0.236012
224	Node47.pdb	XM_011930962_1_PREDICTED_Colobus_angolensis_pallia	333	208	78	3.9	0.833	0.19573	0.30001	0.23651	Node47	XM_011930962_1	0.232131
225	Node247.pdb	XM_007098093_3_PREDICTED_Panthera_tigris_RRAD_and_	340	340	286	4.21	0.857	0.70704	0.70704	0.70704	Node247	XM_007098093_3	0.00591945
226	Node12.pdb	Node208.pdb	370	340	224	3.36	0.866	0.54107	0.58605	0.56264	Node12	Node208	0.0662111
227	XM_008566551_1_PREDICTED_Galeopterus_variegatus_RA	XM_046653592_1_PREDICTED_Equus_quagga_GTP_binding_	340	340	248	3.68	0.847	0.63388	0.63388	0.63388	XM_008566551_1	XM_046653592_1	0.0751531
228	Node63.pdb	Node68.pdb	340	342	314	3.71	0.834	0.79174	0.78747	0.7896	Node63	Node68	0.0149046
229	Node186.pdb	Node238.pdb	363	345	228	3.46	0.838	0.5624	0.59028	0.57599	Node186	Node238	0.0625573
230	XM_033107547_1_PREDICTED_Rhinolophus_ferrumequinum	XM_042942694_1_PREDICTED_Panthera_leo_RRAD_and_GEM	336	273	241	3.1	0.834	0.64687	0.78794	0.71036	XM_033107547_1	XM_042942694_1	0.0755865
231	Node102.pdb	Node170.pdb	346	340	248	3.33	0.714	0.63101	0.6414	0.63616	Node102	Node170	0.21949
232	Node177.pdb	XM_013025368_1_PREDICTED_Dipodomys_ordii_RAS_RAD_a	340	340	239	3.85	0.82	0.61027	0.61027	0.61027	Node177	XM_013025368_1	0.0930759
233	Node266.pdb	Node306.pdb	340	340	244	3.91	0.811	0.62402	0.62402	0.62402	Node266	Node306	0.0572729
234	Node225.pdb	Node332.pdb	340	389	228	3.53	0.807	0.59801	0.52612	0.55972	Node225	Node332	0.0824351
235	Node119.pdb	XM_012088533_1_PREDICTED_Cercocebus_atys_RAS_RAD_a	468	340	225	3.11	0.973	0.44174	0.59956	0.50852	Node119	XM_012088533_1	0.0490636
236	XM_017864286_1_PREDICTED_Rhinopithecus_bieti_RRAD_	XM_023724898_1_PREDICTED_Trichechus_manatus_latiro	340	361	230	3.04	0.839	0.61266	0.57874	0.59519	XM_017864286_1	XM_023724898_1	0.106628
237	Node73.pdb	XM_011930962_1_PREDICTED_Colobus_angolensis_pallia	340	208	79	3.93	0.734	0.19526	0.30486	0.23766	Node73	XM_011930962_1	0.192305
238	Node14.pdb	XM_050126229_1_PREDICTED_Microtus_fortis_RRAD_and_	341	333	245	3.32	0.873	0.62756	0.6416	0.63457	Node14	XM_050126229_1	0.0821477
239	Node103.pdb	XM_044662280_1_PREDICTED_Gracilinanus_agilis_RRAD_	343	343	224	2.81	0.92	0.60531	0.60531	0.60531	Node103	XM_044662280_1	0.0147563
240	Node188.pdb	Node40.pdb	340	341	272	4.01	0.721	0.67691	0.67508	0.676	Node188	Node40	0.121316
241	Node332.pdb	XM_034994691_1_PREDICTED_Mirounga_leonina_RRAD_and	389	340	245	3.18	0.918	0.56499	0.64164	0.60083	Node332	XM_034994691_1	0.0596542
242	Node12.pdb	XM_033188604_1_PREDICTED_Trachypithecus_francoisi_	370	340	235	3.6	0.864	0.55669	0.60271	0.57877	Node12	XM_033188604_1	0.0576705
243	XM_029077766_2_PREDICTED_Ornithorhynchus_anatinus_	XM_050796554_1_PREDICTED_Macaca_thibetana_thibetan	307	340	232	4.04	0.634	0.64063	0.58259	0.61018	XM_029077766_2	XM_050796554_1	0.231323
244	Node45.pdb	XM_006988484_2_PREDICTED_Peromyscus_maniculatus_ba	341	336	296	4.53	0.872	0.68247	0.69185	0.68706	Node45	XM_006988484_2	0.0635179
245	XM_011990630_1_PREDICTED_Mandrillus_leucophaeus_RA	XM_031955028_1_PREDICTED_Sarcophilus_harrisii_RRAD	340	339	238	4.27	0.761	0.59515	0.59678	0.59596	XM_011990630_1	XM_031955028_1	0.261507
246	Node71.pdb	XM_033107547_1_PREDICTED_Rhinolophus_ferrumequinum	341	336	271	3.84	0.801	0.68029	0.68972	0.68497	Node71	XM_033107547_1	0.084761
247	XM_003420937_2_PREDICTED_Loxodonta_africana_RRAD_a	XM_024741692_1_PREDICTED_Neophocaena_asiaeoriental	340	321	239	2.99	0.82	0.63583	0.67147	0.65316	XM_003420937_2	XM_024741692_1	0.0898752
248	Node292.pdb	Node337.pdb	345	382	252	4.1	0.766	0.62098	0.56501	0.59168	Node292	Node337	0.0823908
249	Node277.pdb	XM_025919283_1_PREDICTED_Puma_concolor_RRAD_and_GE	414	295	191	2.39	0.89	0.43756	0.60837	0.50889	Node277	XM_025919283_1	0.051661
250	Node140.pdb	XM_029237411_1_PREDICTED_Monodon_monoceros_RRAD_an	340	340	245	3.62	0.796	0.62982	0.62982	0.62982	Node140	XM_029237411_1	0.0943298
251	XM_004283191_4_PREDICTED_Orcinus_orca_RRAD_and_GEM	XM_030318679_1_PREDICTED_Lynx_canadensis_RRAD_and_	340	340	226	3.16	0.823	0.60303	0.60303	0.60303	XM_004283191_4	XM_030318679_1	0.0736306
252	XM_007098093_3_PREDICTED_Panthera_tigris_RRAD_and_	XM_020909415_1_PREDICTED_Odocoileus_virginianus_te	340	382	229	4.01	0.799	0.57995	0.51988	0.54824	XM_007098093_3	XM_020909415_1	0.0770008
253	Node175.pdb	XM_004421250_2_PREDICTED_Ceratotherium_simum_simum	340	340	296	4.05	0.682	0.7329	0.7329	0.7329	Node175	XM_004421250_2	0.0650888
254	XM_027843188_1_PREDICTED_Vombatus_ursinus_RRAD_and	XM_028892240_2_PREDICTED_Peromyscus_leucopus_RRAD_	342	336	216	3.11	0.782	0.5767	0.58659	0.58158	XM_027843188_1	XM_028892240_2	0.222228
255	Node16.pdb	XM_031036681_1_PREDICTED_Leptonychotes_weddellii_R	341	316	143	2.59	0.902	0.38672	0.41585	0.40072	Node16	XM_031036681_1	0.0998107
256	Node19.pdb	XM_040620901_1_PREDICTED_Ursus_maritimus_RRAD_and_	341	340	241	4.14	0.788	0.61033	0.61203	0.61118	Node19	XM_040620901_1	0.126839
257	Node292.pdb	XM_045287665_1_PREDICTED_Echinops_telfairi_RRAD_an	345	282	181	3.92	0.657	0.4401	0.52778	0.47994	Node292	XM_045287665_1	0.155723
258	XM_021203619_1_PREDICTED_Mus_pahari_RRAD_and_GEM_l	XM_039851849_1_PREDICTED_Pteropus_giganteus_RRAD_a	341	340	239	3.34	0.854	0.62809	0.62985	0.62897	XM_021203619_1	XM_039851849_1	0.159447
259	XM_008960213_2_PREDICTED_Pan_paniscus_RRAD_and_GEM	XM_051822640_1_PREDICTED_Oryctolagus_cuniculus_RRA	352	340	258	3.3	0.829	0.66488	0.6873	0.6759	XM_008960213_2	XM_051822640_1	0.11015
260	XM_011930962_1_PREDICTED_Colobus_angolensis_pallia	XM_020909415_1_PREDICTED_Odocoileus_virginianus_te	208	382	81	4.08	0.728	0.29997	0.17407	0.2195	XM_011930962_1	XM_020909415_1	0.166809
261	Node166.pdb	XM_007951171_2_PREDICTED_Orycteropus_afer_afer_RRA	340	334	244	3.22	0.865	0.64427	0.65522	0.64969	Node166	XM_007951171_2	0.125152
262	Node12.pdb	Node218.pdb	370	340	220	3.17	0.9	0.5398	0.58519	0.56158	Node12	Node218	0.0447206
263	Node337.pdb	XM_007098093_3_PREDICTED_Panthera_tigris_RRAD_and_	382	340	239	4.3	0.803	0.52254	0.58183	0.55054	Node337	XM_007098093_3	0.0705278
264	Node64.pdb	XM_039851849_1_PREDICTED_Pteropus_giganteus_RRAD_a	340	340	237	3.66	0.814	0.61382	0.61382	0.61382	Node64	XM_039851849_1	0.115238
265	Node305.pdb	XM_033107547_1_PREDICTED_Rhinolophus_ferrumequinum	352	336	248	4.18	0.778	0.60197	0.62872	0.61504	Node305	XM_033107547_1	0.0801419
266	XM_031678770_1_PREDICTED_Vicugna_pacos_RRAD_and_GE	XM_046653592_1_PREDICTED_Equus_quagga_GTP_binding_	301	340	170	4.07	0.8	0.47249	0.4223	0.44591	XM_031678770_1	XM_046653592_1	0.0651962
267	XM_012088533_1_PREDICTED_Cercocebus_atys_RAS_RAD_a	XM_031955028_1_PREDICTED_Sarcophilus_harrisii_RRAD	340	339	287	3.78	0.822	0.70942	0.71132	0.71037	XM_012088533_1	XM_031955028_1	0.261507
268	XM_004646648_2_PREDICTED_Octodon_degus_RRAD_and_GE	XM_008566551_1_PREDICTED_Galeopterus_variegatus_RA	340	340	241	3.49	0.772	0.62453	0.62453	0.62453	XM_004646648_2	XM_008566551_1	0.127555
269	Node11.pdb	XM_012649447_1_PREDICTED_Propithecus_coquereli_RAS	498	340	225	3.15	0.871	0.41451	0.59626	0.48878	Node11	XM_012649447_1	0.0425681
270	Node12.pdb	Node2.pdb	370	627	213	4.07	0.817	0.49692	0.30249	0.37558	Node12	Node2	0.0510963
271	XM_006835452_1_PREDICTED_Chrysochloris_asiatica_RA	XM_030318679_1_PREDICTED_Lynx_canadensis_RRAD_and_	340	340	293	3.51	0.775	0.74927	0.74927	0.74927	XM_006835452_1	XM_030318679_1	0.144032
272	Node232.pdb	XM_021099265_1_PREDICTED_Sus_scrofa_RRAD_and_GEM_l	346	340	270	4.26	0.856	0.65084	0.66127	0.65604	Node232	XM_021099265_1	0.0705058
273	Node63.pdb	XM_009427474_3_PREDICTED_Pan_troglodytes_RRAD_and_	340	341	300	4.67	0.76	0.71785	0.71593	0.71689	Node63	XM_009427474_3	0.0955438
274	XM_045154677_1_PREDICTED_Jaculus_jaculus_RRAD_and_	XM_045287665_1_PREDICTED_Echinops_telfairi_RRAD_an	335	282	165	3.67	0.721	0.42635	0.49963	0.46003	XM_045154677_1	XM_045287665_1	0.202423
275	Node222.pdb	XM_028892240_2_PREDICTED_Peromyscus_leucopus_RRAD_	340	336	227	3.76	0.811	0.58955	0.59623	0.59287	Node222	XM_028892240_2	0.145315
276	NM_001192708_1_Bos_taurus_RRAD_and_GEM_like_GTPase	XM_025296072_3_PREDICTED_Bubalus_bubalis_RRAD_and_	340	272	227	2.99	0.965	0.60065	0.74219	0.66382	NM_001192708_1	XM_025296072_3	0.00369449
277	Node188.pdb	Node218.pdb	340	340	260	4.23	0.769	0.64892	0.64892	0.64892	Node188	Node218	0.0892355
278	Node166.pdb	XM_046465107_1_PREDICTED_Marmota_monax_RRAD_and_GE	340	340	234	3.24	0.842	0.61735	0.61735	0.61735	Node166	XM_046465107_1	0.125552
279	XM_003801909_3_PREDICTED_Otolemur_garnettii_RRAD_a	XM_008839903_2_PREDICTED_Nannospalax_galili_RRAD_a	340	341	283	3.99	0.77	0.7095	0.70755	0.70851	XM_003801909_3	XM_008839903_2	0.120253
280	Node107.pdb	XM_028892240_2_PREDICTED_Peromyscus_leucopus_RRAD_	345	336	263	4.06	0.764	0.64511	0.66107	0.65297	Node107	XM_028892240_2	0.220971
281	NM_080726_3_Mus_musculus_rad_and_gem_related_GTP_b	Node28.pdb	341	341	336	3.41	0.777	0.85383	0.85383	0.85383	NM_080726_3	Node28	0.0179094
282	Node186.pdb	XM_030854517_1_PREDICTED_Globicephala_melas_RRAD_a	363	340	220	3.45	0.859	0.54286	0.57784	0.55979	Node186	XM_030854517_1	0.0744655
283	Node5.pdb	Node71.pdb	627	341	203	2.67	0.847	0.3054	0.54903	0.39216	Node5	Node71	0.0425859
284	Node119.pdb	XM_004474567_2_PREDICTED_Dasypus_novemcinctus_RRAD	468	340	204	3.01	0.858	0.40505	0.55135	0.46686	Node119	XM_004474567_2	0.05965
285	Node243.pdb	XM_003801909_3_PREDICTED_Otolemur_garnettii_RRAD_a	340	340	277	3.44	0.791	0.72289	0.72289	0.72289	Node243	XM_003801909_3	0.104828
286	Node125.pdb	XM_007951171_2_PREDICTED_Orycteropus_afer_afer_RRA	468	334	206	2.54	0.816	0.41316	0.57153	0.47947	Node125	XM_007951171_2	0.121911
287	Node29.pdb	Node5.pdb	341	627	195	2.8	0.836	0.52297	0.29139	0.37387	Node29	Node5	0.117684
288	Node237.pdb	Node54.pdb	422	336	232	3.79	0.828	0.48128	0.59563	0.53221	Node237	Node54	0.107018
289	XM_010831252_1_PREDICTED_Bison_bison_bison_RAS_RAD	XM_048444987_1_PREDICTED_Myodes_glareolus_RRAD_and	340	341	304	3.29	0.753	0.79303	0.79086	0.79194	XM_010831252_1	XM_048444987_1	0.142818
290	Node157.pdb	XM_025392475_1_PREDICTED_Theropithecus_gelada_RRAD	340	340	233	3.48	0.918	0.61329	0.61329	0.61329	Node157	XM_025392475_1	0.00789087
291	Node262.pdb	XM_004474567_2_PREDICTED_Dasypus_novemcinctus_RRAD	414	340	225	3.82	0.778	0.47675	0.57358	0.52061	Node262	XM_004474567_2	0.08027
292	Node120.pdb	XM_007536758_2_PREDICTED_Erinaceus_europaeus_RAS_R	468	321	218	3.07	0.835	0.42578	0.6101	0.50125	Node120	XM_007536758_2	0.101493
293	Node206.pdb	XM_031452725_1_PREDICTED_Camelus_dromedarius_RRAD_	340	338	292	4.29	0.75	0.71157	0.71544	0.7135	Node206	XM_031452725_1	0.0589633
294	Node281.pdb	XM_009427474_3_PREDICTED_Pan_troglodytes_RRAD_and_	340	341	291	3.9	0.814	0.71203	0.71017	0.7111	Node281	XM_009427474_3	0.0893537
295	NM_080726_3_Mus_musculus_rad_and_gem_related_GTP_b	XM_011930962_1_PREDICTED_Colobus_angolensis_pallia	341	208	71	3.21	0.831	0.18455	0.29198	0.2259	NM_080726_3	XM_011930962_1	0.224347
296	Node123.pdb	XM_031452725_1_PREDICTED_Camelus_dromedarius_RRAD_	468	338	219	3.1	0.858	0.43143	0.58943	0.49798	Node123	XM_031452725_1	0.0800058
297	Node292.pdb	Node327.pdb	345	343	227	3.74	0.89	0.57889	0.58208	0.58048	Node292	Node327	0.0810993
298	XM_007098093_3_PREDICTED_Panthera_tigris_RRAD_and_	XM_028788542_1_PREDICTED_Grammomys_surdaster_RRAD_	340	341	299	3.97	0.753	0.74396	0.74196	0.74296	XM_007098093_3	XM_028788542_1	0.137778
299	XM_027971647_2_PREDICTED_Ovis_aries_RRAD_and_GEM_l	XM_032622712_1_PREDICTED_Phocoena_sinus_RRAD_and_G	341	340	250	3.59	0.716	0.636	0.63774	0.63687	XM_027971647_2	XM_032622712_1	0.0499879
300	XM_003420937_2_PREDICTED_Loxodonta_africana_RRAD_a	XM_037037712_1_PREDICTED_Sturnira_hondurensis_RRAD	340	340	250	3.52	0.856	0.64517	0.64517	0.64517	XM_003420937_2	XM_037037712_1	0.120022
301	Node230.pdb	XM_027553330_1_PREDICTED_Bos_indicus_x_Bos_taurus_	346	340	321	4.64	0.751	0.75069	0.76268	0.75663	Node230	XM_027553330_1	0.0569084
302	XM_026406123_1_PREDICTED_Urocitellus_parryii_RRAD_	XM_033765070_1_PREDICTED_Fukomys_damarensis_RRAD_a	340	339	229	2.78	0.882	0.61529	0.61702	0.61616	XM_026406123_1	XM_033765070_1	0.115805
303	XM_031036681_1_PREDICTED_Leptonychotes_weddellii_R	XM_032179928_1_PREDICTED_Hylobates_moloch_RRAD_and	316	340	144	2.86	0.944	0.41204	0.38446	0.39777	XM_031036681_1	XM_032179928_1	0.0876742
304	XM_004755362_3_PREDICTED_Mustela_putorius_furo_RRA	XM_023230440_1_PREDICTED_Piliocolobus_tephrosceles	340	308	251	3.88	0.88	0.62859	0.6887	0.65727	XM_004755362_3	XM_023230440_1	0.10592
305	Node243.pdb	XM_007479801_2_PREDICTED_Monodelphis_domestica_RAS	340	340	224	3.2	0.772	0.59652	0.59652	0.59652	Node243	XM_007479801_2	0.238817
306	Node101.pdb	XM_026007504_1_PREDICTED_Vulpes_vulpes_RRAD_and_GE	346	341	299	4.81	0.635	0.68553	0.69456	0.69001	Node101	XM_026007504_1	0.19917
307	Node106.pdb	Node243.pdb	345	340	234	3.48	0.786	0.60474	0.61317	0.60891	Node106	Node243	0.206332
308	Node201.pdb	XM_005377113_2_PREDICTED_Chinchilla_lanigera_RAS_R	340	340	281	4.1	0.747	0.69449	0.69449	0.69449	Node201	XM_005377113_2	0.0898375
309	Node77.pdb	XM_003801909_3_PREDICTED_Otolemur_garnettii_RRAD_a	340	340	240	3.51	0.833	0.62635	0.62635	0.62635	Node77	XM_003801909_3	0.126836
310	Node186.pdb	Node228.pdb	363	346	253	3.53	0.751	0.60698	0.63462	0.6205	Node186	Node228	0.0477397
311	Node175.pdb	XM_005377113_2_PREDICTED_Chinchilla_lanigera_RAS_R	340	340	298	4.25	0.765	0.71802	0.71802	0.71802	Node175	XM_005377113_2	0.0964095
312	Node125.pdb	Node7.pdb	468	610	249	4.25	0.763	0.46376	0.36133	0.40606	Node125	Node7	0.0413296
313	Node217.pdb	XM_030318679_1_PREDICTED_Lynx_canadensis_RRAD_and_	340	340	294	4.72	0.711	0.68933	0.68933	0.68933	Node217	XM_030318679_1	0.0595115
314	Node84.pdb	XM_027390645_2_PREDICTED_Cricetulus_griseus_RRAD_a	340	333	270	3.5	0.815	0.69457	0.70817	0.7013	Node84	XM_027390645_2	0.117264
315	XM_028507134_2_PREDICTED_Phyllostomus_discolor_RRA	XM_037037712_1_PREDICTED_Sturnira_hondurensis_RRAD	340	340	258	2.62	0.946	0.70291	0.70291	0.70291	XM_028507134_2	XM_037037712_1	0.0468249
316	Node35.pdb	XM_004283191_4_PREDICTED_Orcinus_orca_RRAD_and_GEM	341	340	228	3.72	0.825	0.58599	0.58761	0.5868	Node35	XM_004283191_4	0.101982
317	XM_007479801_2_PREDICTED_Monodelphis_domestica_RAS	XM_043555763_1_PREDICTED_Prionailurus_bengalensis_	340	340	224	3.2	0.772	0.59651	0.59651	0.59651	XM_007479801_2	XM_043555763_1	0.235914
318	Node298.pdb	XM_040969296_1_PREDICTED_Ochotona_curzoniae_RRAD_a	339	338	232	3.19	0.832	0.61665	0.61839	0.61752	Node298	XM_040969296_1	0.149835
319	Node17.pdb	Node97.pdb	341	340	278	4.12	0.741	0.69396	0.69581	0.69486	Node17	Node97	0.115953
320	Node17.pdb	XM_037503036_1_PREDICTED_Talpa_occidentalis_RRAD_a	341	338	258	3.29	0.911	0.67163	0.67724	0.67442	Node17	XM_037503036_1	0.141839
321	Node5.pdb	XM_051195738_1_PREDICTED_Phodopus_roborovskii_RRAD	627	341	206	3.24	0.757	0.3041	0.54384	0.38966	Node5	XM_051195738_1	0.124945
322	XM_036355955_1_PREDICTED_Myotis_myotis_RRAD_and_GE	XM_043980377_1_PREDICTED_Dromiciops_gliroides_RRAD	340	234	149	2.71	0.799	0.39887	0.5679	0.46837	XM_036355955_1	XM_043980377_1	0.269902
323	Node11.pdb	Node13.pdb	498	344	206	2.93	0.898	0.38508	0.54965	0.4527	Node11	Node13	0.0206998
324	XM_031361298_1_PREDICTED_Mastomys_coucha_RRAD_and_	XM_035260095_1_PREDICTED_Callithrix_jacchus_RRAD_a	341	340	243	3.52	0.856	0.62693	0.62866	0.62779	XM_031361298_1	XM_035260095_1	0.141842
325	Node61.pdb	XM_021203619_1_PREDICTED_Mus_pahari_RRAD_and_GEM_l	343	341	239	3.37	0.862	0.61798	0.6214	0.61968	Node61	XM_021203619_1	0.089941
326	Node333.pdb	Node61.pdb	389	343	236	2.96	0.949	0.55235	0.62257	0.58535	Node333	Node61	0.0676795
327	Node100.pdb	Node270.pdb	351	414	231	4.24	0.818	0.56363	0.48251	0.51984	Node100	Node270	0.102128
328	Node321.pdb	Node39.pdb	340	341	241	4.14	0.784	0.60519	0.60353	0.60436	Node321	Node39	0.103178
329	Node116.pdb	XM_008566551_1_PREDICTED_Galeopterus_variegatus_RA	307	340	225	3.33	0.729	0.64927	0.58947	0.6179	Node116	XM_008566551_1	0.211843
330	Node116.pdb	Node306.pdb	307	340	243	4.43	0.663	0.65457	0.59547	0.6236	Node116	Node306	0.213498
331	Node55.pdb	XM_027920156_1_PREDICTED_Marmota_flaviventris_RRAD	336	340	308	3.9	0.718	0.76123	0.75319	0.75719	Node55	XM_027920156_1	0.135817
332	Node206.pdb	XM_040620901_1_PREDICTED_Ursus_maritimus_RRAD_and_	340	340	237	3.49	0.865	0.62081	0.62081	0.62081	Node206	XM_040620901_1	0.0445959
333	Node198.pdb	Node225.pdb	340	340	233	3.52	0.833	0.60811	0.60811	0.60811	Node198	Node225	0.0768389
334	Node39.pdb	XM_012752689_1_PREDICTED_Microcebus_murinus_RRAD_a	341	340	263	3.24	0.844	0.69698	0.69893	0.69795	Node39	XM_012752689_1	0.113491
335	Node291.pdb	XM_042686425_1_PREDICTED_Dipodomys_spectabilis_RRA	345	340	228	3.25	0.711	0.58949	0.59766	0.59355	Node291	XM_042686425_1	0.115938
336	Node272.pdb	XM_046465107_1_PREDICTED_Marmota_monax_RRAD_and_GE	414	340	252	3.83	0.806	0.53082	0.63832	0.57943	Node272	XM_046465107_1	0.116879
337	Node188.pdb	XM_025442827_3_PREDICTED_Canis_lupus_dingo_RRAD_an	340	345	236	3.67	0.788	0.60735	0.59907	0.60318	Node188	XM_025442827_3	0.104836
338	Node88.pdb	XM_023567007_1_PREDICTED_Cavia_porcellus_RRAD_and_	366	338	303	4.66	0.68	0.66319	0.71191	0.68665	Node88	XM_023567007_1	0.0944404
339	NM_173527_3_Homo_sapiens_RRAD_and_GEM_like_GTPase_	XM_005623217_4_PREDICTED_Canis_lupus_familiaris_RR	340	345	223	3.29	0.812	0.58736	0.57928	0.58329	NM_173527_3	XM_005623217_4	0.103418
340	XM_011372778_2_PREDICTED_Pteropus_vampyrus_RRAD_an	XM_014856335_2_PREDICTED_Equus_asinus_RRAD_and_GEM	340	340	244	3.54	0.82	0.63186	0.63186	0.63186	XM_011372778_2	XM_014856335_2	0.0755722
341	XM_006144596_3_PREDICTED_Tupaia_chinensis_RRAD_and	XM_036842027_1_PREDICTED_Balaenoptera_musculus_RRA	311	340	191	2.38	0.937	0.57511	0.52749	0.55026	XM_006144596_3	XM_036842027_1	0.105003
342	XM_032404536_1_PREDICTED_Phoca_vitulina_RRAD_and_G	XM_037835533_1_PREDICTED_Choloepus_didactylus_RRAD	340	340	255	4.13	0.776	0.63413	0.63413	0.63413	XM_032404536_1	XM_037835533_1	0.0839004
343	Node262.pdb	XM_031955028_1_PREDICTED_Sarcophilus_harrisii_RRAD	414	339	237	3.86	0.662	0.4999	0.60269	0.54639	Node262	XM_031955028_1	0.239
344	XM_007100477_2_PREDICTED_Physeter_catodon_RRAD_and	XM_051822640_1_PREDICTED_Oryctolagus_cuniculus_RRA	340	340	272	3.59	0.721	0.69869	0.69869	0.69869	XM_007100477_2	XM_051822640_1	0.0992698
345	Node218.pdb	XM_008566551_1_PREDICTED_Galeopterus_variegatus_RA	340	340	233	3.43	0.871	0.61312	0.61312	0.61312	Node218	XM_008566551_1	0.0762038
346	Node206.pdb	XM_037037712_1_PREDICTED_Sturnira_hondurensis_RRAD	340	340	231	3.08	0.866	0.61854	0.61854	0.61854	Node206	XM_037037712_1	0.075791
347	NM_001192708_1_Bos_taurus_RRAD_and_GEM_like_GTPase	Node100.pdb	340	351	254	4.2	0.76	0.63332	0.61488	0.62398	NM_001192708_1	Node100	0.112997
348	Node119.pdb	XM_031955028_1_PREDICTED_Sarcophilus_harrisii_RRAD	468	339	223	3.4	0.825	0.43242	0.58779	0.49809	Node119	XM_031955028_1	0.230656
349	XM_003901565_5_PREDICTED_Papio_anubis_RRAD_and_GEM	XM_004646648_2_PREDICTED_Octodon_degus_RRAD_and_GE	340	340	228	3.35	0.842	0.60198	0.60198	0.60198	XM_003901565_5	XM_004646648_2	0.13449
350	Node96.pdb	XM_004755362_3_PREDICTED_Mustela_putorius_furo_RRA	366	340	235	3.88	0.83	0.56259	0.60308	0.58212	Node96	XM_004755362_3	0.0767448
351	XM_024741692_1_PREDICTED_Neophocaena_asiaeoriental	XM_029952605_1_PREDICTED_Suricata_suricatta_RRAD_a	321	342	225	3.08	0.836	0.63549	0.59814	0.61627	XM_024741692_1	XM_029952605_1	0.0586909
352	XM_031955028_1_PREDICTED_Sarcophilus_harrisii_RRAD	XM_037037712_1_PREDICTED_Sturnira_hondurensis_RRAD	339	340	286	4.09	0.703	0.71058	0.70866	0.70962	XM_031955028_1	XM_037037712_1	0.272771
353	Node152.pdb	XM_049768637_1_PREDICTED_Suncus_etruscus_RRAD_and_	340	337	286	4.48	0.752	0.6868	0.69213	0.68957	Node152	XM_049768637_1	0.161055
354	Node272.pdb	XM_029237411_1_PREDICTED_Monodon_monoceros_RRAD_an	414	340	263	4.35	0.722	0.52829	0.63188	0.57523	Node272	XM_029237411_1	0.0605258
355	Node23.pdb	Node245.pdb	341	340	235	3.67	0.826	0.60803	0.60972	0.60887	Node23	Node245	0.13024
356	Node73.pdb	XM_023724898_1_PREDICTED_Trichechus_manatus_latiro	340	361	230	3.04	0.817	0.61227	0.57838	0.59483	Node73	XM_023724898_1	0.134946
357	XM_004609481_1_PREDICTED_Sorex_araneus_RAS_RAD_and	XM_043471209_1_PREDICTED_Cervus_canadensis_RRAD_an	332	340	274	2.85	0.763	0.74321	0.72675	0.73489	XM_004609481_1	XM_043471209_1	0.146523
358	XM_046008309_1_PREDICTED_Meles_meles_RRAD_and_GEM_	XM_048362803_1_PREDICTED_Perognathus_longimembris_	340	341	270	3.7	0.785	0.69797	0.69605	0.69701	XM_046008309_1	XM_048362803_1	0.123514
359	XM_004864195_2_PREDICTED_Heterocephalus_glaber_RRA	XM_037835533_1_PREDICTED_Choloepus_didactylus_RRAD	342	340	252	3.37	0.794	0.64284	0.64637	0.6446	XM_004864195_2	XM_037835533_1	0.130742
360	Node198.pdb	Node84.pdb	340	340	236	3.69	0.89	0.60659	0.60659	0.60659	Node198	Node84	0.101686
361	Node232.pdb	Node280.pdb	346	340	276	3.75	0.754	0.68904	0.70035	0.69464	Node232	Node280	0.0404436
362	Node228.pdb	XM_010378358_2_PREDICTED_Rhinopithecus_roxellana_R	346	340	232	3.28	0.858	0.5995	0.6095	0.60446	Node228	XM_010378358_2	0.0676456
363	Node10.pdb	Node45.pdb	525	341	208	2.98	0.812	0.36549	0.55186	0.43945	Node10	Node45	0.105582
364	Node108.pdb	XM_034498612_1_PREDICTED_Arvicanthis_niloticus_RRA	344	341	258	4.39	0.694	0.60847	0.61336	0.6109	Node108	XM_034498612_1	0.253201
365	Node47.pdb	XM_038310306_1_PREDICTED_Arvicola_amphibius_RRAD_a	333	341	318	3.41	0.956	0.82356	0.8058	0.81458	Node47	XM_038310306_1	0.0141991
366	Node121.pdb	Node210.pdb	468	340	206	2.51	0.85	0.41506	0.56538	0.4786	Node121	Node210	0.0729831
367	Node301.pdb	XM_032179928_1_PREDICTED_Hylobates_moloch_RRAD_and	357	340	253	3.81	0.842	0.61516	0.64376	0.62913	Node301	XM_032179928_1	0.0675894
368	XM_008528968_1_PREDICTED_Equus_przewalskii_RAS_RAD	XM_041758862_1_PREDICTED_Vulpes_lagopus_RRAD_and_G	186	341	75	2.87	0.773	0.34096	0.19541	0.24804	XM_008528968_1	XM_041758862_1	0.08892
369	Node10.pdb	Node108.pdb	525	344	207	3.0	0.763	0.36454	0.54584	0.43688	Node10	Node108	0.181918
370	Node263.pdb	XM_037835533_1_PREDICTED_Choloepus_didactylus_RRAD	414	340	255	4.06	0.839	0.53047	0.63703	0.5789	Node263	XM_037835533_1	0.0794646
371	Node45.pdb	XM_017864286_1_PREDICTED_Rhinopithecus_bieti_RRAD_	341	340	229	3.36	0.882	0.60727	0.60898	0.60812	Node45	XM_017864286_1	0.124907
372	XM_004474567_2_PREDICTED_Dasypus_novemcinctus_RRAD	XM_017544499_2_PREDICTED_Cebus_imitator_RRAD_and_G	340	340	266	3.6	0.748	0.66241	0.66241	0.66241	XM_004474567_2	XM_017544499_2	0.0927963
373	XM_019968374_1_PREDICTED_Bos_indicus_RRAD_and_GEM_	XM_025919283_1_PREDICTED_Puma_concolor_RRAD_and_GE	337	295	199	3.01	0.915	0.54251	0.61679	0.57724	XM_019968374_1	XM_025919283_1	0.0748744
374	Node238.pdb	XM_037835533_1_PREDICTED_Choloepus_didactylus_RRAD	345	340	282	3.76	0.837	0.70461	0.71421	0.70938	Node238	XM_037835533_1	0.0839719
375	XM_004421250_2_PREDICTED_Ceratotherium_simum_simum	XM_004584677_1_PREDICTED_Ochotona_princeps_RRAD_an	340	340	284	4.06	0.768	0.69388	0.69388	0.69388	XM_004421250_2	XM_004584677_1	0.143029
376	XM_019663177_1_PREDICTED_Hipposideros_armiger_RRAD	XM_037129407_1_PREDICTED_Artibeus_jamaicensis_RRAD	340	340	236	3.45	0.852	0.61686	0.61686	0.61686	XM_019663177_1	XM_037129407_1	0.10996
377	Node217.pdb	XM_042686425_1_PREDICTED_Dipodomys_spectabilis_RRA	340	340	288	4.52	0.705	0.68882	0.68882	0.68882	Node217	XM_042686425_1	0.100654
378	XM_026406123_1_PREDICTED_Urocitellus_parryii_RRAD_	XM_031452725_1_PREDICTED_Camelus_dromedarius_RRAD_	340	338	293	3.8	0.843	0.7413	0.74536	0.74333	XM_026406123_1	XM_031452725_1	0.138577
379	XM_019968374_1_PREDICTED_Bos_indicus_RRAD_and_GEM_	XM_021639619_1_PREDICTED_Meriones_unguiculatus_RRA	337	333	201	2.94	0.886	0.5445	0.55079	0.54762	XM_019968374_1	XM_021639619_1	0.125422
380	Node264.pdb	XM_045900528_1_PREDICTED_Mirounga_angustirostris_R	340	340	322	3.56	0.891	0.81191	0.81191	0.81191	Node264	XM_045900528_1	0.012899
381	XM_032481695_1_PREDICTED_Camelus_ferus_RRAD_and_GE	XM_045154677_1_PREDICTED_Jaculus_jaculus_RRAD_and_	338	335	284	4.28	0.729	0.70043	0.70614	0.70329	XM_032481695_1	XM_045154677_1	0.136157
382	Node144.pdb	Node2.pdb	340	627	202	3.37	0.807	0.52928	0.29566	0.37888	Node144	Node2	0.0948591
383	XM_001100692_4_PREDICTED_Macaca_mulatta_RRAD_and_G	XM_043555763_1_PREDICTED_Prionailurus_bengalensis_	340	340	296	3.79	0.821	0.74892	0.74892	0.74892	XM_001100692_4	XM_043555763_1	0.0907162
384	XM_007180539_1_PREDICTED_Balaenoptera_acutorostrat	XM_046008309_1_PREDICTED_Meles_meles_RRAD_and_GEM_	340	340	235	3.7	0.809	0.60715	0.60715	0.60715	XM_007180539_1	XM_046008309_1	0.0748382
385	XM_027571459_2_PREDICTED_Zalophus_californianus_RR	XM_037503036_1_PREDICTED_Talpa_occidentalis_RRAD_a	340	338	251	3.84	0.809	0.63741	0.64096	0.63918	XM_027571459_2	XM_037503036_1	0.0940148
386	Node18.pdb	XM_015492848_2_PREDICTED_Marmota_marmota_marmota_R	341	340	229	3.28	0.843	0.60511	0.60681	0.60596	Node18	XM_015492848_2	0.132012
387	XM_021695575_1_PREDICTED_Neomonachus_schauinslandi	XM_036842027_1_PREDICTED_Balaenoptera_musculus_RRA	340	340	274	3.87	0.737	0.69031	0.69031	0.69031	XM_021695575_1	XM_036842027_1	0.0530716
388	Node144.pdb	XM_028507134_2_PREDICTED_Phyllostomus_discolor_RRA	340	340	244	3.88	0.795	0.61578	0.61578	0.61578	Node144	XM_028507134_2	0.104291
389	Node165.pdb	XM_043980377_1_PREDICTED_Dromiciops_gliroides_RRAD	340	234	150	2.72	0.793	0.4003	0.56868	0.46965	Node165	XM_043980377_1	0.264886
390	XM_036199393_1_PREDICTED_Onychomys_torridus_RRAD_a	XM_036842027_1_PREDICTED_Balaenoptera_musculus_RRA	336	340	250	4.28	0.764	0.62455	0.61773	0.62113	XM_036199393_1	XM_036842027_1	0.120233
391	XM_016120537_2_PREDICTED_Rousettus_aegyptiacus_RRA	XM_045154677_1_PREDICTED_Jaculus_jaculus_RRAD_and_	340	335	258	4.66	0.756	0.62235	0.63088	0.62659	XM_016120537_2	XM_045154677_1	0.143941
392	XM_025392475_1_PREDICTED_Theropithecus_gelada_RRAD	XM_049768637_1_PREDICTED_Suncus_etruscus_RRAD_and_	340	337	286	4.48	0.752	0.6868	0.69213	0.68957	XM_025392475_1	XM_049768637_1	0.161055
393	Node62.pdb	XM_011772352_2_PREDICTED_Macaca_nemestrina_RRAD_an	342	340	290	3.85	0.831	0.7167	0.72054	0.71861	Node62	XM_011772352_2	0.0843447
394	Node3.pdb	XM_005085570_4_PREDICTED_Mesocricetus_auratus_RRAD	627	341	196	3.06	0.786	0.29254	0.52625	0.37568	Node3	XM_005085570_4	0.14249
395	Node333.pdb	Node71.pdb	389	341	239	3.2	0.946	0.55194	0.62529	0.58627	Node333	Node71	0.0675854
396	Node122.pdb	Node47.pdb	468	333	223	2.32	0.915	0.44671	0.6182	0.5185	Node122	Node47	0.120284
397	Node127.pdb	Node19.pdb	468	341	228	4.09	0.776	0.42708	0.57574	0.49012	Node127	Node19	0.118044
398	Node135.pdb	Node41.pdb	340	341	271	2.56	0.863	0.73185	0.72983	0.73084	Node135	Node41	0.116606
399	Node333.pdb	Node339.pdb	389	340	257	3.5	0.891	0.5819	0.65951	0.61831	Node333	Node339	0.0189384
400	Node101.pdb	XM_007479801_2_PREDICTED_Monodelphis_domestica_RAS	346	340	339	3.17	0.867	0.85584	0.86973	0.86273	Node101	XM_007479801_2	0.0553651
401	Node207.pdb	XM_020909415_1_PREDICTED_Odocoileus_virginianus_te	340	382	234	3.8	0.756	0.59391	0.53274	0.56162	Node207	XM_020909415_1	0.0825543
402	XM_017864286_1_PREDICTED_Rhinopithecus_bieti_RRAD_	XM_018054571_1_PREDICTED_Capra_hircus_RRAD_and_GEM	340	358	235	3.69	0.847	0.6044	0.57583	0.58974	XM_017864286_1	XM_018054571_1	0.0981567
403	NM_001192708_1_Bos_taurus_RRAD_and_GEM_like_GTPase	XM_021203619_1_PREDICTED_Mus_pahari_RRAD_and_GEM_l	340	341	232	3.56	0.845	0.60083	0.59914	0.59999	NM_001192708_1	XM_021203619_1	0.137255
404	Node135.pdb	XM_037835533_1_PREDICTED_Choloepus_didactylus_RRAD	340	340	251	3.65	0.9	0.64443	0.64443	0.64443	Node135	XM_037835533_1	0.109544
405	XM_021695575_1_PREDICTED_Neomonachus_schauinslandi	XM_040620901_1_PREDICTED_Ursus_maritimus_RRAD_and_	340	340	243	3.8	0.885	0.61889	0.61889	0.61889	XM_021695575_1	XM_040620901_1	0.0189201
406	Node157.pdb	XM_004609481_1_PREDICTED_Sorex_araneus_RAS_RAD_and	340	332	243	3.63	0.77	0.62852	0.64277	0.63552	Node157	XM_004609481_1	0.155661
407	XM_005085570_4_PREDICTED_Mesocricetus_auratus_RRAD	XM_012088533_1_PREDICTED_Cercocebus_atys_RAS_RAD_a	341	340	242	3.9	0.789	0.61973	0.62145	0.62059	XM_005085570_4	XM_012088533_1	0.134225
408	Node263.pdb	XM_040969296_1_PREDICTED_Ochotona_curzoniae_RRAD_a	414	338	233	3.77	0.807	0.49559	0.59994	0.54272	Node263	XM_040969296_1	0.13184
409	Node140.pdb	XM_042942694_1_PREDICTED_Panthera_leo_RRAD_and_GEM	340	273	263	2.74	0.84	0.69831	0.85732	0.76958	Node140	XM_042942694_1	0.0755934
410	Node10.pdb	Node55.pdb	525	336	194	2.27	0.866	0.35054	0.53978	0.42488	Node10	Node55	0.0972192
411	XM_038741379_1_PREDICTED_Tachyglossus_aculeatus_RR	XM_042686425_1_PREDICTED_Dipodomys_spectabilis_RRA	305	340	218	3.04	0.743	0.64412	0.58087	0.61084	XM_038741379_1	XM_042686425_1	0.246355
412	Node47.pdb	Node5.pdb	333	627	205	3.38	0.795	0.55054	0.30071	0.3884	Node47	Node5	0.120229
413	Node302.pdb	XM_049899603_1_PREDICTED_Elephas_maximus_indicus_R	352	340	317	4.36	0.7	0.72361	0.74591	0.73457	Node302	XM_049899603_1	0.0712656
414	Node214.pdb	Node217.pdb	340	340	307	4.02	0.681	0.75467	0.75467	0.75467	Node214	Node217	0.038466
415	Node73.pdb	XM_040227220_1_PREDICTED_Oryx_dammah_RRAD_and_GEM_	340	341	294	3.68	0.748	0.73671	0.73466	0.73572	Node73	XM_040227220_1	0.122525
416	Node116.pdb	XM_004694658_2_PREDICTED_Condylura_cristata_RAS_RA	307	338	220	3.23	0.732	0.64395	0.58748	0.6144	Node116	XM_004694658_2	0.234166
417	Node120.pdb	XM_021182512_1_PREDICTED_Mus_caroli_RRAD_and_GEM_l	468	333	215	3.48	0.833	0.41773	0.57815	0.4848	Node120	XM_021182512_1	0.117887
418	Node107.pdb	XM_028507134_2_PREDICTED_Phyllostomus_discolor_RRA	345	340	234	3.2	0.739	0.61663	0.62531	0.62094	Node107	XM_028507134_2	0.230684
419	Node245.pdb	XM_025296072_3_PREDICTED_Bubalus_bubalis_RRAD_and_	340	272	233	2.77	0.897	0.62138	0.76703	0.68642	Node245	XM_025296072_3	0.0618713
420	Node306.pdb	XM_032481695_1_PREDICTED_Camelus_ferus_RRAD_and_GE	340	338	249	3.84	0.811	0.63369	0.6372	0.63544	Node306	XM_032481695_1	0.0545308
421	Node122.pdb	XM_038741379_1_PREDICTED_Tachyglossus_aculeatus_RR	468	305	208	3.27	0.721	0.40276	0.60372	0.4828	Node122	XM_038741379_1	0.207364
422	Node16.pdb	XM_028892240_2_PREDICTED_Peromyscus_leucopus_RRAD_	341	336	227	3.52	0.833	0.59776	0.60627	0.60198	Node16	XM_028892240_2	0.0494435
423	Node185.pdb	XM_036355955_1_PREDICTED_Myotis_myotis_RRAD_and_GE	367	340	238	3.78	0.819	0.56717	0.60966	0.58766	Node185	XM_036355955_1	0.0856543
424	XM_003901565_5_PREDICTED_Papio_anubis_RRAD_and_GEM	XM_010378358_2_PREDICTED_Rhinopithecus_roxellana_R	340	340	222	3.15	0.941	0.59554	0.59554	0.59554	XM_003901565_5	XM_010378358_2	0.0118758
425	XM_021099265_1_PREDICTED_Sus_scrofa_RRAD_and_GEM_l	XM_025296072_3_PREDICTED_Bubalus_bubalis_RRAD_and_	340	272	235	3.43	0.889	0.61025	0.75345	0.67417	XM_021099265_1	XM_025296072_3	0.0550585
426	Node130.pdb	Node8.pdb	352	531	218	3.57	0.789	0.54648	0.37062	0.44141	Node130	Node8	0.0629889
427	Node230.pdb	Node96.pdb	346	366	229	3.54	0.738	0.58065	0.55079	0.56532	Node230	Node96	0.0564317
428	XM_034498612_1_PREDICTED_Arvicanthis_niloticus_RRA	XM_041758862_1_PREDICTED_Vulpes_lagopus_RRAD_and_G	341	341	251	3.89	0.817	0.63546	0.63546	0.63546	XM_034498612_1	XM_041758862_1	0.141873
429	Node14.pdb	XM_004609481_1_PREDICTED_Sorex_araneus_RAS_RAD_and	341	332	272	3.58	0.717	0.68511	0.70215	0.69353	Node14	XM_004609481_1	0.137844
430	XM_032481695_1_PREDICTED_Camelus_ferus_RRAD_and_GE	XM_036199393_1_PREDICTED_Onychomys_torridus_RRAD_a	338	336	305	4.55	0.698	0.73074	0.73464	0.73268	XM_032481695_1	XM_036199393_1	0.138157
431	XM_003801909_3_PREDICTED_Otolemur_garnettii_RRAD_a	XM_016205757_1_PREDICTED_Miniopterus_natalensis_RA	340	331	208	3.14	0.837	0.55212	0.56641	0.55918	XM_003801909_3	XM_016205757_1	0.120268
432	XM_012088533_1_PREDICTED_Cercocebus_atys_RAS_RAD_a	XM_030854517_1_PREDICTED_Globicephala_melas_RRAD_a	340	340	226	3.63	0.832	0.58495	0.58495	0.58495	XM_012088533_1	XM_030854517_1	0.0965718
433	Node188.pdb	XM_003420937_2_PREDICTED_Loxodonta_africana_RRAD_a	340	340	284	4.12	0.792	0.69734	0.69734	0.69734	Node188	XM_003420937_2	0.000982295
434	Node120.pdb	Node72.pdb	468	340	217	3.08	0.862	0.42597	0.57765	0.49017	Node120	Node72	0.0333888
435	XM_020162859_1_PREDICTED_Castor_canadensis_RRAD_an	XM_027553330_1_PREDICTED_Bos_indicus_x_Bos_taurus_	340	340	284	3.72	0.873	0.72234	0.72234	0.72234	XM_020162859_1	XM_027553330_1	0.0955252
436	Node108.pdb	XM_018054571_1_PREDICTED_Capra_hircus_RRAD_and_GEM	344	358	229	3.9	0.76	0.58165	0.56015	0.57071	Node108	XM_018054571_1	0.215171
437	Node16.pdb	Node68.pdb	341	342	240	3.49	0.85	0.62353	0.62181	0.62267	Node16	Node68	0.0840334
438	XM_014856335_2_PREDICTED_Equus_asinus_RRAD_and_GEM	XM_037503036_1_PREDICTED_Talpa_occidentalis_RRAD_a	340	338	272	3.45	0.849	0.70193	0.70579	0.70385	XM_014856335_2	XM_037503036_1	0.0892026
439	Node35.pdb	XM_004755362_3_PREDICTED_Mustela_putorius_furo_RRA	341	340	282	4.89	0.741	0.65856	0.6603	0.65943	Node35	XM_004755362_3	0.123985
440	XM_008065271_2_PREDICTED_Carlito_syrichta_RRAD_and	XM_027390645_2_PREDICTED_Cricetulus_griseus_RRAD_a	340	333	294	3.49	0.786	0.75526	0.76999	0.76253	XM_008065271_2	XM_027390645_2	0.132637
441	Node272.pdb	XM_027571459_2_PREDICTED_Zalophus_californianus_RR	414	340	235	3.76	0.881	0.50075	0.60315	0.5471	Node272	XM_027571459_2	0.012885
442	XM_011372778_2_PREDICTED_Pteropus_vampyrus_RRAD_an	XM_017665172_2_PREDICTED_Manis_javanica_RRAD_and_G	340	339	244	3.66	0.848	0.62486	0.6266	0.62573	XM_011372778_2	XM_017665172_2	0.106888
443	Node38.pdb	Node64.pdb	341	340	261	3.4	0.862	0.67008	0.67193	0.671	Node38	Node64	0.0998482
444	Node263.pdb	XM_011990630_1_PREDICTED_Mandrillus_leucophaeus_RA	414	340	238	3.93	0.853	0.49953	0.60043	0.54524	Node263	XM_011990630_1	0.0771866
445	Node89.pdb	XM_025392475_1_PREDICTED_Theropithecus_gelada_RRAD	340	340	224	3.39	0.942	0.58944	0.58944	0.58944	Node89	XM_025392475_1	0.0651862
446	Node313.pdb	XM_032179928_1_PREDICTED_Hylobates_moloch_RRAD_and	352	340	241	3.18	0.813	0.60298	0.62274	0.6127	Node313	XM_032179928_1	0.0887328
447	XM_002824566_3_PREDICTED_Pongo_abelii_RRAD_and_GEM	XM_031361298_1_PREDICTED_Mastomys_coucha_RRAD_and_	340	341	242	3.4	0.843	0.63128	0.62953	0.6304	XM_002824566_3	XM_031361298_1	0.142376
448	Node305.pdb	XM_016205757_1_PREDICTED_Miniopterus_natalensis_RA	352	331	206	2.93	0.845	0.5365	0.56906	0.5523	Node305	XM_016205757_1	0.0904183
449	Node303.pdb	XM_031036681_1_PREDICTED_Leptonychotes_weddellii_R	352	316	142	3.13	0.901	0.36615	0.40576	0.38492	Node303	XM_031036681_1	0.0501821
450	XM_007180539_1_PREDICTED_Balaenoptera_acutorostrat	XM_040227220_1_PREDICTED_Oryx_dammah_RRAD_and_GEM_	340	341	246	3.74	0.809	0.63102	0.62927	0.63014	XM_007180539_1	XM_040227220_1	0.046969
451	Node157.pdb	XM_038310306_1_PREDICTED_Arvicola_amphibius_RRAD_a	340	341	237	3.64	0.857	0.61467	0.61295	0.61376	Node157	XM_038310306_1	0.127205
452	XM_035260095_1_PREDICTED_Callithrix_jacchus_RRAD_a	XM_040620901_1_PREDICTED_Ursus_maritimus_RRAD_and_	340	340	237	3.59	0.819	0.61644	0.61644	0.61644	XM_035260095_1	XM_040620901_1	0.0985908
453	XM_019968374_1_PREDICTED_Bos_indicus_RRAD_and_GEM_	XM_050126229_1_PREDICTED_Microtus_fortis_RRAD_and_	337	333	250	3.95	0.716	0.62834	0.6353	0.6318	XM_019968374_1	XM_050126229_1	0.14076
454	Node91.pdb	XM_033765070_1_PREDICTED_Fukomys_damarensis_RRAD_a	340	339	241	3.98	0.793	0.60949	0.61117	0.61033	Node91	XM_033765070_1	0.163309
455	XM_007098093_3_PREDICTED_Panthera_tigris_RRAD_and_	XM_025392475_1_PREDICTED_Theropithecus_gelada_RRAD	340	340	235	3.45	0.877	0.61531	0.61531	0.61531	XM_007098093_3	XM_025392475_1	0.0896429
456	XM_011990630_1_PREDICTED_Mandrillus_leucophaeus_RA	XM_045154677_1_PREDICTED_Jaculus_jaculus_RRAD_and_	340	335	304	4.1	0.803	0.72731	0.73687	0.73205	XM_011990630_1	XM_045154677_1	0.120636
457	XM_029077766_2_PREDICTED_Ornithorhynchus_anatinus_	XM_032265550_1_PREDICTED_Sapajus_apella_RRAD_and_G	307	340	241	3.79	0.705	0.67155	0.61057	0.63957	XM_029077766_2	XM_032265550_1	0.224653
458	Node331.pdb	XM_019968374_1_PREDICTED_Bos_indicus_RRAD_and_GEM_	627	337	201	3.33	0.801	0.29528	0.53363	0.37968	Node331	XM_019968374_1	0.0
459	Node74.pdb	XM_027110778_1_PREDICTED_Lagenorhynchus_obliquiden	340	340	268	3.9	0.739	0.6746	0.6746	0.6746	Node74	XM_027110778_1	0.127841
460	XM_012466673_1_PREDICTED_Aotus_nancymaae_RRAD_and_	XM_033765070_1_PREDICTED_Fukomys_damarensis_RRAD_a	340	339	237	3.74	0.835	0.60748	0.60916	0.60832	XM_012466673_1	XM_033765070_1	0.115326
461	Node48.pdb	Node83.pdb	333	341	298	4.34	0.758	0.7376	0.72174	0.72958	Node48	Node83	0.129056
462	XM_027110778_1_PREDICTED_Lagenorhynchus_obliquiden	XM_032856406_1_PREDICTED_Lontra_canadensis_RRAD_an	340	340	253	3.55	0.83	0.652	0.652	0.652	XM_027110778_1	XM_032856406_1	0.0713894
463	Node13.pdb	XM_004474567_2_PREDICTED_Dasypus_novemcinctus_RRAD	344	340	305	4.38	0.692	0.72101	0.72858	0.72477	Node13	XM_004474567_2	0.0761264
464	XM_041634112_1_PREDICTED_Microtus_oregoni_RRAD_and	XM_043471209_1_PREDICTED_Cervus_canadensis_RRAD_an	333	340	287	4.07	0.826	0.73665	0.7225	0.7295	XM_041634112_1	XM_043471209_1	0.140157
465	Node185.pdb	XM_008566551_1_PREDICTED_Galeopterus_variegatus_RA	367	340	302	3.54	0.765	0.71559	0.76817	0.74086	Node185	XM_008566551_1	0.0735528
466	Node90.pdb	XM_019429463_1_PREDICTED_Panthera_pardus_RRAD_and_	340	340	281	2.88	0.826	0.75126	0.75126	0.75126	Node90	XM_019429463_1	0.0723852
467	XM_006883133_1_PREDICTED_Elephantulus_edwardii_RAS	XM_011990630_1_PREDICTED_Mandrillus_leucophaeus_RA	339	340	290	4.52	0.738	0.69711	0.69524	0.69617	XM_006883133_1	XM_011990630_1	0.13453
468	Node258.pdb	Node306.pdb	342	340	249	3.77	0.839	0.63272	0.63619	0.63445	Node258	Node306	0.0552535
469	Node130.pdb	XM_012752689_1_PREDICTED_Microcebus_murinus_RRAD_a	352	340	256	4.05	0.789	0.60981	0.6296	0.61957	Node130	XM_012752689_1	0.0850606
470	Node302.pdb	XM_011772352_2_PREDICTED_Macaca_nemestrina_RRAD_an	352	340	273	3.57	0.835	0.67543	0.69758	0.68632	Node302	XM_011772352_2	0.0708111
471	Node71.pdb	Node89.pdb	341	340	309	3.58	0.754	0.78168	0.78376	0.7827	Node71	Node89	0.0260182
472	Node186.pdb	Node281.pdb	363	340	222	3.72	0.883	0.54022	0.57475	0.55694	Node186	Node281	0.0689725
473	XM_004421250_2_PREDICTED_Ceratotherium_simum_simum	XM_006988484_2_PREDICTED_Peromyscus_maniculatus_ba	340	336	232	3.55	0.815	0.5991	0.6058	0.60243	XM_004421250_2	XM_006988484_2	0.133184
474	Node73.pdb	XM_046008309_1_PREDICTED_Meles_meles_RRAD_and_GEM_	340	340	300	3.9	0.727	0.75644	0.75644	0.75644	Node73	XM_046008309_1	0.121873
475	XM_029077766_2_PREDICTED_Ornithorhynchus_anatinus_	XM_029237411_1_PREDICTED_Monodon_monoceros_RRAD_an	307	340	236	3.48	0.653	0.66796	0.60726	0.63612	XM_029077766_2	XM_029237411_1	0.233371
476	Node11.pdb	Node175.pdb	498	340	222	3.86	0.77	0.4002	0.57572	0.47188	Node11	Node175	0.0209229
477	Node251.pdb	XM_009427474_3_PREDICTED_Pan_troglodytes_RRAD_and_	340	341	275	3.96	0.815	0.69363	0.69173	0.69268	Node251	XM_009427474_3	0.0964461
478	XM_004864195_2_PREDICTED_Heterocephalus_glaber_RRA	XM_049613126_1_PREDICTED_Panthera_uncia_RRAD_and_G	342	343	245	3.53	0.755	0.62406	0.62235	0.6232	XM_004864195_2	XM_049613126_1	0.114623
479	Node120.pdb	Node305.pdb	468	352	212	3.31	0.83	0.41519	0.54543	0.47136	Node120	Node305	0.0533466
480	Node194.pdb	XM_011772352_2_PREDICTED_Macaca_nemestrina_RRAD_an	344	340	285	4.01	0.814	0.70023	0.70779	0.70399	Node194	XM_011772352_2	0.0881444
481	NM_080726_3_Mus_musculus_rad_and_gem_related_GTP_b	Node91.pdb	341	340	300	4.21	0.757	0.72362	0.72554	0.72458	NM_080726_3	Node91	0.170144
482	XM_007951171_2_PREDICTED_Orycteropus_afer_afer_RRA	XM_033851357_1_PREDICTED_Tursiops_truncatus_RRAD_a	334	340	230	3.53	0.813	0.61126	0.60106	0.60612	XM_007951171_2	XM_033851357_1	0.126438
483	Node55.pdb	Node6.pdb	336	610	211	3.41	0.744	0.55422	0.31493	0.40107	Node55	Node6	0.102991
484	Node317.pdb	XM_011930962_1_PREDICTED_Colobus_angolensis_pallia	352	208	83	4.23	0.855	0.19349	0.30852	0.23714	Node317	XM_011930962_1	0.153083
485	Node175.pdb	Node247.pdb	340	340	297	3.61	0.825	0.75729	0.75729	0.75729	Node175	Node247	0.0670664
486	NM_173527_3_Homo_sapiens_RRAD_and_GEM_like_GTPase_	XM_025392475_1_PREDICTED_Theropithecus_gelada_RRAD	340	340	227	3.38	0.907	0.59408	0.59408	0.59408	NM_173527_3	XM_025392475_1	0.0312586
487	Node72.pdb	XM_021182512_1_PREDICTED_Mus_caroli_RRAD_and_GEM_l	340	333	276	3.36	0.841	0.71625	0.73037	0.72323	Node72	XM_021182512_1	0.100724
488	XM_019663177_1_PREDICTED_Hipposideros_armiger_RRAD	XM_036842027_1_PREDICTED_Balaenoptera_musculus_RRA	340	340	300	4.29	0.67	0.72221	0.72221	0.72221	XM_019663177_1	XM_036842027_1	0.0795715
489	Node295.pdb	XM_014856335_2_PREDICTED_Equus_asinus_RRAD_and_GEM	341	340	236	3.58	0.809	0.61395	0.61566	0.6148	Node295	XM_014856335_2	0.0649573
490	XM_004755362_3_PREDICTED_Mustela_putorius_furo_RRA	XM_038741379_1_PREDICTED_Tachyglossus_aculeatus_RR	340	305	240	3.6	0.708	0.60984	0.67448	0.6405	XM_004755362_3	XM_038741379_1	0.222794
491	Node345.pdb	XM_024741692_1_PREDICTED_Neophocaena_asiaeoriental	340	321	235	3.08	0.813	0.62366	0.65862	0.64066	Node345	XM_024741692_1	0.0425144
492	Node116.pdb	XM_018054571_1_PREDICTED_Capra_hircus_RRAD_and_GEM	307	358	209	3.24	0.732	0.61172	0.52816	0.5668	Node116	XM_018054571_1	0.211465
493	Node13.pdb	Node26.pdb	344	341	268	4.06	0.784	0.66157	0.66696	0.66426	Node13	Node26	0.0704869
494	Node286.pdb	Node3.pdb	340	627	195	2.87	0.826	0.5242	0.29115	0.37397	Node286	Node3	0.0629207
495	XM_005560816_3_PREDICTED_Macaca_fascicularis_RRAD_	XM_021008842_1_PREDICTED_Phascolarctos_cinereus_RR	340	317	231	3.38	0.801	0.60103	0.64194	0.62081	XM_005560816_3	XM_021008842_1	0.224888
496	Node120.pdb	Node62.pdb	468	342	208	2.71	0.861	0.41516	0.56124	0.47715	Node120	Node62	0.0554858
497	Node230.pdb	XM_021639619_1_PREDICTED_Meriones_unguiculatus_RRA	346	333	245	3.84	0.767	0.60954	0.63164	0.62038	Node230	XM_021639619_1	0.114194
498	Node11.pdb	XM_005560816_3_PREDICTED_Macaca_fascicularis_RRAD_	498	340	209	3.13	0.833	0.38839	0.56027	0.45857	Node11	XM_005560816_3	0.0534305
499	Node331.pdb	Node54.pdb	627	336	207	3.84	0.812	0.29624	0.53319	0.3802	Node331	Node54	0.121153
500	Node38.pdb	Node74.pdb	341	340	237	3.14	0.945	0.62577	0.62752	0.62664	Node38	Node74	0.123224
501	XM_019429463_1_PREDICTED_Panthera_pardus_RRAD_and_	XM_036737107_1_PREDICTED_Trichosurus_vulpecula_RRA	340	340	294	4.52	0.673	0.68363	0.68363	0.68363	XM_019429463_1	XM_036737107_1	0.226944
502	Node298.pdb	XM_052190525_1_PREDICTED_Apodemus_sylvaticus_RRAD_	339	341	233	3.52	0.858	0.6127	0.6093	0.611	Node298	XM_052190525_1	0.150255
503	Node62.pdb	XM_036199393_1_PREDICTED_Onychomys_torridus_RRAD_a	342	336	276	4.51	0.721	0.65971	0.67042	0.66502	Node62	XM_036199393_1	0.108373
504	Node62.pdb	Node97.pdb	342	340	288	3.98	0.83	0.72095	0.72489	0.72291	Node62	Node97	0.0982747
505	Node7.pdb	XM_028892240_2_PREDICTED_Peromyscus_leucopus_RRAD_	610	336	207	3.56	0.778	0.30812	0.5433	0.39264	Node7	XM_028892240_2	0.105383
506	Node264.pdb	XM_041634112_1_PREDICTED_Microtus_oregoni_RRAD_and	340	333	236	3.43	0.869	0.61481	0.62701	0.62087	Node264	XM_041634112_1	0.138538
507	Node159.pdb	Node4.pdb	340	627	204	3.01	0.833	0.54684	0.30395	0.39032	Node159	Node4	0.0887758
508	Node119.pdb	Node68.pdb	468	342	221	3.49	0.887	0.42434	0.5708	0.48655	Node119	Node68	0.0652918
509	Node116.pdb	Node9.pdb	307	525	202	2.96	0.733	0.5936	0.35585	0.44457	Node116	Node9	0.188918
510	Node108.pdb	XM_051195738_1_PREDICTED_Phodopus_roborovskii_RRAD	344	341	241	3.61	0.743	0.6167	0.62182	0.61925	Node108	XM_051195738_1	0.244193
511	XM_018054571_1_PREDICTED_Capra_hircus_RRAD_and_GEM	XM_029952605_1_PREDICTED_Suricata_suricatta_RRAD_a	358	342	231	3.51	0.823	0.56914	0.5941	0.58134	XM_018054571_1	XM_029952605_1	0.0636576
512	Node317.pdb	XM_031036681_1_PREDICTED_Leptonychotes_weddellii_R	352	316	137	2.27	0.942	0.36372	0.40339	0.38252	Node317	XM_031036681_1	0.0545959
513	Node23.pdb	XM_006883133_1_PREDICTED_Elephantulus_edwardii_RAS	341	339	252	3.59	0.734	0.64591	0.64947	0.64768	Node23	XM_006883133_1	0.174385
514	Node11.pdb	Node165.pdb	498	340	207	3.13	0.865	0.38569	0.55703	0.45559	Node11	Node165	0.0500718
515	Node15.pdb	XM_042942694_1_PREDICTED_Panthera_leo_RRAD_and_GEM	341	273	229	3.15	0.908	0.60802	0.75176	0.67217	Node15	XM_042942694_1	0.0712466
516	Node61.pdb	XM_019009447_1_PREDICTED_Gorilla_gorilla_gorilla_R	343	467	203	2.61	0.897	0.54928	0.40795	0.46808	Node61	XM_019009447_1	0.0735054
517	Node7.pdb	XM_051143407_1_PREDICTED_Acomys_russatus_RRAD_and_	610	336	208	3.62	0.721	0.30859	0.54176	0.39259	Node7	XM_051143407_1	0.123309
518	Node121.pdb	XM_037037712_1_PREDICTED_Sturnira_hondurensis_RRAD	468	340	227	2.52	0.907	0.45772	0.62328	0.52772	Node121	XM_037037712_1	0.083501
519	Node138.pdb	Node243.pdb	467	340	219	3.24	0.831	0.42701	0.57758	0.49084	Node138	Node243	0.0862613
520	Node323.pdb	XM_011930962_1_PREDICTED_Colobus_angolensis_pallia	340	208	82	3.89	0.805	0.20214	0.31463	0.24561	Node323	XM_011930962_1	0.14876
521	Node4.pdb	XM_004646648_2_PREDICTED_Octodon_degus_RRAD_and_GE	627	340	196	3.13	0.832	0.29163	0.52536	0.37467	Node4	XM_004646648_2	0.137691
522	Node186.pdb	Node291.pdb	363	345	252	3.65	0.813	0.61003	0.63976	0.62453	Node186	Node291	0.0744876
523	Node321.pdb	XM_009427474_3_PREDICTED_Pan_troglodytes_RRAD_and_	340	341	242	4.06	0.773	0.60971	0.60803	0.60887	Node321	XM_009427474_3	0.0863253
524	XM_021695575_1_PREDICTED_Neomonachus_schauinslandi	XM_023230440_1_PREDICTED_Piliocolobus_tephrosceles	340	308	248	3.97	0.847	0.62305	0.6829	0.65156	XM_021695575_1	XM_023230440_1	0.0893067
525	XM_006913609_2_PREDICTED_Pteropus_alecto_RRAD_and_	XM_019429463_1_PREDICTED_Panthera_pardus_RRAD_and_	340	340	283	3.7	0.799	0.71686	0.71686	0.71686	XM_006913609_2	XM_019429463_1	0.0759039
526	Node230.pdb	XM_029077766_2_PREDICTED_Ornithorhynchus_anatinus_	346	307	251	3.28	0.693	0.62733	0.69977	0.66145	Node230	XM_029077766_2	0.219965
527	XM_014856335_2_PREDICTED_Equus_asinus_RRAD_and_GEM	XM_045900528_1_PREDICTED_Mirounga_angustirostris_R	340	340	305	4.06	0.744	0.76444	0.76444	0.76444	XM_014856335_2	XM_045900528_1	0.0530145
528	XM_017864286_1_PREDICTED_Rhinopithecus_bieti_RRAD_	XM_020909415_1_PREDICTED_Odocoileus_virginianus_te	340	382	241	3.84	0.763	0.60567	0.54367	0.57297	XM_017864286_1	XM_020909415_1	0.10235
529	XM_001100692_4_PREDICTED_Macaca_mulatta_RRAD_and_G	XM_036199393_1_PREDICTED_Onychomys_torridus_RRAD_a	340	336	257	3.78	0.774	0.6534	0.66066	0.65701	XM_001100692_4	XM_036199393_1	0.127615
530	Node295.pdb	XM_029237411_1_PREDICTED_Monodon_monoceros_RRAD_an	341	340	253	3.79	0.909	0.64376	0.64554	0.64464	Node295	XM_029237411_1	0.077035
531	Node302.pdb	XM_002824566_3_PREDICTED_Pongo_abelii_RRAD_and_GEM	352	340	314	3.91	0.742	0.75615	0.78056	0.76816	Node302	XM_002824566_3	0.0740498
532	Node225.pdb	XM_011990630_1_PREDICTED_Mandrillus_leucophaeus_RA	340	340	322	4.17	0.814	0.77135	0.77135	0.77135	Node225	XM_011990630_1	0.0948217
533	Node303.pdb	XM_039245203_1_PREDICTED_Hyaena_hyaena_RRAD_and_GE	352	340	230	3.88	0.896	0.56688	0.58561	0.57609	Node303	XM_039245203_1	0.0575836
534	Node217.pdb	XM_017544499_2_PREDICTED_Cebus_imitator_RRAD_and_G	340	340	287	3.7	0.77	0.71954	0.71954	0.71954	Node217	XM_017544499_2	0.0737892
535	Node77.pdb	XM_025296072_3_PREDICTED_Bubalus_bubalis_RRAD_and_	340	272	245	2.14	0.91	0.67374	0.83319	0.74496	Node77	XM_025296072_3	0.110543
536	XM_020909415_1_PREDICTED_Odocoileus_virginianus_te	XM_033851357_1_PREDICTED_Tursiops_truncatus_RRAD_a	382	340	242	4.49	0.831	0.53077	0.59106	0.55932	XM_020909415_1	XM_033851357_1	0.0563145
537	Node152.pdb	Node214.pdb	340	340	229	3.12	0.878	0.61128	0.61128	0.61128	Node152	Node214	0.0899174
538	Node225.pdb	XM_048362803_1_PREDICTED_Perognathus_longimembris_	340	341	262	4.15	0.725	0.65284	0.65103	0.65191	Node225	XM_048362803_1	0.129104
539	XM_017864286_1_PREDICTED_Rhinopithecus_bieti_RRAD_	XM_045450372_1_PREDICTED_Leopardus_geoffroyi_RRAD_	340	340	259	3.91	0.869	0.66255	0.66255	0.66255	XM_017864286_1	XM_045450372_1	0.0905185
540	Node270.pdb	XM_046465107_1_PREDICTED_Marmota_monax_RRAD_and_GE	414	340	253	3.62	0.846	0.5403	0.64993	0.59	Node270	XM_046465107_1	0.113336
541	Node208.pdb	Node63.pdb	340	340	249	3.2	0.835	0.64893	0.64893	0.64893	Node208	Node63	0.108053
542	XM_015086639_2_PREDICTED_Acinonyx_jubatus_RRAD_and	XM_031955028_1_PREDICTED_Sarcophilus_harrisii_RRAD	340	339	219	3.33	0.79	0.57971	0.58134	0.58052	XM_015086639_2	XM_031955028_1	0.251388
543	Node130.pdb	XM_015492848_2_PREDICTED_Marmota_marmota_marmota_R	352	340	272	3.61	0.728	0.6705	0.6925	0.68131	Node130	XM_015492848_2	0.123906
544	Node205.pdb	XM_033851357_1_PREDICTED_Tursiops_truncatus_RRAD_a	340	340	246	3.89	0.846	0.62802	0.62802	0.62802	Node205	XM_033851357_1	0.0393991
545	XM_012466673_1_PREDICTED_Aotus_nancymaae_RRAD_and_	XM_028507134_2_PREDICTED_Phyllostomus_discolor_RRA	340	340	235	3.8	0.843	0.60656	0.60656	0.60656	XM_012466673_1	XM_028507134_2	0.109946
546	Node331.pdb	XM_029237411_1_PREDICTED_Monodon_monoceros_RRAD_an	627	340	207	3.77	0.739	0.29798	0.53082	0.3811	Node331	XM_029237411_1	0.0480057
547	Node128.pdb	Node306.pdb	352	340	273	4.14	0.74	0.6511	0.67214	0.66145	Node128	Node306	0.0895
548	Node125.pdb	XM_014856335_2_PREDICTED_Equus_asinus_RRAD_and_GEM	468	340	205	2.82	0.941	0.40719	0.5534	0.46904	Node125	XM_014856335_2	0.0762736
549	XM_019009447_1_PREDICTED_Gorilla_gorilla_gorilla_R	XM_032404536_1_PREDICTED_Phoca_vitulina_RRAD_and_G	467	340	234	3.08	0.859	0.46045	0.62451	0.52992	XM_019009447_1	XM_032404536_1	0.0871522
550	XM_008065271_2_PREDICTED_Carlito_syrichta_RRAD_and	XM_022520471_1_PREDICTED_Enhydra_lutris_kenyoni_RR	340	340	257	3.69	0.837	0.65702	0.65702	0.65702	XM_008065271_2	XM_022520471_1	0.0986338
551	Node193.pdb	XM_022553601_2_PREDICTED_Delphinapterus_leucas_RRA	344	340	272	4.07	0.835	0.66736	0.67463	0.67097	Node193	XM_022553601_2	0.0734186
552	XM_004584677_1_PREDICTED_Ochotona_princeps_RRAD_an	XM_025392475_1_PREDICTED_Theropithecus_gelada_RRAD	340	340	231	3.61	0.853	0.59738	0.59738	0.59738	XM_004584677_1	XM_025392475_1	0.153597
553	Node187.pdb	Node245.pdb	363	340	231	3.51	0.909	0.56688	0.60325	0.58449	Node187	Node245	0.0788263
554	Node14.pdb	Node292.pdb	341	345	293	4.13	0.72	0.71161	0.70412	0.70785	Node14	Node292	0.0807769
555	XM_006913609_2_PREDICTED_Pteropus_alecto_RRAD_and_	XM_015086639_2_PREDICTED_Acinonyx_jubatus_RRAD_and	340	340	311	3.53	0.791	0.79147	0.79147	0.79147	XM_006913609_2	XM_015086639_2	0.0792265
556	Node232.pdb	Node239.pdb	346	343	317	4.05	0.814	0.76203	0.76805	0.76503	Node232	Node239	0.0519835
557	XM_010378358_2_PREDICTED_Rhinopithecus_roxellana_R	XM_011372778_2_PREDICTED_Pteropus_vampyrus_RRAD_an	340	340	229	3.27	0.878	0.6091	0.6091	0.6091	XM_010378358_2	XM_011372778_2	0.103821
558	Node302.pdb	XM_043980377_1_PREDICTED_Dromiciops_gliroides_RRAD	352	234	149	2.69	0.826	0.38521	0.56504	0.45788	Node302	XM_043980377_1	0.251387
559	Node270.pdb	XM_025392475_1_PREDICTED_Theropithecus_gelada_RRAD	414	340	262	4.0	0.859	0.541	0.64932	0.59018	Node270	XM_025392475_1	0.0793363
560	XM_007951171_2_PREDICTED_Orycteropus_afer_afer_RRA	XM_029237411_1_PREDICTED_Monodon_monoceros_RRAD_an	334	340	230	3.53	0.813	0.61126	0.60106	0.60612	XM_007951171_2	XM_029237411_1	0.126387
561	Node96.pdb	XM_007180539_1_PREDICTED_Balaenoptera_acutorostrat	366	340	285	3.8	0.747	0.65916	0.70473	0.68111	Node96	XM_007180539_1	0.0670918
562	Node165.pdb	Node302.pdb	340	352	280	3.26	0.839	0.73646	0.71273	0.7244	Node165	Node302	0.0629471
563	Node331.pdb	XM_010378358_2_PREDICTED_Rhinopithecus_roxellana_R	627	340	201	3.51	0.756	0.29472	0.52924	0.37813	Node331	XM_010378358_2	0.0982746
564	Node179.pdb	XM_032622712_1_PREDICTED_Phocoena_sinus_RRAD_and_G	340	340	332	3.05	0.792	0.86203	0.86203	0.86203	Node179	XM_032622712_1	0.0737568
565	Node314.pdb	XM_037503036_1_PREDICTED_Talpa_occidentalis_RRAD_a	340	338	247	4.11	0.814	0.61873	0.62213	0.62043	Node314	XM_037503036_1	0.0987703
566	Node295.pdb	XM_025296072_3_PREDICTED_Bubalus_bubalis_RRAD_and_	341	272	229	2.87	0.878	0.6174	0.76697	0.68398	Node295	XM_025296072_3	0.0687891
567	XM_045450372_1_PREDICTED_Leopardus_geoffroyi_RRAD_	XM_049613126_1_PREDICTED_Panthera_uncia_RRAD_and_G	340	343	296	4.3	0.74	0.72777	0.72189	0.72481	XM_045450372_1	XM_049613126_1	0.00690449
568	Node328.pdb	XM_004609481_1_PREDICTED_Sorex_araneus_RAS_RAD_and	338	332	241	3.37	0.793	0.63061	0.64137	0.63595	Node328	XM_004609481_1	0.139793
569	Node107.pdb	XM_007098093_3_PREDICTED_Panthera_tigris_RRAD_and_	345	340	272	4.11	0.724	0.66565	0.67471	0.67013	Node107	XM_007098093_3	0.214439
570	NM_173527_3_Homo_sapiens_RRAD_and_GEM_like_GTPase_	XM_021008842_1_PREDICTED_Phascolarctos_cinereus_RR	340	317	228	3.55	0.75	0.58936	0.62948	0.60875	NM_173527_3	XM_021008842_1	0.232773
571	XM_010378358_2_PREDICTED_Rhinopithecus_roxellana_R	XM_038741379_1_PREDICTED_Tachyglossus_aculeatus_RR	340	305	217	3.49	0.751	0.56909	0.63087	0.59836	XM_010378358_2	XM_038741379_1	0.235204
572	Node130.pdb	Node328.pdb	352	338	239	3.7	0.774	0.59665	0.61998	0.60809	Node130	Node328	0.0935624
573	Node185.pdb	XM_007536758_2_PREDICTED_Erinaceus_europaeus_RAS_R	367	321	252	3.76	0.794	0.6014	0.68212	0.63918	Node185	XM_007536758_2	0.117093
574	XM_004283191_4_PREDICTED_Orcinus_orca_RRAD_and_GEM	XM_031678770_1_PREDICTED_Vicugna_pacos_RRAD_and_GE	340	301	188	4.4	0.835	0.45455	0.50775	0.47964	XM_004283191_4	XM_031678770_1	0.0589202
575	Node345.pdb	XM_019429463_1_PREDICTED_Panthera_pardus_RRAD_and_	340	340	278	3.12	0.849	0.7309	0.7309	0.7309	Node345	XM_019429463_1	0.0697626
576	Node321.pdb	Node90.pdb	340	340	241	3.72	0.776	0.62112	0.62112	0.62112	Node321	Node90	0.0682325
577	Node40.pdb	Node9.pdb	341	525	208	3.25	0.817	0.5538	0.36582	0.44034	Node40	Node9	0.0903179
578	Node13.pdb	XM_031955028_1_PREDICTED_Sarcophilus_harrisii_RRAD	344	339	219	3.19	0.763	0.57213	0.58014	0.5761	Node13	XM_031955028_1	0.227042
579	Node2.pdb	XM_033188604_1_PREDICTED_Trachypithecus_francoisi_	627	340	206	3.6	0.796	0.29786	0.53144	0.38117	Node2	XM_033188604_1	0.0959189
580	Node27.pdb	XM_004584677_1_PREDICTED_Ochotona_princeps_RRAD_an	341	340	272	4.24	0.691	0.67162	0.67345	0.67253	Node27	XM_004584677_1	0.158797
581	NM_001192708_1_Bos_taurus_RRAD_and_GEM_like_GTPase	XM_004694658_2_PREDICTED_Condylura_cristata_RAS_RA	340	338	230	3.63	0.865	0.59693	0.60027	0.59859	NM_001192708_1	XM_004694658_2	0.0958061
582	Node107.pdb	XM_037503036_1_PREDICTED_Talpa_occidentalis_RRAD_a	345	338	258	3.6	0.725	0.64626	0.65863	0.65238	Node107	XM_037503036_1	0.239755
583	Node77.pdb	XM_013025368_1_PREDICTED_Dipodomys_ordii_RAS_RAD_a	340	340	231	3.6	0.844	0.60004	0.60004	0.60004	Node77	XM_013025368_1	0.123012
584	Node103.pdb	Node6.pdb	343	610	202	3.07	0.743	0.53281	0.30727	0.38937	Node103	Node6	0.215784
585	Node15.pdb	XM_022553601_2_PREDICTED_Delphinapterus_leucas_RRA	341	340	275	2.99	0.916	0.72829	0.73032	0.7293	Node15	XM_022553601_2	0.0736971
586	Node19.pdb	XM_012088533_1_PREDICTED_Cercocebus_atys_RAS_RAD_a	341	340	239	4.14	0.891	0.60476	0.60644	0.6056	Node19	XM_012088533_1	0.11906
587	XM_022520471_1_PREDICTED_Enhydra_lutris_kenyoni_RR	XM_037987559_1_PREDICTED_Chlorocebus_sabaeus_RRAD_	340	467	251	4.05	0.88	0.63007	0.46784	0.53661	XM_022520471_1	XM_037987559_1	0.096448
588	Node337.pdb	XM_030318679_1_PREDICTED_Lynx_canadensis_RRAD_and_	382	340	228	3.7	0.908	0.52207	0.58209	0.5504	Node337	XM_030318679_1	0.0715735
589	Node17.pdb	XM_052190525_1_PREDICTED_Apodemus_sylvaticus_RRAD_	341	341	304	3.76	0.905	0.76832	0.76832	0.76832	Node17	XM_052190525_1	0.0425568
590	XM_024741692_1_PREDICTED_Neophocaena_asiaeoriental	XM_034498612_1_PREDICTED_Arvicanthis_niloticus_RRA	321	341	271	3.4	0.819	0.73362	0.69373	0.71306	XM_024741692_1	XM_034498612_1	0.127548
591	Node208.pdb	Node73.pdb	340	340	251	3.19	0.845	0.66001	0.66001	0.66001	Node208	Node73	0.131509
592	Node245.pdb	Node96.pdb	340	366	223	3.22	0.78	0.59029	0.55034	0.5696	Node245	Node96	0.0734332
593	Node264.pdb	XM_036737107_1_PREDICTED_Trichosurus_vulpecula_RRA	340	340	290	4.19	0.697	0.7078	0.7078	0.7078	Node264	XM_036737107_1	0.215019
594	XM_005623217_4_PREDICTED_Canis_lupus_familiaris_RR	XM_037835533_1_PREDICTED_Choloepus_didactylus_RRAD	345	340	241	3.3	0.772	0.62322	0.63187	0.62751	XM_005623217_4	XM_037835533_1	0.0983944
595	Node222.pdb	Node77.pdb	340	340	292	4.44	0.784	0.69779	0.69779	0.69779	Node222	Node77	0.134806
596	Node71.pdb	XM_003987456_6_PREDICTED_Felis_catus_RRAD_and_GEM_	341	340	226	3.09	0.845	0.60312	0.60481	0.60396	Node71	XM_003987456_6	0.0691936
597	Node119.pdb	XM_017544499_2_PREDICTED_Cebus_imitator_RRAD_and_G	468	340	208	2.91	0.904	0.41199	0.55987	0.47451	Node119	XM_017544499_2	0.0532281
598	Node90.pdb	XM_017665172_2_PREDICTED_Manis_javanica_RRAD_and_G	340	339	232	3.14	0.875	0.61559	0.61729	0.61645	Node90	XM_017665172_2	0.0889727
599	Node221.pdb	XM_027390645_2_PREDICTED_Cricetulus_griseus_RRAD_a	340	333	307	4.21	0.704	0.7532	0.76775	0.76045	Node221	XM_027390645_2	0.124493
600	Node205.pdb	Node247.pdb	340	340	294	3.78	0.857	0.7372	0.7372	0.7372	Node205	Node247	0.0446176
601	XM_033107547_1_PREDICTED_Rhinolophus_ferrumequinum	XM_050126229_1_PREDICTED_Microtus_fortis_RRAD_and_	336	333	287	4.29	0.704	0.69372	0.69933	0.69652	XM_033107547_1	XM_050126229_1	0.155592
602	Node138.pdb	XM_019429463_1_PREDICTED_Panthera_pardus_RRAD_and_	467	340	219	3.24	0.831	0.42701	0.57758	0.49084	Node138	XM_019429463_1	0.0851774
603	XM_034994691_1_PREDICTED_Mirounga_leonina_RRAD_and	XM_051143407_1_PREDICTED_Acomys_russatus_RRAD_and_	340	336	231	3.79	0.792	0.58277	0.5892	0.58596	XM_034994691_1	XM_051143407_1	0.148983
604	Node5.pdb	XM_017665172_2_PREDICTED_Manis_javanica_RRAD_and_G	627	339	209	3.47	0.799	0.30515	0.54794	0.39142	Node5	XM_017665172_2	0.0603617
605	Node238.pdb	XM_036355955_1_PREDICTED_Myotis_myotis_RRAD_and_GE	345	340	316	4.15	0.706	0.75101	0.76088	0.75592	Node238	XM_036355955_1	0.0792342
606	Node306.pdb	XM_014856335_2_PREDICTED_Equus_asinus_RRAD_and_GEM	340	340	268	4.03	0.75	0.66509	0.66509	0.66509	Node306	XM_014856335_2	0.0554116
607	Node225.pdb	XM_005560816_3_PREDICTED_Macaca_fascicularis_RRAD_	340	340	322	4.17	0.814	0.77135	0.77135	0.77135	Node225	XM_005560816_3	0.0948458
608	Node157.pdb	Node47.pdb	340	333	240	3.75	0.85	0.61665	0.62886	0.62269	Node157	Node47	0.135046
609	XM_032481695_1_PREDICTED_Camelus_ferus_RRAD_and_GE	XM_043980377_1_PREDICTED_Dromiciops_gliroides_RRAD	338	234	152	2.83	0.763	0.40662	0.57416	0.47589	XM_032481695_1	XM_043980377_1	0.256044
610	Node77.pdb	XM_037037712_1_PREDICTED_Sturnira_hondurensis_RRAD	340	340	319	4.38	0.677	0.76527	0.76527	0.76527	Node77	XM_037037712_1	0.136822
611	Node207.pdb	XM_008566551_1_PREDICTED_Galeopterus_variegatus_RA	340	340	225	3.21	0.898	0.59334	0.59334	0.59334	Node207	XM_008566551_1	0.0967071
612	Node90.pdb	XM_006988484_2_PREDICTED_Peromyscus_maniculatus_ba	340	336	228	3.31	0.811	0.60691	0.61382	0.61034	Node90	XM_006988484_2	0.112897
613	Node140.pdb	Node41.pdb	340	341	311	3.9	0.765	0.76037	0.75837	0.75937	Node140	Node41	0.109117
614	Node152.pdb	Node19.pdb	340	341	242	3.91	0.839	0.61987	0.61815	0.61901	Node152	Node19	0.11906
615	XM_004864195_2_PREDICTED_Heterocephalus_glaber_RRA	XM_038741379_1_PREDICTED_Tachyglossus_aculeatus_RR	342	305	218	3.36	0.739	0.56944	0.63498	0.6004	XM_004864195_2	XM_038741379_1	0.257804
616	XM_019429463_1_PREDICTED_Panthera_pardus_RRAD_and_	XM_031361298_1_PREDICTED_Mastomys_coucha_RRAD_and_	340	341	237	3.55	0.861	0.61569	0.61398	0.61484	XM_019429463_1	XM_031361298_1	0.132903
617	XM_004402108_1_PREDICTED_Odobenus_rosmarus_diverge	XM_012752689_1_PREDICTED_Microcebus_murinus_RRAD_a	340	340	244	3.96	0.865	0.617	0.617	0.617	XM_004402108_1	XM_012752689_1	0.0748559
618	XM_021008842_1_PREDICTED_Phascolarctos_cinereus_RR	XM_052190525_1_PREDICTED_Apodemus_sylvaticus_RRAD_	317	341	230	3.72	0.722	0.62902	0.5874	0.60747	XM_021008842_1	XM_052190525_1	0.240679
619	Node100.pdb	XM_005560816_3_PREDICTED_Macaca_fascicularis_RRAD_	351	340	263	4.46	0.73	0.62206	0.64054	0.63123	Node100	XM_005560816_3	0.121295
620	Node46.pdb	XM_039245203_1_PREDICTED_Hyaena_hyaena_RRAD_and_GE	341	340	246	3.76	0.825	0.63044	0.63219	0.63131	Node46	XM_039245203_1	0.132889
621	Node19.pdb	Node54.pdb	341	336	294	3.34	0.769	0.75501	0.7655	0.76018	Node19	Node54	0.0538817
622	Node179.pdb	Node201.pdb	340	340	243	3.86	0.889	0.61862	0.61862	0.61862	Node179	Node201	0.0384395
623	Node281.pdb	Node301.pdb	340	357	301	4.34	0.711	0.7289	0.69721	0.71282	Node281	Node301	0.04147
624	Node2.pdb	XM_043980377_1_PREDICTED_Dromiciops_gliroides_RRAD	627	234	145	2.97	0.69	0.21366	0.53775	0.30504	Node2	XM_043980377_1	0.25756
625	Node17.pdb	Node230.pdb	341	346	320	4.38	0.672	0.75945	0.74964	0.75452	Node17	Node230	0.0930344
626	Node126.pdb	XM_006988484_2_PREDICTED_Peromyscus_maniculatus_ba	468	336	230	4.03	0.752	0.43092	0.58829	0.4972	Node126	XM_006988484_2	0.135773
627	Node138.pdb	Node48.pdb	467	333	237	4.18	0.764	0.4392	0.60305	0.50794	Node138	Node48	0.135259
628	XM_025392475_1_PREDICTED_Theropithecus_gelada_RRAD	XM_032179928_1_PREDICTED_Hylobates_moloch_RRAD_and	340	340	232	3.2	0.888	0.61958	0.61958	0.61958	XM_025392475_1	XM_032179928_1	0.028186
629	Node339.pdb	XM_027390645_2_PREDICTED_Cricetulus_griseus_RRAD_a	340	333	240	3.43	0.821	0.6249	0.6373	0.63104	Node339	XM_027390645_2	0.111512
630	Node159.pdb	XM_045900528_1_PREDICTED_Mirounga_angustirostris_R	340	340	279	3.94	0.803	0.69541	0.69541	0.69541	Node159	XM_045900528_1	0.085973
631	Node126.pdb	Node128.pdb	468	352	242	3.64	0.831	0.46532	0.60972	0.52764	Node126	Node128	0.00956925
632	XM_015086639_2_PREDICTED_Acinonyx_jubatus_RRAD_and	XM_045841219_1_PREDICTED_Phyllostomus_hastatus_RRA	340	340	219	2.81	0.863	0.59163	0.59163	0.59163	XM_015086639_2	XM_045841219_1	0.102799
633	Node39.pdb	XM_037987559_1_PREDICTED_Chlorocebus_sabaeus_RRAD_	341	467	222	3.73	0.806	0.57239	0.42485	0.48751	Node39	XM_037987559_1	0.103291
634	Node207.pdb	XM_040620901_1_PREDICTED_Ursus_maritimus_RRAD_and_	340	340	231	3.58	0.853	0.59581	0.59581	0.59581	Node207	XM_040620901_1	0.073685
635	Node263.pdb	XM_004609481_1_PREDICTED_Sorex_araneus_RAS_RAD_and	414	332	256	4.01	0.773	0.52662	0.64555	0.5799	Node263	XM_004609481_1	0.127921
636	Node23.pdb	XM_042686425_1_PREDICTED_Dipodomys_spectabilis_RRA	341	340	255	4.38	0.745	0.61836	0.62003	0.6192	Node23	XM_042686425_1	0.134052
637	Node210.pdb	XM_051195738_1_PREDICTED_Phodopus_roborovskii_RRAD	340	341	240	3.83	0.804	0.62046	0.61874	0.6196	Node210	XM_051195738_1	0.153189
638	Node231.pdb	XM_005623217_4_PREDICTED_Canis_lupus_familiaris_RR	346	345	231	3.44	0.74	0.5944	0.59603	0.59521	Node231	XM_005623217_4	0.0659822
639	Node291.pdb	XM_046008309_1_PREDICTED_Meles_meles_RRAD_and_GEM_	345	340	228	3.47	0.724	0.58699	0.59518	0.59104	Node291	XM_046008309_1	0.0424966
640	XM_029237411_1_PREDICTED_Monodon_monoceros_RRAD_an	XM_037037712_1_PREDICTED_Sturnira_hondurensis_RRAD	340	340	265	3.3	0.834	0.68384	0.68384	0.68384	XM_029237411_1	XM_037037712_1	0.103819
641	Node230.pdb	Node3.pdb	346	627	221	3.69	0.81	0.56455	0.3204	0.40825	Node230	Node3	0.0502913
642	Node103.pdb	Node313.pdb	343	352	240	3.95	0.729	0.60451	0.59002	0.59717	Node103	Node313	0.241468
643	XM_019968374_1_PREDICTED_Bos_indicus_RRAD_and_GEM_	XM_032856406_1_PREDICTED_Lontra_canadensis_RRAD_an	337	340	201	2.89	0.891	0.55224	0.54753	0.54988	XM_019968374_1	XM_032856406_1	0.0736417
644	Node262.pdb	XM_008528968_1_PREDICTED_Equus_przewalskii_RAS_RAD	414	186	76	3.58	0.724	0.16043	0.33266	0.21588	Node262	XM_008528968_1	0.0618688
645	Node332.pdb	XM_046008309_1_PREDICTED_Meles_meles_RRAD_and_GEM_	389	340	226	3.26	0.854	0.52423	0.59571	0.55764	Node332	XM_046008309_1	0.0704711
646	Node263.pdb	Node74.pdb	414	340	235	3.52	0.868	0.50941	0.61445	0.55698	Node263	Node74	0.111083
647	Node247.pdb	XM_019968374_1_PREDICTED_Bos_indicus_RRAD_and_GEM_	340	337	262	4.22	0.721	0.64817	0.65349	0.6508	Node247	XM_019968374_1	0.0714112
648	Node274.pdb	Node72.pdb	340	340	299	3.82	0.749	0.75247	0.75247	0.75247	Node274	Node72	0.0703947
649	Node140.pdb	Node327.pdb	340	343	316	3.78	0.68	0.79786	0.79142	0.79463	Node140	Node327	0.0879202
650	XM_007536758_2_PREDICTED_Erinaceus_europaeus_RAS_R	XM_020162859_1_PREDICTED_Castor_canadensis_RRAD_an	321	340	234	3.42	0.799	0.64812	0.61366	0.63041	XM_007536758_2	XM_020162859_1	0.127476
651	XM_007479801_2_PREDICTED_Monodelphis_domestica_RAS	XM_037835533_1_PREDICTED_Choloepus_didactylus_RRAD	340	340	246	3.69	0.703	0.63546	0.63546	0.63546	XM_007479801_2	XM_037835533_1	0.243249
652	Node239.pdb	Node97.pdb	343	340	279	3.73	0.735	0.70018	0.7059	0.70303	Node239	Node97	0.09567
653	Node228.pdb	XM_006988484_2_PREDICTED_Peromyscus_maniculatus_ba	346	336	306	3.78	0.706	0.74604	0.76608	0.75594	Node228	XM_006988484_2	0.109232
654	Node298.pdb	XM_004864195_2_PREDICTED_Heterocephalus_glaber_RRA	339	342	223	3.11	0.848	0.59888	0.59387	0.59637	Node298	XM_004864195_2	0.119152
655	Node270.pdb	XM_028507134_2_PREDICTED_Phyllostomus_discolor_RRA	414	340	240	3.48	0.854	0.51323	0.61693	0.56023	Node270	XM_028507134_2	0.0878207
656	Node9.pdb	XM_037835533_1_PREDICTED_Choloepus_didactylus_RRAD	525	340	206	2.49	0.816	0.37062	0.56353	0.44699	Node9	XM_037835533_1	0.0698354
657	XM_011990630_1_PREDICTED_Mandrillus_leucophaeus_RA	XM_037835533_1_PREDICTED_Choloepus_didactylus_RRAD	340	340	270	4.15	0.815	0.66917	0.66917	0.66917	XM_011990630_1	XM_037835533_1	0.104648
658	XM_036884595_1_PREDICTED_Manis_pentadactyla_RRAD_a	XM_038310306_1_PREDICTED_Arvicola_amphibius_RRAD_a	339	341	228	3.42	0.846	0.60158	0.59823	0.5999	XM_036884595_1	XM_038310306_1	0.156745
659	XM_036355955_1_PREDICTED_Myotis_myotis_RRAD_and_GE	XM_050126229_1_PREDICTED_Microtus_fortis_RRAD_and_	340	333	270	3.23	0.844	0.71189	0.72612	0.71893	XM_036355955_1	XM_050126229_1	0.150961
660	XM_020909415_1_PREDICTED_Odocoileus_virginianus_te	XM_035260095_1_PREDICTED_Callithrix_jacchus_RRAD_a	382	340	238	4.46	0.756	0.52361	0.58346	0.55185	XM_020909415_1	XM_035260095_1	0.104446
661	Node123.pdb	XM_042686425_1_PREDICTED_Dipodomys_spectabilis_RRA	468	340	212	2.93	0.83	0.41999	0.57043	0.48365	Node123	XM_042686425_1	0.103832
662	Node177.pdb	Node231.pdb	340	346	241	3.76	0.859	0.61432	0.60435	0.60929	Node177	Node231	0.0587185
663	Node317.pdb	XM_019663177_1_PREDICTED_Hipposideros_armiger_RRAD	352	340	247	3.63	0.781	0.59936	0.6188	0.60894	Node317	XM_019663177_1	0.0816261
664	Node272.pdb	XM_019663177_1_PREDICTED_Hipposideros_armiger_RRAD	414	340	242	4.27	0.818	0.50556	0.60826	0.55205	Node272	XM_019663177_1	0.0814364
665	Node158.pdb	Node261.pdb	340	418	242	3.96	0.802	0.60974	0.50296	0.55114	Node158	Node261	0.0761636
666	XM_025392475_1_PREDICTED_Theropithecus_gelada_RRAD	XM_043471209_1_PREDICTED_Cervus_canadensis_RRAD_an	340	340	276	3.75	0.88	0.69199	0.69199	0.69199	XM_025392475_1	XM_043471209_1	0.0968984
667	Node108.pdb	XM_039851849_1_PREDICTED_Pteropus_giganteus_RRAD_a	344	340	237	3.4	0.747	0.61425	0.6211	0.61765	Node108	XM_039851849_1	0.23265
668	NM_022685_2_Rattus_norvegicus_RRAD_and_GEM_like_GT	Node303.pdb	341	352	281	3.88	0.808	0.68899	0.66952	0.67911	NM_022685_2	Node303	0.133936
669	Node177.pdb	XM_032918139_1_PREDICTED_Rattus_rattus_RRAD_and_GE	340	341	247	3.97	0.81	0.62745	0.62573	0.6266	Node177	XM_032918139_1	0.124273
670	Node298.pdb	XM_032622712_1_PREDICTED_Phocoena_sinus_RRAD_and_G	339	340	227	3.4	0.872	0.60106	0.59937	0.60021	Node298	XM_032622712_1	0.0730918
671	Node205.pdb	XM_035260095_1_PREDICTED_Callithrix_jacchus_RRAD_a	340	340	286	2.65	0.829	0.75948	0.75948	0.75948	Node205	XM_035260095_1	0.0740194
672	Node100.pdb	Node14.pdb	351	341	213	2.48	0.901	0.57388	0.59027	0.58196	Node100	Node14	0.0999744
673	Node97.pdb	XM_023724898_1_PREDICTED_Trichechus_manatus_latiro	340	361	222	3.18	0.82	0.59344	0.56031	0.57639	Node97	XM_023724898_1	0.116558
674	Node26.pdb	XM_041758862_1_PREDICTED_Vulpes_lagopus_RRAD_and_G	341	341	282	4.21	0.745	0.70131	0.70131	0.70131	Node26	XM_041758862_1	0.127063
675	XM_040969296_1_PREDICTED_Ochotona_curzoniae_RRAD_a	XM_049768637_1_PREDICTED_Suncus_etruscus_RRAD_and_	338	337	233	3.44	0.751	0.61819	0.61994	0.61906	XM_040969296_1	XM_049768637_1	0.187853
676	Node332.pdb	XM_027110778_1_PREDICTED_Lagenorhynchus_obliquiden	389	340	243	3.11	0.852	0.56027	0.6357	0.59555	Node332	XM_027110778_1	0.0405186
677	Node262.pdb	XM_013025368_1_PREDICTED_Dipodomys_ordii_RAS_RAD_a	414	340	232	4.17	0.733	0.48321	0.58116	0.52754	Node262	XM_013025368_1	0.102137
678	Node91.pdb	XM_024741692_1_PREDICTED_Neophocaena_asiaeoriental	340	321	242	3.71	0.744	0.62434	0.65913	0.64125	Node91	XM_024741692_1	0.134847
679	XM_049768637_1_PREDICTED_Suncus_etruscus_RRAD_and_	XM_050126229_1_PREDICTED_Microtus_fortis_RRAD_and_	337	333	223	2.81	0.798	0.60927	0.61628	0.61275	XM_049768637_1	XM_050126229_1	0.196176
680	Node18.pdb	XM_001100692_4_PREDICTED_Macaca_mulatta_RRAD_and_G	341	340	280	4.04	0.868	0.68969	0.69154	0.69061	Node18	XM_001100692_4	0.119229
681	Node140.pdb	Node337.pdb	340	382	236	3.99	0.941	0.59439	0.53325	0.56212	Node140	Node337	0.0945969
682	Node274.pdb	Node62.pdb	340	342	300	3.83	0.747	0.75215	0.74809	0.75012	Node274	Node62	0.0847717
683	XM_004694658_2_PREDICTED_Condylura_cristata_RAS_RA	XM_007479801_2_PREDICTED_Monodelphis_domestica_RAS	338	340	259	2.75	0.819	0.70045	0.69653	0.69848	XM_004694658_2	XM_007479801_2	0.261876
684	Node193.pdb	XM_041634112_1_PREDICTED_Microtus_oregoni_RRAD_and	344	333	320	4.64	0.738	0.75317	0.77566	0.76425	Node193	XM_041634112_1	0.140171
685	Node237.pdb	XM_027971647_2_PREDICTED_Ovis_aries_RRAD_and_GEM_l	422	341	247	4.15	0.81	0.49681	0.60445	0.54512	Node237	XM_027971647_2	0.0469004
686	Node38.pdb	XM_027971647_2_PREDICTED_Ovis_aries_RRAD_and_GEM_l	341	341	263	3.57	0.798	0.6654	0.6654	0.6654	Node38	XM_027971647_2	0.114877
687	Node237.pdb	XM_032179928_1_PREDICTED_Hylobates_moloch_RRAD_and	422	340	240	4.26	0.754	0.48898	0.59838	0.53802	Node237	XM_032179928_1	0.0719524
688	Node186.pdb	XM_026777673_1_PREDICTED_Microtus_ochrogaster_RRAD	363	333	230	3.86	0.835	0.55863	0.60635	0.58149	Node186	XM_026777673_1	0.137616
689	Node71.pdb	XM_010831252_1_PREDICTED_Bison_bison_bison_RAS_RAD	341	340	273	3.95	0.835	0.68842	0.69031	0.68937	Node71	XM_010831252_1	0.0701021
690	Node11.pdb	XM_011990630_1_PREDICTED_Mandrillus_leucophaeus_RA	498	340	209	3.13	0.833	0.38839	0.56027	0.45857	Node11	XM_011990630_1	0.0534065
691	Node258.pdb	XM_004584677_1_PREDICTED_Ochotona_princeps_RRAD_an	342	340	267	4.46	0.719	0.64746	0.65096	0.64921	Node258	XM_004584677_1	0.132079
692	Node103.pdb	Node303.pdb	343	352	222	4.1	0.779	0.55882	0.5454	0.55202	Node103	Node303	0.233048
693	Node123.pdb	XM_048444987_1_PREDICTED_Myodes_glareolus_RRAD_and	468	341	212	3.58	0.84	0.41118	0.55652	0.47274	Node123	XM_048444987_1	0.130117
694	Node186.pdb	Node83.pdb	363	341	219	3.03	0.89	0.55114	0.58511	0.5676	Node186	Node83	0.0845403
695	Node263.pdb	Node64.pdb	414	340	246	3.97	0.874	0.517	0.62195	0.56448	Node263	Node64	0.0869709
696	XM_006144596_3_PREDICTED_Tupaia_chinensis_RRAD_and	XM_027571459_2_PREDICTED_Zalophus_californianus_RR	311	340	195	2.27	0.933	0.58822	0.53946	0.56278	XM_006144596_3	XM_027571459_2	0.0932012
697	XM_010831252_1_PREDICTED_Bison_bison_bison_RAS_RAD	XM_036842027_1_PREDICTED_Balaenoptera_musculus_RRA	340	340	278	3.65	0.737	0.70153	0.70153	0.70153	XM_010831252_1	XM_036842027_1	0.0481162
698	Node152.pdb	XM_026777673_1_PREDICTED_Microtus_ochrogaster_RRAD	340	333	245	3.67	0.82	0.6277	0.64008	0.63383	Node152	XM_026777673_1	0.140221
699	XM_021182512_1_PREDICTED_Mus_caroli_RRAD_and_GEM_l	XM_032404536_1_PREDICTED_Phoca_vitulina_RRAD_and_G	333	340	227	3.43	0.855	0.60711	0.59529	0.60116	XM_021182512_1	XM_032404536_1	0.146897
700	Node29.pdb	XM_031452725_1_PREDICTED_Camelus_dromedarius_RRAD_	341	338	241	3.14	0.834	0.63359	0.63891	0.63624	Node29	XM_031452725_1	0.141311
701	Node217.pdb	XM_012649447_1_PREDICTED_Propithecus_coquereli_RAS	340	340	234	3.62	0.855	0.60548	0.60548	0.60548	Node217	XM_012649447_1	0.0694026
702	Node306.pdb	XM_027390645_2_PREDICTED_Cricetulus_griseus_RRAD_a	340	333	259	4.39	0.784	0.64422	0.65682	0.65046	Node306	XM_027390645_2	0.110313
703	Node332.pdb	XM_011372778_2_PREDICTED_Pteropus_vampyrus_RRAD_an	389	340	248	3.06	0.815	0.57353	0.65093	0.60971	Node332	XM_011372778_2	0.0807341
704	Node61.pdb	XM_003260595_2_PREDICTED_Nomascus_leucogenys_RRAD_	343	340	318	4.12	0.723	0.77508	0.78132	0.77819	Node61	XM_003260595_2	0.0701173
705	NM_022685_2_Rattus_norvegicus_RRAD_and_GEM_like_GT	XM_028507134_2_PREDICTED_Phyllostomus_discolor_RRA	341	340	227	3.76	0.824	0.58859	0.59023	0.58941	NM_022685_2	XM_028507134_2	0.15437
706	Node19.pdb	XM_021099265_1_PREDICTED_Sus_scrofa_RRAD_and_GEM_l	341	340	278	3.57	0.759	0.71472	0.71668	0.7157	Node19	XM_021099265_1	0.138077
707	XM_012649447_1_PREDICTED_Propithecus_coquereli_RAS	XM_015086639_2_PREDICTED_Acinonyx_jubatus_RRAD_and	340	340	224	2.69	0.902	0.61195	0.61195	0.61195	XM_012649447_1	XM_015086639_2	0.0869843
708	Node266.pdb	XM_007536758_2_PREDICTED_Erinaceus_europaeus_RAS_R	340	321	233	3.48	0.807	0.61161	0.64595	0.62832	Node266	XM_007536758_2	0.11225
709	Node126.pdb	Node138.pdb	468	467	270	4.34	0.77	0.49647	0.49745	0.49696	Node126	Node138	0.0262041
710	Node337.pdb	XM_017665172_2_PREDICTED_Manis_javanica_RRAD_and_G	382	339	239	3.51	0.862	0.54429	0.60738	0.57406	Node337	XM_017665172_2	0.0825237
711	Node40.pdb	XM_021695575_1_PREDICTED_Neomonachus_schauinslandi	341	340	279	4.05	0.832	0.68915	0.69101	0.69008	Node40	XM_021695575_1	0.109721
712	XM_036355955_1_PREDICTED_Myotis_myotis_RRAD_and_GE	XM_046465107_1_PREDICTED_Marmota_monax_RRAD_and_GE	340	340	238	3.4	0.84	0.61799	0.61799	0.61799	XM_036355955_1	XM_046465107_1	0.133063
713	Node314.pdb	XM_015492848_2_PREDICTED_Marmota_marmota_marmota_R	340	340	268	2.94	0.881	0.70759	0.70759	0.70759	Node314	XM_015492848_2	0.124269
714	Node116.pdb	Node54.pdb	307	336	230	3.25	0.726	0.6676	0.61286	0.63906	Node116	Node54	0.251805
715	Node112.pdb	XM_007536758_2_PREDICTED_Erinaceus_europaeus_RAS_R	339	321	215	3.2	0.786	0.57786	0.60886	0.59294	Node112	XM_007536758_2	0.23196
716	Node126.pdb	XM_020162859_1_PREDICTED_Castor_canadensis_RRAD_an	468	340	238	4.0	0.782	0.44616	0.60228	0.51236	Node126	XM_020162859_1	0.0913815
717	Node8.pdb	XM_015086639_2_PREDICTED_Acinonyx_jubatus_RRAD_and	531	340	201	2.6	0.816	0.35561	0.54599	0.43049	Node8	XM_015086639_2	0.0363029
718	NM_022685_2_Rattus_norvegicus_RRAD_and_GEM_like_GT	Node313.pdb	341	352	265	3.84	0.781	0.65508	0.63636	0.64558	NM_022685_2	Node313	0.133758
719	Node283.pdb	Node54.pdb	340	336	239	3.7	0.82	0.61606	0.62298	0.6195	Node283	Node54	0.129251
720	Node328.pdb	Node38.pdb	338	341	243	3.4	0.897	0.63909	0.63377	0.63642	Node328	Node38	0.120282
721	XM_018054571_1_PREDICTED_Capra_hircus_RRAD_and_GEM	XM_038741379_1_PREDICTED_Tachyglossus_aculeatus_RR	358	305	222	3.51	0.707	0.54651	0.6353	0.58754	XM_018054571_1	XM_038741379_1	0.219369
722	Node12.pdb	XM_041758862_1_PREDICTED_Vulpes_lagopus_RRAD_and_G	370	341	236	3.72	0.809	0.55991	0.60455	0.58136	Node12	XM_041758862_1	0.0584084
723	XM_024741692_1_PREDICTED_Neophocaena_asiaeoriental	XM_032404536_1_PREDICTED_Phoca_vitulina_RRAD_and_G	321	340	261	3.69	0.82	0.69986	0.66348	0.68117	XM_024741692_1	XM_032404536_1	0.0561709
724	XM_033188604_1_PREDICTED_Trachypithecus_francoisi_	XM_037835533_1_PREDICTED_Choloepus_didactylus_RRAD	340	340	314	3.25	0.787	0.80967	0.80967	0.80967	XM_033188604_1	XM_037835533_1	0.105739
725	XM_016120537_2_PREDICTED_Rousettus_aegyptiacus_RRA	XM_039245203_1_PREDICTED_Hyaena_hyaena_RRAD_and_GE	340	340	331	3.57	0.943	0.84505	0.84505	0.84505	XM_016120537_2	XM_039245203_1	0.0851701
726	XM_004421250_2_PREDICTED_Ceratotherium_simum_simum	XM_028788542_1_PREDICTED_Grammomys_surdaster_RRAD_	340	341	292	4.07	0.74	0.70211	0.70027	0.70119	XM_004421250_2	XM_028788542_1	0.136951
727	Node170.pdb	XM_040227220_1_PREDICTED_Oryx_dammah_RRAD_and_GEM_	340	341	282	3.53	0.78	0.71532	0.71339	0.71436	Node170	XM_040227220_1	0.0898161
728	Node107.pdb	Node158.pdb	345	340	300	4.34	0.67	0.69888	0.70793	0.70337	Node107	Node158	0.216808
729	Node16.pdb	XM_033765070_1_PREDICTED_Fukomys_damarensis_RRAD_a	341	339	295	4.49	0.79	0.70067	0.70429	0.70244	Node16	XM_033765070_1	0.10097
730	XM_007449526_1_PREDICTED_Lipotes_vexillifer_RAS_RA	XM_032918139_1_PREDICTED_Rattus_rattus_RRAD_and_GE	340	341	231	3.73	0.818	0.59651	0.59488	0.59569	XM_007449526_1	XM_032918139_1	0.134014
731	XM_037987559_1_PREDICTED_Chlorocebus_sabaeus_RRAD_	XM_050126229_1_PREDICTED_Microtus_fortis_RRAD_and_	467	333	222	4.0	0.811	0.41596	0.57147	0.48119	XM_037987559_1	XM_050126229_1	0.137612
732	Node221.pdb	XM_037129407_1_PREDICTED_Artibeus_jamaicensis_RRAD	340	340	244	3.4	0.881	0.64031	0.64031	0.64031	Node221	XM_037129407_1	0.0209876
733	Node198.pdb	XM_006913609_2_PREDICTED_Pteropus_alecto_RRAD_and_	340	340	236	3.54	0.843	0.61487	0.61487	0.61487	Node198	XM_006913609_2	0.0751504
734	Node112.pdb	Node292.pdb	339	345	220	2.79	0.768	0.59402	0.58406	0.58898	Node112	Node292	0.232965
735	Node108.pdb	XM_031361298_1_PREDICTED_Mastomys_coucha_RRAD_and_	344	341	239	3.88	0.741	0.60251	0.6075	0.605	Node108	XM_031361298_1	0.250497
736	Node121.pdb	XM_005085570_4_PREDICTED_Mesocricetus_auratus_RRAD	468	341	208	3.0	0.851	0.41232	0.55918	0.47452	Node121	XM_005085570_4	0.11161
737	Node201.pdb	Node202.pdb	340	338	262	3.92	0.916	0.65944	0.66308	0.66125	Node201	Node202	0.0449648
738	Node303.pdb	XM_017665172_2_PREDICTED_Manis_javanica_RRAD_and_G	352	339	233	3.76	0.897	0.57196	0.59235	0.58197	Node303	XM_017665172_2	0.0721935
739	Node45.pdb	XM_007479801_2_PREDICTED_Monodelphis_domestica_RAS	341	340	256	3.46	0.789	0.66572	0.66758	0.66666	Node45	XM_007479801_2	0.272633
740	XM_017864286_1_PREDICTED_Rhinopithecus_bieti_RRAD_	XM_023622024_1_PREDICTED_Equus_caballus_RRAD_and_G	340	340	278	2.95	0.888	0.74167	0.74167	0.74167	XM_017864286_1	XM_023622024_1	0.0772186
741	Node29.pdb	XM_007449526_1_PREDICTED_Lipotes_vexillifer_RAS_RA	341	340	333	4.57	0.781	0.7608	0.76274	0.76176	Node29	XM_007449526_1	0.122842
742	Node177.pdb	Node221.pdb	340	340	244	3.39	0.836	0.63968	0.63968	0.63968	Node177	Node221	0.0669466
743	Node19.pdb	Node210.pdb	341	340	241	3.92	0.797	0.61274	0.61444	0.61359	Node19	Node210	0.14028
744	Node222.pdb	XM_033765070_1_PREDICTED_Fukomys_damarensis_RRAD_a	340	339	260	4.04	0.765	0.64352	0.64527	0.6444	Node222	XM_033765070_1	0.131465
745	Node47.pdb	XM_051143407_1_PREDICTED_Acomys_russatus_RRAD_and_	333	336	235	4.2	0.8	0.59442	0.58951	0.59195	Node47	XM_051143407_1	0.0988588
746	Node291.pdb	XM_005560816_3_PREDICTED_Macaca_fascicularis_RRAD_	345	340	236	3.72	0.775	0.60157	0.60993	0.60572	Node291	XM_005560816_3	0.0908934
747	Node157.pdb	Node295.pdb	340	341	231	3.55	0.866	0.60875	0.60704	0.6079	Node157	Node295	0.0908098
748	Node207.pdb	Node231.pdb	340	346	295	4.28	0.725	0.71044	0.69932	0.70484	Node207	Node231	0.0619507
749	XM_004864195_2_PREDICTED_Heterocephalus_glaber_RRA	XM_021639619_1_PREDICTED_Meriones_unguiculatus_RRA	342	333	227	3.09	0.912	0.60001	0.61547	0.60764	XM_004864195_2	XM_021639619_1	0.126691
750	XM_026007504_1_PREDICTED_Vulpes_vulpes_RRAD_and_GE	XM_033188604_1_PREDICTED_Trachypithecus_francoisi_	341	340	231	3.55	0.866	0.60704	0.60875	0.6079	XM_026007504_1	XM_033188604_1	0.0942245
751	XM_019009447_1_PREDICTED_Gorilla_gorilla_gorilla_R	XM_029077766_2_PREDICTED_Ornithorhynchus_anatinus_	467	307	195	2.79	0.749	0.38941	0.58306	0.46671	XM_019009447_1	XM_029077766_2	0.222107
752	Node286.pdb	XM_031678770_1_PREDICTED_Vicugna_pacos_RRAD_and_GE	340	301	211	4.36	0.739	0.50129	0.55829	0.52816	Node286	XM_031678770_1	0.0753286
753	Node177.pdb	XM_032343807_1_PREDICTED_Mustela_erminea_RRAD_and_	340	340	285	3.01	0.937	0.74536	0.74536	0.74536	Node177	XM_032343807_1	0.071417
754	Node41.pdb	XM_028788542_1_PREDICTED_Grammomys_surdaster_RRAD_	341	341	304	3.29	0.799	0.78727	0.78727	0.78727	Node41	XM_028788542_1	0.0649803
755	Node281.pdb	XM_021099265_1_PREDICTED_Sus_scrofa_RRAD_and_GEM_l	340	340	277	4.07	0.798	0.68959	0.68959	0.68959	Node281	XM_021099265_1	0.0780272
756	Node26.pdb	Node305.pdb	341	352	250	3.05	0.788	0.65335	0.63422	0.64362	Node26	Node305	0.110253
757	Node158.pdb	XM_019968374_1_PREDICTED_Bos_indicus_RRAD_and_GEM_	340	337	253	4.06	0.818	0.63902	0.64433	0.64166	Node158	XM_019968374_1	0.0968625
758	Node106.pdb	XM_003901565_5_PREDICTED_Papio_anubis_RRAD_and_GEM	345	340	301	4.19	0.671	0.69353	0.70257	0.69792	Node106	XM_003901565_5	0.217047
759	XM_014856335_2_PREDICTED_Equus_asinus_RRAD_and_GEM	XM_039245203_1_PREDICTED_Hyaena_hyaena_RRAD_and_GE	340	340	248	3.95	0.847	0.63134	0.63134	0.63134	XM_014856335_2	XM_039245203_1	0.0543204
760	Node228.pdb	Node261.pdb	346	418	254	4.16	0.72	0.60352	0.50797	0.55146	Node228	Node261	0.019898
761	Node91.pdb	XM_015492848_2_PREDICTED_Marmota_marmota_marmota_R	340	340	245	3.75	0.82	0.63151	0.63151	0.63151	Node91	XM_015492848_2	0.174258
762	Node41.pdb	XM_027390645_2_PREDICTED_Cricetulus_griseus_RRAD_a	341	333	289	3.03	0.882	0.75865	0.77576	0.7671	Node41	XM_027390645_2	0.0183198
763	Node303.pdb	XM_003420937_2_PREDICTED_Loxodonta_africana_RRAD_a	352	340	268	4.38	0.78	0.62175	0.64153	0.63148	Node303	XM_003420937_2	0.0833702
764	Node323.pdb	XM_045841219_1_PREDICTED_Phyllostomus_hastatus_RRA	340	340	218	3.5	0.881	0.57437	0.57437	0.57437	Node323	XM_045841219_1	0.0904719
765	XM_006144596_3_PREDICTED_Tupaia_chinensis_RRAD_and	XM_031678770_1_PREDICTED_Vicugna_pacos_RRAD_and_GE	311	301	163	3.68	0.853	0.45646	0.47069	0.46346	XM_006144596_3	XM_031678770_1	0.125422
766	Node102.pdb	Node88.pdb	346	366	254	4.08	0.689	0.61863	0.5872	0.60245	Node102	Node88	0.168367
767	XM_031678770_1_PREDICTED_Vicugna_pacos_RRAD_and_GE	XM_031955028_1_PREDICTED_Sarcophilus_harrisii_RRAD	301	339	194	4.29	0.644	0.52549	0.47217	0.49739	XM_031678770_1	XM_031955028_1	0.273878
768	Node251.pdb	Node6.pdb	340	610	210	3.61	0.8	0.54763	0.31388	0.39853	Node251	Node6	0.0342303
769	XM_027390645_2_PREDICTED_Cricetulus_griseus_RRAD_a	XM_052190525_1_PREDICTED_Apodemus_sylvaticus_RRAD_	333	341	288	3.72	0.809	0.74087	0.72481	0.73275	XM_027390645_2	XM_052190525_1	0.0826965
770	Node9.pdb	XM_032265550_1_PREDICTED_Sapajus_apella_RRAD_and_G	525	340	209	2.76	0.794	0.37273	0.56618	0.44928	Node9	XM_032265550_1	0.0596731
771	XM_008566551_1_PREDICTED_Galeopterus_variegatus_RA	XM_045450372_1_PREDICTED_Leopardus_geoffroyi_RRAD_	340	340	242	3.57	0.86	0.62964	0.62964	0.62964	XM_008566551_1	XM_045450372_1	0.0917654
772	Node124.pdb	Node228.pdb	468	346	256	3.97	0.836	0.46863	0.61937	0.53318	Node124	Node228	0.0557287
773	Node230.pdb	Node327.pdb	346	343	303	4.25	0.677	0.72414	0.72989	0.727	Node230	Node327	0.0567578
774	XM_039245203_1_PREDICTED_Hyaena_hyaena_RRAD_and_GE	XM_049613126_1_PREDICTED_Panthera_uncia_RRAD_and_G	340	343	268	4.21	0.746	0.6621	0.65674	0.65941	XM_039245203_1	XM_049613126_1	0.0291784
775	Node218.pdb	XM_050796554_1_PREDICTED_Macaca_thibetana_thibetan	340	340	277	3.39	0.874	0.71077	0.71077	0.71077	Node218	XM_050796554_1	0.0819513
776	Node3.pdb	Node321.pdb	627	340	196	3.34	0.801	0.28886	0.51934	0.37079	Node3	Node321	0.0364074
777	Node175.pdb	XM_043919551_1_PREDICTED_Cervus_elaphus_RRAD_and_G	340	340	234	3.37	0.889	0.6172	0.6172	0.6172	Node175	XM_043919551_1	0.072923
778	Node63.pdb	XM_027110778_1_PREDICTED_Lagenorhynchus_obliquiden	340	340	267	4.31	0.76	0.65314	0.65314	0.65314	Node63	XM_027110778_1	0.0929281
779	XM_013025368_1_PREDICTED_Dipodomys_ordii_RAS_RAD_a	XM_032343807_1_PREDICTED_Mustela_erminea_RRAD_and_	340	340	258	3.84	0.713	0.6489	0.6489	0.6489	XM_013025368_1	XM_032343807_1	0.117182
780	XM_016205757_1_PREDICTED_Miniopterus_natalensis_RA	XM_046653592_1_PREDICTED_Equus_quagga_GTP_binding_	331	340	208	3.2	0.841	0.56916	0.55474	0.56186	XM_016205757_1	XM_046653592_1	0.0753471
781	Node217.pdb	XM_027571459_2_PREDICTED_Zalophus_californianus_RR	340	340	306	4.14	0.748	0.74684	0.74684	0.74684	Node217	XM_027571459_2	0.0487941
782	XM_005560816_3_PREDICTED_Macaca_fascicularis_RRAD_	XM_034498612_1_PREDICTED_Arvicanthis_niloticus_RRA	340	341	241	3.77	0.855	0.61272	0.61105	0.61188	XM_005560816_3	XM_034498612_1	0.135248
783	Node106.pdb	Node90.pdb	345	340	231	3.04	0.784	0.6059	0.61436	0.61011	Node106	Node90	0.193717
784	XM_043919551_1_PREDICTED_Cervus_elaphus_RRAD_and_G	XM_045450372_1_PREDICTED_Leopardus_geoffroyi_RRAD_	340	340	237	3.43	0.878	0.61944	0.61944	0.61944	XM_043919551_1	XM_045450372_1	0.073772
785	Node18.pdb	XM_040620901_1_PREDICTED_Ursus_maritimus_RRAD_and_	341	340	241	4.14	0.788	0.61033	0.61203	0.61118	Node18	XM_040620901_1	0.12562
786	Node100.pdb	XM_036884595_1_PREDICTED_Manis_pentadactyla_RRAD_a	351	339	245	4.46	0.796	0.58853	0.60797	0.59807	Node100	XM_036884595_1	0.126548
787	NM_173527_3_Homo_sapiens_RRAD_and_GEM_like_GTPase_	Node23.pdb	340	341	233	3.8	0.837	0.59311	0.59146	0.59229	NM_173527_3	Node23	0.126794
788	Node239.pdb	XM_028892240_2_PREDICTED_Peromyscus_leucopus_RRAD_	343	336	298	4.1	0.762	0.73257	0.7467	0.73955	Node239	XM_028892240_2	0.130589
789	NM_080726_3_Mus_musculus_rad_and_gem_related_GTP_b	XM_032179928_1_PREDICTED_Hylobates_moloch_RRAD_and	341	340	276	3.29	0.779	0.71013	0.71208	0.7111	NM_080726_3	XM_032179928_1	0.1458
790	XM_004283191_4_PREDICTED_Orcinus_orca_RRAD_and_GEM	XM_045287665_1_PREDICTED_Echinops_telfairi_RRAD_an	340	282	182	3.99	0.687	0.45027	0.53345	0.48827	XM_004283191_4	XM_045287665_1	0.136022
791	Node28.pdb	XM_036842027_1_PREDICTED_Balaenoptera_musculus_RRA	341	340	301	4.5	0.748	0.71985	0.72177	0.72081	Node28	XM_036842027_1	0.126034
792	Node222.pdb	XM_027920156_1_PREDICTED_Marmota_flaviventris_RRAD	340	340	292	4.44	0.784	0.69779	0.69779	0.69779	Node222	XM_027920156_1	0.134917
793	Node247.pdb	XM_049768637_1_PREDICTED_Suncus_etruscus_RRAD_and_	340	337	224	3.27	0.799	0.5984	0.60351	0.60094	Node247	XM_049768637_1	0.149959
794	Node64.pdb	XM_046653592_1_PREDICTED_Equus_quagga_GTP_binding_	340	340	279	3.52	0.839	0.719	0.719	0.719	Node64	XM_046653592_1	0.086517
795	XM_021099265_1_PREDICTED_Sus_scrofa_RRAD_and_GEM_l	XM_045525960_1_PREDICTED_Lemur_catta_RRAD_and_GEM_	340	340	277	4.1	0.762	0.69707	0.69707	0.69707	XM_021099265_1	XM_045525960_1	0.089425
796	Node193.pdb	Node345.pdb	344	340	233	3.61	0.85	0.60119	0.6079	0.60452	Node193	Node345	0.0704048
797	Node238.pdb	XM_009427474_3_PREDICTED_Pan_troglodytes_RRAD_and_	345	341	294	3.95	0.735	0.73249	0.74048	0.73646	Node238	XM_009427474_3	0.0804006
798	Node239.pdb	Node298.pdb	343	339	230	3.0	0.8	0.61249	0.61939	0.61592	Node239	Node298	0.0684377
799	XM_011930962_1_PREDICTED_Colobus_angolensis_pallia	XM_021203619_1_PREDICTED_Mus_pahari_RRAD_and_GEM_l	208	341	78	4.1	0.872	0.29745	0.1897	0.23134	XM_011930962_1	XM_021203619_1	0.216457
800	Node39.pdb	XM_007479801_2_PREDICTED_Monodelphis_domestica_RAS	341	340	237	3.92	0.743	0.59856	0.60021	0.59938	Node39	XM_007479801_2	0.260656
801	XM_003924335_3_PREDICTED_Saimiri_boliviensis_boliv	XM_005560816_3_PREDICTED_Macaca_fascicularis_RRAD_	340	340	307	4.28	0.765	0.74271	0.74271	0.74271	XM_003924335_3	XM_005560816_3	0.0478491
802	Node207.pdb	Node221.pdb	340	340	252	3.65	0.81	0.65287	0.65287	0.65287	Node207	Node221	0.0770395
803	Node84.pdb	XM_011930962_1_PREDICTED_Colobus_angolensis_pallia	340	208	82	4.57	0.768	0.19442	0.30225	0.23614	Node84	XM_011930962_1	0.197644
804	XM_012752689_1_PREDICTED_Microcebus_murinus_RRAD_a	XM_038310306_1_PREDICTED_Arvicola_amphibius_RRAD_a	340	341	247	3.23	0.854	0.64894	0.64716	0.64805	XM_012752689_1	XM_038310306_1	0.138072
805	Node214.pdb	XM_007449526_1_PREDICTED_Lipotes_vexillifer_RAS_RA	340	340	228	3.01	0.833	0.6087	0.6087	0.6087	Node214	XM_007449526_1	0.0639604
806	Node262.pdb	Node292.pdb	414	345	238	4.04	0.752	0.49995	0.59314	0.54245	Node262	Node292	0.0310531
807	XM_021695575_1_PREDICTED_Neomonachus_schauinslandi	XM_048444987_1_PREDICTED_Myodes_glareolus_RRAD_and	340	341	310	3.46	0.71	0.78717	0.78505	0.78611	XM_021695575_1	XM_048444987_1	0.138309
808	Node264.pdb	XM_019429463_1_PREDICTED_Panthera_pardus_RRAD_and_	340	340	301	4.23	0.764	0.73214	0.73214	0.73214	Node264	XM_019429463_1	0.0393534
809	Node3.pdb	Node331.pdb	627	627	427	6.29	0.639	0.51134	0.51134	0.51134	Node3	Node331	0.00320584
810	Node120.pdb	XM_036355955_1_PREDICTED_Myotis_myotis_RRAD_and_GE	468	340	228	3.69	0.838	0.43175	0.58263	0.49571	Node120	XM_036355955_1	0.0683663
811	Node230.pdb	Node337.pdb	346	382	235	4.19	0.843	0.56733	0.51779	0.54144	Node230	Node337	0.0553151
812	Node206.pdb	XM_050796554_1_PREDICTED_Macaca_thibetana_thibetan	340	340	295	4.12	0.698	0.70716	0.70716	0.70716	Node206	XM_050796554_1	0.068579
813	XM_006835452_1_PREDICTED_Chrysochloris_asiatica_RA	XM_049899603_1_PREDICTED_Elephas_maximus_indicus_R	340	340	276	4.1	0.71	0.67997	0.67997	0.67997	XM_006835452_1	XM_049899603_1	0.0961059
814	XM_007951171_2_PREDICTED_Orycteropus_afer_afer_RRA	XM_035260095_1_PREDICTED_Callithrix_jacchus_RRAD_a	334	340	246	3.24	0.752	0.65625	0.64532	0.65074	XM_007951171_2	XM_035260095_1	0.139982
815	Node214.pdb	Node41.pdb	340	341	322	3.91	0.829	0.79952	0.79738	0.79845	Node214	Node41	0.115931
816	Node77.pdb	XM_005085570_4_PREDICTED_Mesocricetus_auratus_RRAD	340	341	239	3.19	0.841	0.63375	0.63198	0.63286	Node77	XM_005085570_4	0.159195
817	XM_008528968_1_PREDICTED_Equus_przewalskii_RAS_RAD	XM_031678770_1_PREDICTED_Vicugna_pacos_RRAD_and_GE	186	301	77	2.75	0.922	0.35784	0.22868	0.2787	XM_008528968_1	XM_031678770_1	0.0882389
818	Node328.pdb	XM_040969296_1_PREDICTED_Ochotona_curzoniae_RRAD_a	338	338	291	4.28	0.725	0.71936	0.71936	0.71936	Node328	XM_040969296_1	0.14286
819	NM_022685_2_Rattus_norvegicus_RRAD_and_GEM_like_GT	Node46.pdb	341	341	306	3.27	0.824	0.79025	0.79025	0.79025	NM_022685_2	Node46	0.080393
820	Node23.pdb	Node84.pdb	341	340	249	3.87	0.739	0.63032	0.63204	0.63118	Node23	Node84	0.132895
821	Node170.pdb	XM_003260595_2_PREDICTED_Nomascus_leucogenys_RRAD_	340	340	295	3.98	0.8	0.73793	0.73793	0.73793	Node170	XM_003260595_2	0.0479309
822	Node14.pdb	XM_037835533_1_PREDICTED_Choloepus_didactylus_RRAD	341	340	249	3.79	0.799	0.63703	0.63879	0.63791	Node14	XM_037835533_1	0.092095
823	Node71.pdb	XM_018054571_1_PREDICTED_Capra_hircus_RRAD_and_GEM	341	358	223	3.19	0.897	0.58529	0.55891	0.57178	Node71	XM_018054571_1	0.0709255
824	Node2.pdb	XM_007479801_2_PREDICTED_Monodelphis_domestica_RAS	627	340	209	3.71	0.77	0.30105	0.53568	0.38489	Node2	XM_007479801_2	0.239549
825	Node214.pdb	XM_020162859_1_PREDICTED_Castor_canadensis_RRAD_an	340	340	298	3.88	0.805	0.74998	0.74998	0.74998	Node214	XM_020162859_1	0.0921897
826	Node128.pdb	XM_036842027_1_PREDICTED_Balaenoptera_musculus_RRA	352	340	304	4.46	0.678	0.6989	0.72091	0.70974	Node128	XM_036842027_1	0.0851026
827	Node138.pdb	XM_031452725_1_PREDICTED_Camelus_dromedarius_RRAD_	467	338	241	3.73	0.772	0.45568	0.61691	0.52393	Node138	XM_031452725_1	0.0949238
828	XM_015492848_2_PREDICTED_Marmota_marmota_marmota_R	XM_045287665_1_PREDICTED_Echinops_telfairi_RRAD_an	340	282	177	3.58	0.689	0.44318	0.5247	0.48043	XM_015492848_2	XM_045287665_1	0.18326
829	Node124.pdb	Node238.pdb	468	345	209	2.73	0.933	0.41621	0.55793	0.47666	Node124	Node238	0.0694312
830	Node263.pdb	XM_032918139_1_PREDICTED_Rattus_rattus_RRAD_and_GE	414	341	236	3.71	0.864	0.50258	0.6031	0.54816	Node263	XM_032918139_1	0.14105
831	Node298.pdb	XM_027920156_1_PREDICTED_Marmota_flaviventris_RRAD	339	340	225	2.7	0.938	0.61468	0.61294	0.61381	Node298	XM_027920156_1	0.130315
832	XM_031955028_1_PREDICTED_Sarcophilus_harrisii_RRAD	XM_043919551_1_PREDICTED_Cervus_elaphus_RRAD_and_G	339	340	291	3.98	0.739	0.72383	0.72189	0.72286	XM_031955028_1	XM_043919551_1	0.260735
833	Node272.pdb	XM_032343807_1_PREDICTED_Mustela_erminea_RRAD_and_	414	340	270	3.83	0.837	0.56458	0.67771	0.61585	Node272	XM_032343807_1	0.0270325
834	Node186.pdb	XM_031678770_1_PREDICTED_Vicugna_pacos_RRAD_and_GE	363	301	169	3.83	0.828	0.40169	0.4777	0.43633	Node186	XM_031678770_1	0.0799325
835	XM_032856406_1_PREDICTED_Lontra_canadensis_RRAD_an	XM_039245203_1_PREDICTED_Hyaena_hyaena_RRAD_and_GE	340	340	256	2.68	0.883	0.68965	0.68965	0.68965	XM_032856406_1	XM_039245203_1	0.0489677
836	Node177.pdb	XM_005338787_4_PREDICTED_Ictidomys_tridecemlineatu	340	340	234	3.19	0.923	0.61783	0.61783	0.61783	Node177	XM_005338787_4	0.101168
837	Node302.pdb	XM_046008309_1_PREDICTED_Meles_meles_RRAD_and_GEM_	352	340	285	4.08	0.758	0.68817	0.71066	0.69924	Node302	XM_046008309_1	0.0552336
838	XM_006835452_1_PREDICTED_Chrysochloris_asiatica_RA	XM_041634112_1_PREDICTED_Microtus_oregoni_RRAD_and	340	333	243	3.69	0.786	0.61961	0.63177	0.62563	XM_006835452_1	XM_041634112_1	0.200695
839	XM_021099265_1_PREDICTED_Sus_scrofa_RRAD_and_GEM_l	XM_032481695_1_PREDICTED_Camelus_ferus_RRAD_and_GE	340	338	308	4.72	0.744	0.72746	0.73135	0.7294	XM_021099265_1	XM_032481695_1	0.0687089
840	Node193.pdb	Node337.pdb	344	382	248	4.23	0.815	0.60879	0.55249	0.57922	Node193	Node337	0.0713035
841	Node270.pdb	XM_051822640_1_PREDICTED_Oryctolagus_cuniculus_RRA	414	340	260	3.53	0.796	0.55145	0.66218	0.60165	Node270	XM_051822640_1	0.0935878
842	Node28.pdb	XM_007536758_2_PREDICTED_Erinaceus_europaeus_RAS_R	341	321	238	3.75	0.765	0.60952	0.64525	0.62685	Node28	XM_007536758_2	0.165052
843	Node77.pdb	XM_026777673_1_PREDICTED_Microtus_ochrogaster_RRAD	340	333	233	3.47	0.828	0.6122	0.62443	0.61826	Node77	XM_026777673_1	0.158337
844	Node186.pdb	XM_026007504_1_PREDICTED_Vulpes_vulpes_RRAD_and_GE	363	341	250	3.27	0.82	0.61849	0.65619	0.63677	Node186	XM_026007504_1	0.0767144
845	Node107.pdb	XM_019968374_1_PREDICTED_Bos_indicus_RRAD_and_GEM_	345	337	218	3.63	0.771	0.55602	0.56843	0.56216	Node107	XM_019968374_1	0.217776
846	Node272.pdb	XM_037987559_1_PREDICTED_Chlorocebus_sabaeus_RRAD_	414	467	241	4.59	0.884	0.48296	0.43171	0.45574	Node272	XM_037987559_1	0.0862118
847	Node47.pdb	XM_049613126_1_PREDICTED_Panthera_uncia_RRAD_and_G	333	343	238	3.48	0.832	0.63263	0.61525	0.62376	Node47	XM_049613126_1	0.143699
848	Node63.pdb	XM_008566551_1_PREDICTED_Galeopterus_variegatus_RA	340	340	245	3.91	0.792	0.62464	0.62464	0.62464	Node63	XM_008566551_1	0.0839658
849	XM_011372778_2_PREDICTED_Pteropus_vampyrus_RRAD_an	XM_033765070_1_PREDICTED_Fukomys_damarensis_RRAD_a	340	339	325	4.14	0.668	0.7745	0.77651	0.7755	XM_011372778_2	XM_033765070_1	0.128319
850	XM_036737107_1_PREDICTED_Trichosurus_vulpecula_RRA	XM_038741379_1_PREDICTED_Tachyglossus_aculeatus_RR	340	305	233	3.23	0.712	0.60309	0.66731	0.63349	XM_036737107_1	XM_038741379_1	0.254337
851	NM_173527_3_Homo_sapiens_RRAD_and_GEM_like_GTPase_	XM_043980377_1_PREDICTED_Dromiciops_gliroides_RRAD	340	234	148	2.49	0.791	0.40065	0.57027	0.4705	NM_173527_3	XM_043980377_1	0.268504
852	Node202.pdb	Node63.pdb	338	340	272	3.42	0.842	0.71583	0.71184	0.71383	Node202	Node63	0.101439
853	Node6.pdb	XM_025392475_1_PREDICTED_Theropithecus_gelada_RRAD	610	340	218	3.41	0.757	0.32605	0.56739	0.41359	Node6	XM_025392475_1	0.0643288
854	Node68.pdb	XM_036737107_1_PREDICTED_Trichosurus_vulpecula_RRA	342	340	261	3.97	0.716	0.64342	0.64701	0.64515	Node68	XM_036737107_1	0.216488
855	Node124.pdb	Node332.pdb	468	389	197	2.63	0.954	0.3964	0.47428	0.43182	Node124	Node332	0.0785085
856	Node168.pdb	XM_021203619_1_PREDICTED_Mus_pahari_RRAD_and_GEM_l	340	341	239	3.6	0.837	0.61733	0.61562	0.61648	Node168	XM_021203619_1	0.13478
857	Node230.pdb	Node345.pdb	346	340	321	4.64	0.751	0.75069	0.76268	0.75663	Node230	Node345	0.055772
858	XM_012752689_1_PREDICTED_Microcebus_murinus_RRAD_a	XM_041758862_1_PREDICTED_Vulpes_lagopus_RRAD_and_G	340	341	290	3.84	0.724	0.72511	0.72316	0.72413	XM_012752689_1	XM_041758862_1	0.0916322
859	Node168.pdb	XM_017665172_2_PREDICTED_Manis_javanica_RRAD_and_G	340	339	236	3.17	0.873	0.62306	0.6248	0.62393	Node168	XM_017665172_2	0.103793
860	Node168.pdb	XM_036737107_1_PREDICTED_Trichosurus_vulpecula_RRA	340	340	270	4.04	0.748	0.67427	0.67427	0.67427	Node168	XM_036737107_1	0.230024
861	Node272.pdb	Node84.pdb	414	340	249	4.33	0.719	0.51681	0.62126	0.56407	Node272	Node84	0.107759
862	Node35.pdb	XM_021099265_1_PREDICTED_Sus_scrofa_RRAD_and_GEM_l	341	340	265	3.68	0.842	0.66998	0.6718	0.67089	Node35	XM_021099265_1	0.130626
863	Node41.pdb	XM_014856335_2_PREDICTED_Equus_asinus_RRAD_and_GEM	341	340	301	3.92	0.787	0.74399	0.74603	0.74503	Node41	XM_014856335_2	0.111374
864	XM_009427474_3_PREDICTED_Pan_troglodytes_RRAD_and_	XM_037835533_1_PREDICTED_Choloepus_didactylus_RRAD	341	340	268	4.09	0.765	0.67321	0.67505	0.67413	XM_009427474_3	XM_037835533_1	0.11424
865	Node243.pdb	Node280.pdb	340	340	291	4.77	0.718	0.68599	0.68599	0.68599	Node243	Node280	0.0362677
866	Node96.pdb	XM_045900528_1_PREDICTED_Mirounga_angustirostris_R	366	340	227	3.74	0.797	0.54463	0.58395	0.56355	Node96	XM_045900528_1	0.0679397
867	XM_001100692_4_PREDICTED_Macaca_mulatta_RRAD_and_G	XM_049899603_1_PREDICTED_Elephas_maximus_indicus_R	340	340	283	4.34	0.827	0.69019	0.69019	0.69019	XM_001100692_4	XM_049899603_1	0.0960055
868	Node247.pdb	XM_011772352_2_PREDICTED_Macaca_nemestrina_RRAD_an	340	340	296	3.79	0.821	0.74892	0.74892	0.74892	Node247	XM_011772352_2	0.0918858
869	XM_003987456_6_PREDICTED_Felis_catus_RRAD_and_GEM_	XM_031036681_1_PREDICTED_Leptonychotes_weddellii_R	340	316	144	2.82	0.861	0.38586	0.41358	0.39921	XM_003987456_6	XM_031036681_1	0.0575357
870	Node269.pdb	XM_025296072_3_PREDICTED_Bubalus_bubalis_RRAD_and_	414	272	236	3.38	0.843	0.51141	0.76063	0.61106	Node269	XM_025296072_3	0.0525123
871	XM_025392475_1_PREDICTED_Theropithecus_gelada_RRAD	XM_050126229_1_PREDICTED_Microtus_fortis_RRAD_and_	340	333	227	3.41	0.877	0.59644	0.60834	0.60232	XM_025392475_1	XM_050126229_1	0.136268
872	Node103.pdb	XM_040227220_1_PREDICTED_Oryx_dammah_RRAD_and_GEM_	343	341	227	3.69	0.784	0.58479	0.58804	0.58641	Node103	XM_040227220_1	0.244233
873	XM_007479801_2_PREDICTED_Monodelphis_domestica_RAS	XM_025392475_1_PREDICTED_Theropithecus_gelada_RRAD	340	340	254	3.43	0.807	0.66069	0.66069	0.66069	XM_007479801_2	XM_025392475_1	0.253747
874	Node302.pdb	XM_052190525_1_PREDICTED_Apodemus_sylvaticus_RRAD_	352	341	298	3.64	0.711	0.72364	0.74494	0.73413	Node302	XM_052190525_1	0.116437
875	Node125.pdb	XM_021182512_1_PREDICTED_Mus_caroli_RRAD_and_GEM_l	468	333	211	3.28	0.829	0.41335	0.57244	0.47988	Node125	XM_021182512_1	0.136818
876	Node185.pdb	Node339.pdb	367	340	298	3.64	0.762	0.69376	0.74385	0.71788	Node185	Node339	0.0691314
877	Node301.pdb	Node84.pdb	357	340	277	3.98	0.783	0.65725	0.6873	0.67195	Node301	Node84	0.0978511
878	Node138.pdb	Node157.pdb	467	340	223	3.24	0.879	0.43465	0.58783	0.49956	Node138	Node157	0.00196375
879	Node263.pdb	XM_008960213_2_PREDICTED_Pan_paniscus_RRAD_and_GEM	414	352	239	4.0	0.883	0.50082	0.58339	0.53889	Node263	XM_008960213_2	0.0835698
880	Node15.pdb	Node152.pdb	341	340	329	3.04	0.881	0.85479	0.85712	0.85595	Node15	Node152	0.075313
881	Node14.pdb	XM_027971647_2_PREDICTED_Ovis_aries_RRAD_and_GEM_l	341	341	259	3.3	0.838	0.6638	0.6638	0.6638	Node14	XM_027971647_2	0.0740834
882	XM_027553330_1_PREDICTED_Bos_indicus_x_Bos_taurus_	XM_049899603_1_PREDICTED_Elephas_maximus_indicus_R	340	340	278	4.56	0.863	0.66598	0.66598	0.66598	XM_027553330_1	XM_049899603_1	0.0880181
883	Node177.pdb	XM_049899603_1_PREDICTED_Elephas_maximus_indicus_R	340	340	249	4.16	0.771	0.61677	0.61677	0.61677	Node177	XM_049899603_1	0.0846928
884	Node73.pdb	XM_049613126_1_PREDICTED_Panthera_uncia_RRAD_and_G	340	343	314	4.03	0.659	0.77035	0.76424	0.76729	Node73	XM_049613126_1	0.124211
885	Node90.pdb	XM_032343807_1_PREDICTED_Mustela_erminea_RRAD_and_	340	340	250	3.33	0.84	0.65426	0.65426	0.65426	Node90	XM_032343807_1	0.0734803
886	XM_004474567_2_PREDICTED_Dasypus_novemcinctus_RRAD	XM_007180539_1_PREDICTED_Balaenoptera_acutorostrat	340	340	226	3.31	0.783	0.59505	0.59505	0.59505	XM_004474567_2	XM_007180539_1	0.0905959
887	XM_019663177_1_PREDICTED_Hipposideros_armiger_RRAD	XM_048362803_1_PREDICTED_Perognathus_longimembris_	340	341	272	4.02	0.702	0.68009	0.67823	0.67916	XM_019663177_1	XM_048362803_1	0.141682
888	Node127.pdb	XM_004755362_3_PREDICTED_Mustela_putorius_furo_RRA	468	340	232	3.84	0.772	0.43987	0.5945	0.50539	Node127	XM_004755362_3	0.092716
889	XM_019968374_1_PREDICTED_Bos_indicus_RRAD_and_GEM_	XM_032918139_1_PREDICTED_Rattus_rattus_RRAD_and_GE	337	341	234	3.89	0.808	0.60389	0.59718	0.60052	XM_019968374_1	XM_032918139_1	0.137943
890	XM_040620901_1_PREDICTED_Ursus_maritimus_RRAD_and_	XM_041758862_1_PREDICTED_Vulpes_lagopus_RRAD_and_G	340	341	260	4.21	0.785	0.64499	0.64324	0.64411	XM_040620901_1	XM_041758862_1	0.0342268
891	Node64.pdb	XM_021203619_1_PREDICTED_Mus_pahari_RRAD_and_GEM_l	340	341	249	3.59	0.811	0.64214	0.64038	0.64126	Node64	XM_021203619_1	0.129908
892	Node327.pdb	XM_042686425_1_PREDICTED_Dipodomys_spectabilis_RRA	343	340	290	4.49	0.655	0.68599	0.69145	0.68871	Node327	XM_042686425_1	0.124156
893	Node152.pdb	XM_050126229_1_PREDICTED_Microtus_fortis_RRAD_and_	340	333	227	3.41	0.877	0.59644	0.60834	0.60232	Node152	XM_050126229_1	0.136268
894	Node63.pdb	XM_026406123_1_PREDICTED_Urocitellus_parryii_RRAD_	340	340	287	3.46	0.829	0.74643	0.74643	0.74643	Node63	XM_026406123_1	0.105498
895	XM_007098093_3_PREDICTED_Panthera_tigris_RRAD_and_	XM_022520471_1_PREDICTED_Enhydra_lutris_kenyoni_RR	340	340	240	4.19	0.863	0.60441	0.60441	0.60441	XM_007098093_3	XM_022520471_1	0.0532043
896	XM_022553601_2_PREDICTED_Delphinapterus_leucas_RRA	XM_027571459_2_PREDICTED_Zalophus_californianus_RR	340	340	244	3.91	0.811	0.62402	0.62402	0.62402	XM_022553601_2	XM_027571459_2	0.0572885
897	Node207.pdb	Node243.pdb	340	340	275	3.16	0.836	0.71141	0.71141	0.71141	Node207	Node243	0.0702951
898	Node116.pdb	XM_021099265_1_PREDICTED_Sus_scrofa_RRAD_and_GEM_l	307	340	249	3.95	0.731	0.69669	0.63315	0.66336	Node116	XM_021099265_1	0.221032
899	Node258.pdb	Node90.pdb	342	340	265	2.86	0.83	0.70288	0.7068	0.70483	Node258	Node90	0.0670384
900	Node337.pdb	XM_012752689_1_PREDICTED_Microcebus_murinus_RRAD_a	382	340	231	4.13	0.848	0.51924	0.57878	0.54734	Node337	XM_012752689_1	0.0954173
901	Node258.pdb	XM_005560816_3_PREDICTED_Macaca_fascicularis_RRAD_	342	340	258	3.17	0.795	0.67212	0.67584	0.67398	Node258	XM_005560816_3	0.0820169
902	Node186.pdb	XM_017864286_1_PREDICTED_Rhinopithecus_bieti_RRAD_	363	340	238	3.65	0.853	0.5767	0.61348	0.59447	Node186	XM_017864286_1	0.080235
903	Node202.pdb	Node73.pdb	338	340	281	3.82	0.754	0.70341	0.69963	0.70151	Node202	Node73	0.125994
904	Node29.pdb	XM_021182512_1_PREDICTED_Mus_caroli_RRAD_and_GEM_l	341	333	237	3.27	0.954	0.6225	0.63665	0.62949	Node29	XM_021182512_1	0.00503161
905	XM_037129407_1_PREDICTED_Artibeus_jamaicensis_RRAD	XM_045287665_1_PREDICTED_Echinops_telfairi_RRAD_an	340	282	181	3.71	0.691	0.44928	0.5314	0.48686	XM_037129407_1	XM_045287665_1	0.166242
906	Node201.pdb	XM_027110778_1_PREDICTED_Lagenorhynchus_obliquiden	340	340	246	3.89	0.846	0.62802	0.62802	0.62802	Node201	XM_027110778_1	0.0394321
907	Node302.pdb	XM_032343807_1_PREDICTED_Mustela_erminea_RRAD_and_	352	340	257	3.59	0.868	0.63899	0.66008	0.64936	Node302	XM_032343807_1	0.0477323
908	NM_022685_2_Rattus_norvegicus_RRAD_and_GEM_like_GT	XM_024741692_1_PREDICTED_Neophocaena_asiaeoriental	341	321	231	3.4	0.797	0.60242	0.63787	0.61963	NM_022685_2	XM_024741692_1	0.129577
909	XM_004694658_2_PREDICTED_Condylura_cristata_RAS_RA	XM_015086639_2_PREDICTED_Acinonyx_jubatus_RRAD_and	338	340	220	2.88	0.855	0.59714	0.59378	0.59546	XM_004694658_2	XM_015086639_2	0.0983817
910	XM_015492848_2_PREDICTED_Marmota_marmota_marmota_R	XM_032265550_1_PREDICTED_Sapajus_apella_RRAD_and_G	340	340	313	4.38	0.735	0.7261	0.7261	0.7261	XM_015492848_2	XM_032265550_1	0.12685
911	Node119.pdb	Node127.pdb	468	468	362	4.61	0.746	0.64385	0.64385	0.64385	Node119	Node127	0.0412546
912	NM_173527_3_Homo_sapiens_RRAD_and_GEM_like_GTPase_	Node41.pdb	340	341	302	4.01	0.758	0.73954	0.73757	0.73855	NM_173527_3	Node41	0.117494
913	Node135.pdb	XM_004421250_2_PREDICTED_Ceratotherium_simum_simum	340	340	287	4.11	0.69	0.69544	0.69544	0.69544	Node135	XM_004421250_2	0.0886525
914	Node139.pdb	XM_025442827_3_PREDICTED_Canis_lupus_dingo_RRAD_an	467	345	275	4.54	0.796	0.48734	0.64317	0.55415	Node139	XM_025442827_3	0.0954572
915	XM_028788542_1_PREDICTED_Grammomys_surdaster_RRAD_	XM_048444987_1_PREDICTED_Myodes_glareolus_RRAD_and	341	341	287	3.46	0.836	0.74207	0.74207	0.74207	XM_028788542_1	XM_048444987_1	0.0908558
916	Node179.pdb	XM_027553330_1_PREDICTED_Bos_indicus_x_Bos_taurus_	340	340	237	3.39	0.865	0.62073	0.62073	0.62073	Node179	XM_027553330_1	0.0768818
917	Node139.pdb	XM_036355955_1_PREDICTED_Myotis_myotis_RRAD_and_GE	467	340	231	3.91	0.835	0.43567	0.58726	0.50001	Node139	XM_036355955_1	0.102244
918	Node188.pdb	XM_051143407_1_PREDICTED_Acomys_russatus_RRAD_and_	340	336	269	4.38	0.781	0.65195	0.65914	0.65553	Node188	XM_051143407_1	0.143119
919	Node239.pdb	XM_019009447_1_PREDICTED_Gorilla_gorilla_gorilla_R	343	467	212	2.87	0.778	0.5648	0.42029	0.4818	Node239	XM_019009447_1	0.0942804
920	Node88.pdb	XM_028788542_1_PREDICTED_Grammomys_surdaster_RRAD_	366	341	303	4.03	0.604	0.69654	0.74281	0.71892	Node88	XM_028788542_1	0.109661
921	Node101.pdb	Node119.pdb	346	468	221	3.1	0.769	0.58056	0.4348	0.49709	Node101	Node119	0.18478
922	Node193.pdb	Node327.pdb	344	343	233	3.96	0.811	0.58487	0.58649	0.58567	Node193	Node327	0.0783412
923	Node16.pdb	Node286.pdb	341	340	334	4.16	0.868	0.79985	0.80195	0.80089	Node16	Node286	0.103007
924	Node185.pdb	Node251.pdb	367	340	231	3.2	0.918	0.56821	0.61107	0.58885	Node185	Node251	0.0745408
925	NM_080726_3_Mus_musculus_rad_and_gem_related_GTP_b	XM_049613126_1_PREDICTED_Panthera_uncia_RRAD_and_G	341	343	305	4.33	0.748	0.73386	0.73	0.73193	NM_080726_3	XM_049613126_1	0.145568
926	XM_005623217_4_PREDICTED_Canis_lupus_familiaris_RR	XM_031452725_1_PREDICTED_Camelus_dromedarius_RRAD_	345	338	232	3.04	0.819	0.61162	0.62373	0.6176	XM_005623217_4	XM_031452725_1	0.0891032
927	XM_004755362_3_PREDICTED_Mustela_putorius_furo_RRA	XM_008566551_1_PREDICTED_Galeopterus_variegatus_RA	340	340	245	3.77	0.837	0.62029	0.62029	0.62029	XM_004755362_3	XM_008566551_1	0.0926791
928	Node158.pdb	Node19.pdb	340	341	299	4.0	0.833	0.74211	0.74011	0.74111	Node158	Node19	0.118974
929	XM_038741379_1_PREDICTED_Tachyglossus_aculeatus_RR	XM_045154677_1_PREDICTED_Jaculus_jaculus_RRAD_and_	305	335	230	3.62	0.691	0.65363	0.59858	0.62486	XM_038741379_1	XM_045154677_1	0.278559
930	Node11.pdb	Node261.pdb	498	418	204	3.05	0.873	0.38345	0.45447	0.41593	Node11	Node261	0.0320399
931	Node214.pdb	XM_051143407_1_PREDICTED_Acomys_russatus_RRAD_and_	340	336	272	4.2	0.739	0.6663	0.67355	0.66988	Node214	XM_051143407_1	0.148088
932	XM_032481695_1_PREDICTED_Camelus_ferus_RRAD_and_GE	XM_036114829_1_PREDICTED_Halichoerus_grypus_RRAD_a	338	414	245	4.4	0.829	0.60032	0.49761	0.54401	XM_032481695_1	XM_036114829_1	0.067541
933	Node3.pdb	XM_021099265_1_PREDICTED_Sus_scrofa_RRAD_and_GEM_l	627	340	203	3.42	0.828	0.29669	0.53169	0.38039	Node3	XM_021099265_1	0.0585698
934	Node130.pdb	XM_012466673_1_PREDICTED_Aotus_nancymaae_RRAD_and_	352	340	260	4.15	0.781	0.6214	0.64164	0.63134	Node130	XM_012466673_1	0.0490309
935	XM_003801909_3_PREDICTED_Otolemur_garnettii_RRAD_a	XM_027553330_1_PREDICTED_Bos_indicus_x_Bos_taurus_	340	340	326	3.95	0.844	0.80132	0.80132	0.80132	XM_003801909_3	XM_027553330_1	0.109331
936	XM_032404536_1_PREDICTED_Phoca_vitulina_RRAD_and_G	XM_045841219_1_PREDICTED_Phyllostomus_hastatus_RRA	340	340	249	3.52	0.795	0.64092	0.64092	0.64092	XM_032404536_1	XM_045841219_1	0.0912529
937	XM_017544499_2_PREDICTED_Cebus_imitator_RRAD_and_G	XM_019663177_1_PREDICTED_Hipposideros_armiger_RRAD	340	340	294	3.29	0.755	0.7576	0.7576	0.7576	XM_017544499_2	XM_019663177_1	0.110452
938	Node120.pdb	Node179.pdb	468	340	222	2.29	0.959	0.45165	0.61587	0.52106	Node120	Node179	0.0229247
939	Node140.pdb	XM_040227220_1_PREDICTED_Oryx_dammah_RRAD_and_GEM_	340	341	273	3.71	0.773	0.69439	0.6925	0.69344	Node140	XM_040227220_1	0.0934866
940	XM_015492848_2_PREDICTED_Marmota_marmota_marmota_R	XM_048362803_1_PREDICTED_Perognathus_longimembris_	340	341	240	3.77	0.85	0.61622	0.61452	0.61537	XM_015492848_2	XM_048362803_1	0.136766
941	Node292.pdb	XM_002824566_3_PREDICTED_Pongo_abelii_RRAD_and_GEM	345	340	231	3.49	0.792	0.5996	0.60804	0.60378	Node292	XM_002824566_3	0.105724
942	Node228.pdb	Node77.pdb	346	340	280	3.49	0.782	0.70626	0.71782	0.71199	Node228	Node77	0.0964217
943	Node100.pdb	XM_017665172_2_PREDICTED_Manis_javanica_RRAD_and_G	351	339	222	3.46	0.878	0.56589	0.58496	0.57527	Node100	XM_017665172_2	0.124135
944	Node263.pdb	XM_030854517_1_PREDICTED_Globicephala_melas_RRAD_a	414	340	216	3.22	0.917	0.47461	0.57264	0.51897	Node263	XM_030854517_1	0.0551496
945	XM_004755362_3_PREDICTED_Mustela_putorius_furo_RRA	XM_023622024_1_PREDICTED_Equus_caballus_RRAD_and_G	340	340	330	4.39	0.709	0.78774	0.78774	0.78774	XM_004755362_3	XM_023622024_1	0.0615981
946	Node214.pdb	Node23.pdb	340	341	243	3.7	0.786	0.62481	0.62308	0.62394	Node214	Node23	0.129677
947	Node140.pdb	XM_045154677_1_PREDICTED_Jaculus_jaculus_RRAD_and_	340	335	304	4.1	0.803	0.72731	0.73687	0.73205	Node140	XM_045154677_1	0.119419
948	Node89.pdb	XM_017544499_2_PREDICTED_Cebus_imitator_RRAD_and_G	340	340	267	3.15	0.843	0.69108	0.69108	0.69108	Node89	XM_017544499_2	0.0705837
949	Node247.pdb	Node6.pdb	340	610	210	3.61	0.8	0.54763	0.31388	0.39853	Node247	Node6	0.0352526
950	Node185.pdb	XM_038741379_1_PREDICTED_Tachyglossus_aculeatus_RR	367	305	233	2.98	0.695	0.57512	0.68502	0.6252	Node185	XM_038741379_1	0.207419
951	Node269.pdb	XM_046465107_1_PREDICTED_Marmota_monax_RRAD_and_GE	414	340	253	3.62	0.846	0.5403	0.64993	0.59	Node269	XM_046465107_1	0.112186
952	XM_030318679_1_PREDICTED_Lynx_canadensis_RRAD_and_	XM_050796554_1_PREDICTED_Macaca_thibetana_thibetan	340	340	274	3.9	0.734	0.68322	0.68322	0.68322	XM_030318679_1	XM_050796554_1	0.0918418
953	Node77.pdb	XM_029077766_2_PREDICTED_Ornithorhynchus_anatinus_	340	307	245	3.9	0.678	0.61326	0.67403	0.64213	Node77	XM_029077766_2	0.263719
954	Node274.pdb	XM_029237411_1_PREDICTED_Monodon_monoceros_RRAD_an	340	340	248	4.02	0.806	0.62401	0.62401	0.62401	Node274	XM_029237411_1	0.0594508
955	Node102.pdb	XM_036355955_1_PREDICTED_Myotis_myotis_RRAD_and_GE	346	340	237	3.61	0.734	0.59271	0.60246	0.59754	Node102	XM_036355955_1	0.2133
956	Node140.pdb	Node345.pdb	340	340	310	4.4	0.81	0.72333	0.72333	0.72333	Node140	Node345	0.0948591
957	Node266.pdb	Node48.pdb	340	333	269	3.72	0.747	0.69117	0.70482	0.69793	Node266	Node48	0.141211
958	Node170.pdb	Node91.pdb	340	340	280	3.34	0.843	0.73235	0.73235	0.73235	Node170	Node91	0.134615
959	Node121.pdb	XM_026777673_1_PREDICTED_Microtus_ochrogaster_RRAD	468	333	212	3.24	0.821	0.41353	0.57207	0.47982	Node121	XM_026777673_1	0.116278
960	XM_029237411_1_PREDICTED_Monodon_monoceros_RRAD_an	XM_033188604_1_PREDICTED_Trachypithecus_francoisi_	340	340	265	4.34	0.755	0.6489	0.6489	0.6489	XM_029237411_1	XM_033188604_1	0.0965849
961	Node179.pdb	Node263.pdb	340	414	256	3.59	0.871	0.65329	0.5439	0.59349	Node179	Node263	0.0584151
962	Node208.pdb	XM_005623217_4_PREDICTED_Canis_lupus_familiaris_RR	340	345	222	3.02	0.815	0.59619	0.58793	0.59202	Node208	XM_005623217_4	0.0915525
963	Node218.pdb	XM_019968374_1_PREDICTED_Bos_indicus_RRAD_and_GEM_	340	337	252	4.33	0.766	0.62502	0.63019	0.6276	Node218	XM_019968374_1	0.0616178
964	Node41.pdb	XM_052190525_1_PREDICTED_Apodemus_sylvaticus_RRAD_	341	341	331	3.8	0.837	0.82978	0.82978	0.82978	Node41	XM_052190525_1	0.0671087
965	XM_007479801_2_PREDICTED_Monodelphis_domestica_RAS	XM_015086639_2_PREDICTED_Acinonyx_jubatus_RRAD_and	340	340	218	2.99	0.757	0.588	0.588	0.588	XM_007479801_2	XM_015086639_2	0.240327
966	XM_004864195_2_PREDICTED_Heterocephalus_glaber_RRA	XM_011990630_1_PREDICTED_Mandrillus_leucophaeus_RA	342	340	245	2.99	0.914	0.65125	0.65489	0.65306	XM_004864195_2	XM_011990630_1	0.106099
967	XM_007100477_2_PREDICTED_Physeter_catodon_RRAD_and	XM_038741379_1_PREDICTED_Tachyglossus_aculeatus_RR	340	305	239	3.9	0.686	0.60109	0.66465	0.63115	XM_007100477_2	XM_038741379_1	0.224607
968	Node186.pdb	XM_005377113_2_PREDICTED_Chinchilla_lanigera_RAS_R	363	340	222	3.56	0.874	0.54624	0.58144	0.56328	Node186	XM_005377113_2	0.104076
969	XM_006988484_2_PREDICTED_Peromyscus_maniculatus_ba	XM_032265550_1_PREDICTED_Sapajus_apella_RRAD_and_G	336	340	255	3.47	0.827	0.66754	0.66015	0.66382	XM_006988484_2	XM_032265550_1	0.135383
970	XM_003260595_2_PREDICTED_Nomascus_leucogenys_RRAD_	XM_005377113_2_PREDICTED_Chinchilla_lanigera_RAS_R	340	340	288	4.1	0.681	0.70725	0.70725	0.70725	XM_003260595_2	XM_005377113_2	0.11278
971	Node331.pdb	XM_006144596_3_PREDICTED_Tupaia_chinensis_RRAD_and	627	311	195	3.01	0.785	0.29081	0.57061	0.38475	Node331	XM_006144596_3	0.110468
972	Node116.pdb	Node26.pdb	307	341	241	3.26	0.755	0.6948	0.62947	0.66051	Node116	Node26	0.247635
973	Node119.pdb	XM_011372778_2_PREDICTED_Pteropus_vampyrus_RRAD_an	468	340	223	2.89	0.834	0.44015	0.59734	0.50667	Node119	XM_011372778_2	0.0675926
974	Node122.pdb	Node269.pdb	468	414	204	3.16	0.902	0.4016	0.452	0.4253	Node122	Node269	0.0487208
975	Node41.pdb	XM_011990630_1_PREDICTED_Mandrillus_leucophaeus_RA	341	340	311	3.9	0.765	0.75837	0.76037	0.75937	Node41	XM_011990630_1	0.110283
976	Node101.pdb	Node20.pdb	346	341	235	3.92	0.753	0.58792	0.59603	0.59194	Node101	Node20	0.23707
977	Node9.pdb	XM_026007504_1_PREDICTED_Vulpes_vulpes_RRAD_and_GE	525	341	202	2.8	0.866	0.36068	0.54686	0.43445	Node9	XM_026007504_1	0.0466556
978	Node130.pdb	XM_006988484_2_PREDICTED_Peromyscus_maniculatus_ba	352	336	289	4.06	0.696	0.69131	0.72138	0.70597	Node130	XM_006988484_2	0.138356
979	Node306.pdb	Node46.pdb	340	341	264	3.79	0.761	0.6711	0.66927	0.67018	Node306	Node46	0.124196
980	Node339.pdb	XM_016120537_2_PREDICTED_Rousettus_aegyptiacus_RRA	340	340	270	2.93	0.944	0.7126	0.7126	0.7126	Node339	XM_016120537_2	0.0827376
981	Node266.pdb	XM_037835533_1_PREDICTED_Choloepus_didactylus_RRAD	340	340	295	3.73	0.753	0.73711	0.73711	0.73711	Node266	XM_037835533_1	0.0850117
982	Node186.pdb	XM_005085570_4_PREDICTED_Mesocricetus_auratus_RRAD	363	341	222	2.9	0.833	0.56285	0.59769	0.57974	Node186	XM_005085570_4	0.136025
983	Node139.pdb	Node193.pdb	467	344	261	4.02	0.923	0.48574	0.64504	0.55393	Node139	Node193	0.0758734
984	NM_001192708_1_Bos_taurus_RRAD_and_GEM_like_GTPase	XM_006913609_2_PREDICTED_Pteropus_alecto_RRAD_and_	340	340	261	3.46	0.877	0.66207	0.66207	0.66207	NM_001192708_1	XM_006913609_2	0.0830913
985	Node337.pdb	XM_037129407_1_PREDICTED_Artibeus_jamaicensis_RRAD	382	340	264	4.19	0.765	0.58333	0.64942	0.61451	Node337	XM_037129407_1	0.093668
986	Node291.pdb	XM_003801909_3_PREDICTED_Otolemur_garnettii_RRAD_a	345	340	232	3.18	0.716	0.60731	0.61581	0.61154	Node291	XM_003801909_3	0.109627
987	Node286.pdb	XM_037129407_1_PREDICTED_Artibeus_jamaicensis_RRAD	340	340	309	3.66	0.744	0.77378	0.77378	0.77378	Node286	XM_037129407_1	0.1004
988	Node107.pdb	XM_029077766_2_PREDICTED_Ornithorhynchus_anatinus_	345	307	251	3.31	0.693	0.63329	0.70457	0.66703	Node107	XM_029077766_2	0.236263
989	Node201.pdb	Node270.pdb	340	414	235	3.89	0.834	0.5954	0.49495	0.54043	Node201	Node270	0.0310752
990	Node238.pdb	XM_023230440_1_PREDICTED_Piliocolobus_tephrosceles	345	308	247	3.74	0.83	0.61558	0.68434	0.6481	Node238	XM_023230440_1	0.0871552
991	XM_004474567_2_PREDICTED_Dasypus_novemcinctus_RRAD	XM_042686425_1_PREDICTED_Dipodomys_spectabilis_RRA	340	340	255	2.66	0.871	0.67461	0.67461	0.67461	XM_004474567_2	XM_042686425_1	0.124969
992	Node88.pdb	XM_019009447_1_PREDICTED_Gorilla_gorilla_gorilla_R	366	467	210	3.1	0.857	0.52158	0.4131	0.46098	Node88	XM_019009447_1	0.0730104
993	Node217.pdb	Node306.pdb	340	340	259	4.44	0.741	0.62691	0.62691	0.62691	Node217	Node306	0.0531463
994	XM_017544499_2_PREDICTED_Cebus_imitator_RRAD_and_G	XM_036884595_1_PREDICTED_Manis_pentadactyla_RRAD_a	340	339	299	4.27	0.749	0.72907	0.73103	0.73005	XM_017544499_2	XM_036884595_1	0.116833
995	Node175.pdb	XM_011772352_2_PREDICTED_Macaca_nemestrina_RRAD_an	340	340	331	3.93	0.852	0.80975	0.80975	0.80975	Node175	XM_011772352_2	0.0564779
996	XM_037987559_1_PREDICTED_Chlorocebus_sabaeus_RRAD_	XM_046653592_1_PREDICTED_Equus_quagga_GTP_binding_	467	340	220	3.68	0.886	0.42117	0.56905	0.48386	XM_037987559_1	XM_046653592_1	0.0819199
997	XM_004755362_3_PREDICTED_Mustela_putorius_furo_RRA	XM_033188604_1_PREDICTED_Trachypithecus_francoisi_	340	340	320	3.77	0.697	0.79087	0.79087	0.79087	XM_004755362_3	XM_033188604_1	0.0962553
998	Node90.pdb	XM_021182512_1_PREDICTED_Mus_caroli_RRAD_and_GEM_l	340	333	310	3.95	0.742	0.76845	0.7832	0.77576	Node90	XM_021182512_1	0.122895
999	Node152.pdb	XM_005085570_4_PREDICTED_Mesocricetus_auratus_RRAD	340	341	246	3.94	0.797	0.62751	0.62578	0.62664	Node152	XM_005085570_4	0.134225
1000	Node19.pdb	Node262.pdb	341	414	222	3.53	0.775	0.57714	0.48012	0.52414	Node19	Node262	0.114883
1001	XM_041758862_1_PREDICTED_Vulpes_lagopus_RRAD_and_G	XM_045525960_1_PREDICTED_Lemur_catta_RRAD_and_GEM_	341	340	300	4.17	0.743	0.74116	0.74317	0.74216	XM_041758862_1	XM_045525960_1	0.093744
1002	Node262.pdb	Node40.pdb	414	341	214	3.48	0.836	0.46446	0.55871	0.5072	Node262	Node40	0.106383
1003	Node130.pdb	Node144.pdb	352	340	248	3.72	0.851	0.60976	0.62981	0.61961	Node130	Node144	0.0333666
1004	Node277.pdb	XM_032918139_1_PREDICTED_Rattus_rattus_RRAD_and_GE	414	341	251	4.6	0.793	0.50476	0.60395	0.54967	Node277	XM_032918139_1	0.142082
1005	Node266.pdb	XM_017665172_2_PREDICTED_Manis_javanica_RRAD_and_G	340	339	234	3.57	0.906	0.60826	0.60995	0.60911	Node266	XM_017665172_2	0.0773923
1006	XM_003260595_2_PREDICTED_Nomascus_leucogenys_RRAD_	XM_012752689_1_PREDICTED_Microcebus_murinus_RRAD_a	340	340	278	3.31	0.824	0.72162	0.72162	0.72162	XM_003260595_2	XM_012752689_1	0.0850464
1007	XM_004474567_2_PREDICTED_Dasypus_novemcinctus_RRAD	XM_014856335_2_PREDICTED_Equus_asinus_RRAD_and_GEM	340	340	262	3.08	0.874	0.68373	0.68373	0.68373	XM_004474567_2	XM_014856335_2	0.080391
1008	Node184.pdb	Node295.pdb	367	341	247	3.52	0.806	0.59865	0.64178	0.61945	Node184	Node295	0.0584082
1009	Node19.pdb	Node26.pdb	341	341	341	0.0	1.0	1.0	1.0	1.0	Node19	Node26	0.00294225
1010	Node280.pdb	XM_029077766_2_PREDICTED_Ornithorhynchus_anatinus_	340	307	255	3.85	0.702	0.63608	0.69864	0.66583	Node280	XM_029077766_2	0.21898
1011	Node68.pdb	Node97.pdb	342	340	294	4.13	0.799	0.71821	0.72207	0.72014	Node68	Node97	0.100677
1012	Node292.pdb	XM_031678770_1_PREDICTED_Vicugna_pacos_RRAD_and_GE	345	301	215	4.76	0.674	0.49109	0.55373	0.52044	Node292	XM_031678770_1	0.089618
1013	XM_025296072_3_PREDICTED_Bubalus_bubalis_RRAD_and_	XM_042686425_1_PREDICTED_Dipodomys_spectabilis_RRA	272	340	228	3.08	0.86	0.73507	0.59629	0.65826	XM_025296072_3	XM_042686425_1	0.105469
1014	XM_004402108_1_PREDICTED_Odobenus_rosmarus_diverge	XM_021695575_1_PREDICTED_Neomonachus_schauinslandi	340	340	239	3.99	0.908	0.60573	0.60573	0.60573	XM_004402108_1	XM_021695575_1	0.01288
1015	Node127.pdb	XM_045841219_1_PREDICTED_Phyllostomus_hastatus_RRA	468	340	225	3.74	0.876	0.4288	0.5798	0.49277	Node127	XM_045841219_1	0.112333
1016	Node28.pdb	XM_001100692_4_PREDICTED_Macaca_mulatta_RRAD_and_G	341	340	314	4.52	0.787	0.74223	0.74418	0.7432	Node28	XM_001100692_4	0.131808
1017	Node239.pdb	XM_025870359_1_PREDICTED_Callorhinus_ursinus_RRAD_	343	340	262	3.62	0.805	0.66859	0.67411	0.67134	Node239	XM_025870359_1	0.041431
1018	XM_003987456_6_PREDICTED_Felis_catus_RRAD_and_GEM_	XM_045287665_1_PREDICTED_Echinops_telfairi_RRAD_an	340	282	183	3.91	0.727	0.4514	0.53433	0.48927	XM_003987456_6	XM_045287665_1	0.158546
1019	Node90.pdb	XM_006144596_3_PREDICTED_Tupaia_chinensis_RRAD_and	340	311	197	2.34	0.919	0.54694	0.59643	0.57061	Node90	XM_006144596_3	0.0922422
1020	Node14.pdb	XM_049768637_1_PREDICTED_Suncus_etruscus_RRAD_and_	341	337	320	4.68	0.663	0.74472	0.7526	0.74864	Node14	XM_049768637_1	0.132804
1021	XM_029077766_2_PREDICTED_Ornithorhynchus_anatinus_	XM_043555763_1_PREDICTED_Prionailurus_bengalensis_	307	340	253	3.75	0.621	0.70135	0.63826	0.6683	XM_029077766_2	XM_043555763_1	0.225268
1022	Node64.pdb	XM_045841219_1_PREDICTED_Phyllostomus_hastatus_RRA	340	340	243	4.1	0.798	0.61552	0.61552	0.61552	Node64	XM_045841219_1	0.123089
1023	XM_011372778_2_PREDICTED_Pteropus_vampyrus_RRAD_an	XM_032179928_1_PREDICTED_Hylobates_moloch_RRAD_and	340	340	241	3.74	0.834	0.62268	0.62268	0.62268	XM_011372778_2	XM_032179928_1	0.115896
1024	Node291.pdb	XM_051822640_1_PREDICTED_Oryctolagus_cuniculus_RRA	345	340	312	3.12	0.728	0.80021	0.81112	0.80563	Node291	XM_051822640_1	0.103038
1025	Node186.pdb	XM_046653592_1_PREDICTED_Equus_quagga_GTP_binding_	363	340	234	3.79	0.838	0.56737	0.60368	0.58495	Node186	XM_046653592_1	0.0604527
1026	XM_040227220_1_PREDICTED_Oryx_dammah_RRAD_and_GEM_	XM_049899603_1_PREDICTED_Elephas_maximus_indicus_R	341	340	266	4.26	0.692	0.65397	0.65574	0.65485	XM_040227220_1	XM_049899603_1	0.0900761
1027	Node291.pdb	XM_007449526_1_PREDICTED_Lipotes_vexillifer_RAS_RA	345	340	337	3.44	0.81	0.82984	0.84096	0.83538	Node291	XM_007449526_1	0.0770676
1028	Node327.pdb	XM_046653592_1_PREDICTED_Equus_quagga_GTP_binding_	343	340	295	4.07	0.631	0.71329	0.71893	0.71612	Node327	XM_046653592_1	0.0567578
1029	Node194.pdb	XM_003924335_3_PREDICTED_Saimiri_boliviensis_boliv	344	340	304	3.89	0.763	0.74196	0.74994	0.74591	Node194	XM_003924335_3	0.107325
1030	Node205.pdb	XM_019009447_1_PREDICTED_Gorilla_gorilla_gorilla_R	340	467	206	3.09	0.937	0.55252	0.40727	0.46876	Node205	XM_019009447_1	0.0709401
1031	Node88.pdb	XM_024741692_1_PREDICTED_Neophocaena_asiaeoriental	366	321	227	3.32	0.775	0.55448	0.62758	0.58873	Node88	XM_024741692_1	0.0573855
1032	Node305.pdb	XM_038741379_1_PREDICTED_Tachyglossus_aculeatus_RR	352	305	221	2.97	0.724	0.56777	0.65002	0.60608	Node305	XM_038741379_1	0.224655
1033	XM_027110778_1_PREDICTED_Lagenorhynchus_obliquiden	XM_036355955_1_PREDICTED_Myotis_myotis_RRAD_and_GE	340	340	292	4.47	0.671	0.70384	0.70384	0.70384	XM_027110778_1	XM_036355955_1	0.0836515
1034	Node4.pdb	XM_016205757_1_PREDICTED_Miniopterus_natalensis_RA	627	331	216	3.55	0.764	0.31223	0.56977	0.40274	Node4	XM_016205757_1	0.0821032
1035	XM_004755362_3_PREDICTED_Mustela_putorius_furo_RRA	XM_015086639_2_PREDICTED_Acinonyx_jubatus_RRAD_and	340	340	266	3.76	0.744	0.67495	0.67495	0.67495	XM_004755362_3	XM_015086639_2	0.0605667
1036	XM_025442827_3_PREDICTED_Canis_lupus_dingo_RRAD_an	XM_029077766_2_PREDICTED_Ornithorhynchus_anatinus_	345	307	237	3.57	0.679	0.6031	0.67331	0.63621	XM_025442827_3	XM_029077766_2	0.220453
1037	Node301.pdb	XM_045450372_1_PREDICTED_Leopardus_geoffroyi_RRAD_	357	340	305	4.21	0.761	0.69344	0.72414	0.70843	Node301	XM_045450372_1	0.0488395
1038	Node64.pdb	XM_011772352_2_PREDICTED_Macaca_nemestrina_RRAD_an	340	340	275	3.86	0.847	0.70281	0.70281	0.70281	Node64	XM_011772352_2	0.0956578
1039	Node89.pdb	XM_007098093_3_PREDICTED_Panthera_tigris_RRAD_and_	340	340	276	3.97	0.757	0.69271	0.69271	0.69271	Node89	XM_007098093_3	0.0593814
1040	XM_002824566_3_PREDICTED_Pongo_abelii_RRAD_and_GEM	XM_011372778_2_PREDICTED_Pteropus_vampyrus_RRAD_an	340	340	237	3.67	0.84	0.6164	0.6164	0.6164	XM_002824566_3	XM_011372778_2	0.11323
1041	Node247.pdb	XM_008528968_1_PREDICTED_Equus_przewalskii_RAS_RAD	340	186	78	3.27	0.782	0.1978	0.34281	0.25027	Node247	XM_008528968_1	0.0929749
1042	Node97.pdb	XM_017864286_1_PREDICTED_Rhinopithecus_bieti_RRAD_	340	340	254	3.03	0.846	0.68208	0.68208	0.68208	Node97	XM_017864286_1	0.104204
1043	Node116.pdb	XM_006883133_1_PREDICTED_Elephantulus_edwardii_RAS	307	339	243	2.94	0.753	0.71126	0.64771	0.67796	Node116	XM_006883133_1	0.226599
1044	Node72.pdb	XM_018054571_1_PREDICTED_Capra_hircus_RRAD_and_GEM	340	358	222	3.53	0.901	0.57926	0.55155	0.56506	Node72	XM_018054571_1	0.0796179
1045	Node177.pdb	Node243.pdb	340	340	235	3.41	0.864	0.61302	0.61302	0.61302	Node177	Node243	0.0692735
1046	Node138.pdb	XM_019009447_1_PREDICTED_Gorilla_gorilla_gorilla_R	467	467	333	4.79	0.757	0.57661	0.57661	0.57661	Node138	XM_019009447_1	0.0374618
1047	Node313.pdb	XM_045900528_1_PREDICTED_Mirounga_angustirostris_R	352	340	246	3.49	0.837	0.61622	0.63661	0.62625	Node313	XM_045900528_1	0.0583582
1048	XM_013025368_1_PREDICTED_Dipodomys_ordii_RAS_RAD_a	XM_021008842_1_PREDICTED_Phascolarctos_cinereus_RR	340	317	223	3.69	0.704	0.5723	0.61134	0.59115	XM_013025368_1	XM_021008842_1	0.216797
1049	Node19.pdb	Node272.pdb	341	414	242	3.82	0.785	0.61106	0.50993	0.55585	Node19	Node272	0.119416
1050	Node122.pdb	Node301.pdb	468	357	222	3.83	0.815	0.4206	0.54282	0.4738	Node122	Node301	0.0344287
1051	Node228.pdb	XM_006883133_1_PREDICTED_Elephantulus_edwardii_RAS	346	339	241	3.58	0.747	0.61375	0.62569	0.61966	Node228	XM_006883133_1	0.115392
1052	Node130.pdb	XM_037835533_1_PREDICTED_Choloepus_didactylus_RRAD	352	340	261	3.89	0.732	0.63148	0.65191	0.64149	Node130	XM_037835533_1	0.11424
1053	Node27.pdb	XM_045841219_1_PREDICTED_Phyllostomus_hastatus_RRA	341	340	225	3.73	0.84	0.58702	0.58867	0.58784	Node27	XM_045841219_1	0.144674
1054	Node201.pdb	XM_019663177_1_PREDICTED_Hipposideros_armiger_RRAD	340	340	287	3.77	0.791	0.72653	0.72653	0.72653	Node201	XM_019663177_1	0.0554612
1055	XM_023724898_1_PREDICTED_Trichechus_manatus_latiro	XM_043919551_1_PREDICTED_Cervus_elaphus_RRAD_and_G	361	340	230	3.06	0.883	0.58215	0.6166	0.59887	XM_023724898_1	XM_043919551_1	0.0950706
1056	Node29.pdb	XM_043471209_1_PREDICTED_Cervus_canadensis_RRAD_an	341	340	330	4.05	0.882	0.80185	0.80398	0.80291	Node29	XM_043471209_1	0.135654
1057	Node125.pdb	XM_035260095_1_PREDICTED_Callithrix_jacchus_RRAD_a	468	340	207	2.65	0.918	0.41328	0.56208	0.47621	Node125	XM_035260095_1	0.0437207
1058	Node286.pdb	Node68.pdb	340	342	229	3.36	0.869	0.603	0.59964	0.60132	Node286	Node68	0.0928671
1059	XM_017544499_2_PREDICTED_Cebus_imitator_RRAD_and_G	XM_043919551_1_PREDICTED_Cervus_elaphus_RRAD_and_G	340	340	235	3.92	0.868	0.59606	0.59606	0.59606	XM_017544499_2	XM_043919551_1	0.0907069
1060	Node83.pdb	XM_027971647_2_PREDICTED_Ovis_aries_RRAD_and_GEM_l	341	341	297	3.85	0.751	0.73679	0.73679	0.73679	Node83	XM_027971647_2	0.101987
1061	Node14.pdb	Node186.pdb	341	363	292	4.09	0.685	0.71254	0.67321	0.69229	Node14	Node186	0.0638033
1062	Node77.pdb	XM_012088533_1_PREDICTED_Cercocebus_atys_RAS_RAD_a	340	340	312	4.05	0.75	0.76775	0.76775	0.76775	Node77	XM_012088533_1	0.118813
1063	Node205.pdb	XM_050796554_1_PREDICTED_Macaca_thibetana_thibetan	340	340	274	3.79	0.818	0.69224	0.69224	0.69224	Node205	XM_050796554_1	0.0631474
1064	XM_005623217_4_PREDICTED_Canis_lupus_familiaris_RR	XM_049899603_1_PREDICTED_Elephas_maximus_indicus_R	345	340	236	3.67	0.788	0.59907	0.60735	0.60318	XM_005623217_4	XM_049899603_1	0.104836
1065	Node19.pdb	XM_013025368_1_PREDICTED_Dipodomys_ordii_RAS_RAD_a	341	340	277	3.15	0.888	0.71806	0.72003	0.71905	Node19	XM_013025368_1	0.125693
1066	Node83.pdb	XM_044662280_1_PREDICTED_Gracilinanus_agilis_RRAD_	341	343	252	3.68	0.782	0.63211	0.62864	0.63038	Node83	XM_044662280_1	0.242601
1067	Node159.pdb	XM_008566551_1_PREDICTED_Galeopterus_variegatus_RA	340	340	238	3.32	0.882	0.6261	0.6261	0.6261	Node159	XM_008566551_1	0.0772718
1068	Node170.pdb	XM_046465107_1_PREDICTED_Marmota_monax_RRAD_and_GE	340	340	230	3.24	0.891	0.60932	0.60932	0.60932	Node170	XM_046465107_1	0.130497
1069	Node165.pdb	Node218.pdb	340	340	266	2.88	0.853	0.71792	0.71792	0.71792	Node165	Node218	0.0760518
1070	Node5.pdb	XM_007098093_3_PREDICTED_Panthera_tigris_RRAD_and_	627	340	213	3.16	0.793	0.31552	0.56674	0.40493	Node5	XM_007098093_3	0.0436336
1071	XM_003420937_2_PREDICTED_Loxodonta_africana_RRAD_a	XM_023230440_1_PREDICTED_Piliocolobus_tephrosceles	340	308	243	3.68	0.819	0.62132	0.68134	0.64992	XM_003420937_2	XM_023230440_1	0.0977997
1072	Node13.pdb	Node217.pdb	344	340	245	3.42	0.82	0.6387	0.64585	0.64226	Node13	Node217	0.0436189
1073	Node14.pdb	Node96.pdb	341	366	284	4.36	0.771	0.68225	0.63965	0.66023	Node14	Node96	0.052082
1074	Node121.pdb	Node4.pdb	468	627	227	3.87	0.758	0.42945	0.32562	0.37025	Node121	Node4	0.0375739
1075	XM_019663177_1_PREDICTED_Hipposideros_armiger_RRAD	XM_033107547_1_PREDICTED_Rhinolophus_ferrumequinum	340	336	304	3.43	0.842	0.77628	0.78479	0.78051	XM_019663177_1	XM_033107547_1	0.0474314
1076	Node48.pdb	XM_038741379_1_PREDICTED_Tachyglossus_aculeatus_RR	333	305	227	3.3	0.722	0.60744	0.65998	0.63261	Node48	XM_038741379_1	0.268221
1077	Node3.pdb	XM_003987456_6_PREDICTED_Felis_catus_RRAD_and_GEM_	627	340	212	3.67	0.764	0.30581	0.54523	0.39121	Node3	XM_003987456_6	0.0661005
1078	XM_027971647_2_PREDICTED_Ovis_aries_RRAD_and_GEM_l	XM_033188604_1_PREDICTED_Trachypithecus_francoisi_	341	340	301	4.21	0.741	0.73423	0.73619	0.73521	XM_027971647_2	XM_033188604_1	0.0979178
1079	Node321.pdb	XM_039245203_1_PREDICTED_Hyaena_hyaena_RRAD_and_GE	340	340	315	4.75	0.752	0.73737	0.73737	0.73737	Node321	XM_039245203_1	0.0586713
1080	Node19.pdb	Node4.pdb	341	627	199	3.06	0.839	0.53111	0.29585	0.37962	Node19	Node4	0.114725
1081	Node29.pdb	XM_003901565_5_PREDICTED_Papio_anubis_RRAD_and_GEM	341	340	307	4.39	0.756	0.72806	0.73002	0.72905	Node29	XM_003901565_5	0.139248
1082	Node138.pdb	XM_032265550_1_PREDICTED_Sapajus_apella_RRAD_and_G	467	340	253	4.52	0.771	0.45894	0.6152	0.52535	Node138	XM_032265550_1	0.0384396
1083	Node231.pdb	XM_023622024_1_PREDICTED_Equus_caballus_RRAD_and_G	346	340	293	4.15	0.877	0.70371	0.71506	0.70934	Node231	XM_023622024_1	0.00196501
1084	Node188.pdb	XM_048362803_1_PREDICTED_Perognathus_longimembris_	340	341	300	4.7	0.613	0.70576	0.70383	0.70483	Node188	XM_048362803_1	0.128733
1085	Node144.pdb	XM_007536758_2_PREDICTED_Erinaceus_europaeus_RAS_R	340	321	234	3.27	0.799	0.6172	0.65178	0.63401	Node144	XM_007536758_2	0.134249
1086	Node232.pdb	Node323.pdb	346	340	280	4.61	0.718	0.6559	0.66642	0.66109	Node232	Node323	0.0490031
1087	Node272.pdb	XM_016120537_2_PREDICTED_Rousettus_aegyptiacus_RRA	414	340	271	3.79	0.712	0.56038	0.671	0.61055	Node272	XM_016120537_2	0.0791771
1088	Node230.pdb	XM_007536758_2_PREDICTED_Erinaceus_europaeus_RAS_R	346	321	235	3.8	0.77	0.59679	0.64058	0.61789	Node230	XM_007536758_2	0.111091
1089	XM_008528968_1_PREDICTED_Equus_przewalskii_RAS_RAD	XM_043919551_1_PREDICTED_Cervus_elaphus_RRAD_and_G	186	340	81	2.97	0.852	0.36735	0.21148	0.26807	XM_008528968_1	XM_043919551_1	0.078541
1090	Node280.pdb	XM_010831252_1_PREDICTED_Bison_bison_bison_RAS_RAD	340	340	327	4.35	0.765	0.78728	0.78728	0.78728	Node280	XM_010831252_1	0.0578099
1091	XM_029077766_2_PREDICTED_Ornithorhynchus_anatinus_	XM_045900528_1_PREDICTED_Mirounga_angustirostris_R	307	340	239	3.7	0.674	0.6717	0.61061	0.63966	XM_029077766_2	XM_045900528_1	0.223456
1092	XM_026406123_1_PREDICTED_Urocitellus_parryii_RRAD_	XM_045450372_1_PREDICTED_Leopardus_geoffroyi_RRAD_	340	340	297	4.03	0.754	0.7415	0.7415	0.7415	XM_026406123_1	XM_045450372_1	0.13124
1093	Node101.pdb	XM_027390645_2_PREDICTED_Cricetulus_griseus_RRAD_a	346	333	232	3.75	0.789	0.5977	0.61994	0.60862	Node101	XM_027390645_2	0.217489
1094	XM_032622712_1_PREDICTED_Phocoena_sinus_RRAD_and_G	XM_049899603_1_PREDICTED_Elephas_maximus_indicus_R	340	340	238	3.64	0.828	0.60754	0.60754	0.60754	XM_032622712_1	XM_049899603_1	0.0946014
1095	Node130.pdb	Node222.pdb	352	340	293	4.82	0.584	0.65302	0.67355	0.66311	Node130	Node222	0.10295
1096	Node61.pdb	XM_004755362_3_PREDICTED_Mustela_putorius_furo_RRA	343	340	297	4.24	0.69	0.71929	0.72513	0.72222	Node61	XM_004755362_3	0.0747346
1097	Node15.pdb	XM_002824566_3_PREDICTED_Pongo_abelii_RRAD_and_GEM	341	340	242	3.51	0.868	0.62894	0.63069	0.62981	Node15	XM_002824566_3	0.0843523
1098	Node112.pdb	Node186.pdb	339	363	222	3.16	0.802	0.59386	0.55628	0.57445	Node112	Node186	0.229048
1099	XM_032481695_1_PREDICTED_Camelus_ferus_RRAD_and_GE	XM_051980438_1_PREDICTED_Antechinus_flavipes_RRAD_	338	339	252	3.62	0.694	0.64592	0.64415	0.64504	XM_032481695_1	XM_051980438_1	0.243584
1100	Node12.pdb	XM_038310306_1_PREDICTED_Arvicola_amphibius_RRAD_a	370	341	303	4.09	0.776	0.67379	0.72466	0.69825	Node12	XM_038310306_1	0.100855
1101	Node205.pdb	XM_023622024_1_PREDICTED_Equus_caballus_RRAD_and_G	340	340	275	3.44	0.825	0.7127	0.7127	0.7127	Node205	XM_023622024_1	0.0313043
1102	Node64.pdb	Node71.pdb	340	341	257	3.03	0.837	0.68141	0.67951	0.68046	Node64	Node71	0.0533681
1103	Node186.pdb	XM_019009447_1_PREDICTED_Gorilla_gorilla_gorilla_R	363	467	228	3.35	0.781	0.55765	0.43985	0.49167	Node186	XM_019009447_1	0.0859517
1104	Node217.pdb	XM_017864286_1_PREDICTED_Rhinopithecus_bieti_RRAD_	340	340	286	4.72	0.822	0.66038	0.66038	0.66038	Node217	XM_017864286_1	0.0728493
1105	Node157.pdb	Node35.pdb	340	341	285	4.03	0.786	0.70286	0.70097	0.70192	Node157	Node35	0.110717
1106	XM_001100692_4_PREDICTED_Macaca_mulatta_RRAD_and_G	XM_032481695_1_PREDICTED_Camelus_ferus_RRAD_and_GE	340	338	308	4.28	0.747	0.75387	0.75795	0.7559	XM_001100692_4	XM_032481695_1	0.0974226
1107	Node202.pdb	XM_007098093_3_PREDICTED_Panthera_tigris_RRAD_and_	338	340	282	3.89	0.723	0.69916	0.69544	0.69729	Node202	XM_007098093_3	0.079474
1108	Node73.pdb	Node77.pdb	340	340	235	3.44	0.932	0.61597	0.61597	0.61597	Node73	Node77	0.00294788
1109	Node10.pdb	XM_027553330_1_PREDICTED_Bos_indicus_x_Bos_taurus_	525	340	205	3.35	0.859	0.35924	0.54518	0.43279	Node10	XM_027553330_1	0.0485096
1110	Node108.pdb	Node88.pdb	344	366	300	4.78	0.643	0.67906	0.64319	0.66066	Node108	Node88	0.175532
1111	Node126.pdb	Node84.pdb	468	340	229	3.53	0.834	0.44174	0.598	0.5079	Node126	Node84	0.114664
1112	Node231.pdb	XM_016120537_2_PREDICTED_Rousettus_aegyptiacus_RRA	346	340	242	3.58	0.793	0.60989	0.61993	0.61487	Node231	XM_016120537_2	0.0707338
1113	Node179.pdb	Node39.pdb	340	341	242	3.6	0.818	0.6256	0.62387	0.62473	Node179	Node39	0.0972967
1114	Node251.pdb	XM_008839903_2_PREDICTED_Nannospalax_galili_RRAD_a	340	341	309	4.27	0.67	0.74577	0.74379	0.74478	Node251	XM_008839903_2	0.113418
1115	Node158.pdb	Node165.pdb	340	340	309	4.08	0.796	0.75824	0.75824	0.75824	Node158	Node165	0.0342281
1116	Node26.pdb	XM_027571459_2_PREDICTED_Zalophus_californianus_RR	341	340	288	4.22	0.74	0.71571	0.71766	0.71668	Node26	XM_027571459_2	0.121881
1117	Node48.pdb	XM_031361298_1_PREDICTED_Mastomys_coucha_RRAD_and_	333	341	247	3.4	0.874	0.6495	0.63531	0.64235	Node48	XM_031361298_1	0.0856186
1118	Node228.pdb	XM_003260595_2_PREDICTED_Nomascus_leucogenys_RRAD_	346	340	244	3.57	0.746	0.6152	0.62541	0.62026	Node228	XM_003260595_2	0.07105
1119	XM_023230440_1_PREDICTED_Piliocolobus_tephrosceles	XM_048362803_1_PREDICTED_Perognathus_longimembris_	308	341	245	3.56	0.82	0.69047	0.628	0.65771	XM_023230440_1	XM_048362803_1	0.118192
1120	XM_012088533_1_PREDICTED_Cercocebus_atys_RAS_RAD_a	XM_021695575_1_PREDICTED_Neomonachus_schauinslandi	340	340	236	3.91	0.886	0.60144	0.60144	0.60144	XM_012088533_1	XM_021695575_1	0.0793363
1121	Node201.pdb	XM_049768637_1_PREDICTED_Suncus_etruscus_RRAD_and_	340	337	233	3.67	0.777	0.60623	0.61135	0.60878	Node201	XM_049768637_1	0.124203
1122	Node269.pdb	Node339.pdb	414	340	243	3.45	0.86	0.52556	0.63352	0.57442	Node269	Node339	0.0628913
1123	Node152.pdb	Node266.pdb	340	340	255	3.99	0.824	0.6442	0.6442	0.6442	Node152	Node266	0.082725
1124	Node232.pdb	Node333.pdb	346	389	253	4.0	0.874	0.6177	0.5546	0.5844	Node232	Node333	0.0554933
1125	Node7.pdb	XM_025870359_1_PREDICTED_Callorhinus_ursinus_RRAD_	610	340	215	3.61	0.772	0.31966	0.55554	0.40528	Node7	XM_025870359_1	0.0270021
1126	XM_043555763_1_PREDICTED_Prionailurus_bengalensis_	XM_046465107_1_PREDICTED_Marmota_monax_RRAD_and_GE	340	340	227	3.15	0.885	0.60436	0.60436	0.60436	XM_043555763_1	XM_046465107_1	0.128984
1127	Node277.pdb	XM_011372778_2_PREDICTED_Pteropus_vampyrus_RRAD_an	414	340	246	3.8	0.789	0.51658	0.61995	0.56345	Node277	XM_011372778_2	0.0759474
1128	Node188.pdb	XM_004421250_2_PREDICTED_Ceratotherium_simum_simum	340	340	285	4.56	0.695	0.67983	0.67983	0.67983	Node188	XM_004421250_2	0.089124
1129	XM_036199393_1_PREDICTED_Onychomys_torridus_RRAD_a	XM_045287665_1_PREDICTED_Echinops_telfairi_RRAD_an	336	282	175	4.12	0.714	0.43635	0.51164	0.47101	XM_036199393_1	XM_045287665_1	0.186684
1130	XM_006913609_2_PREDICTED_Pteropus_alecto_RRAD_and_	XM_049613126_1_PREDICTED_Panthera_uncia_RRAD_and_G	340	343	262	3.65	0.809	0.65721	0.65191	0.65455	XM_006913609_2	XM_049613126_1	0.0781544
1131	Node2.pdb	Node68.pdb	627	342	201	3.37	0.836	0.29364	0.5222	0.37539	Node2	Node68	0.0927744
1132	XM_017665172_2_PREDICTED_Manis_javanica_RRAD_and_G	XM_023622024_1_PREDICTED_Equus_caballus_RRAD_and_G	339	340	238	3.44	0.807	0.62147	0.61975	0.62061	XM_017665172_2	XM_023622024_1	0.0722294
1133	XM_032343807_1_PREDICTED_Mustela_erminea_RRAD_and_	XM_037129407_1_PREDICTED_Artibeus_jamaicensis_RRAD	340	340	277	3.11	0.935	0.71895	0.71895	0.71895	XM_032343807_1	XM_037129407_1	0.101477
1134	Node328.pdb	XM_004474567_2_PREDICTED_Dasypus_novemcinctus_RRAD	338	340	261	3.73	0.762	0.66864	0.66496	0.66679	Node328	XM_004474567_2	0.0934736
1135	Node165.pdb	Node208.pdb	340	340	261	3.13	0.908	0.68401	0.68401	0.68401	Node165	Node208	0.0974842
1136	XM_003420937_2_PREDICTED_Loxodonta_africana_RRAD_a	XM_045287665_1_PREDICTED_Echinops_telfairi_RRAD_an	340	282	183	3.82	0.705	0.45204	0.53465	0.48984	XM_003420937_2	XM_045287665_1	0.103708
1137	Node29.pdb	XM_051143407_1_PREDICTED_Acomys_russatus_RRAD_and_	341	336	247	4.21	0.789	0.60186	0.61008	0.60597	Node29	XM_051143407_1	0.0875496
1138	Node232.pdb	XM_007479801_2_PREDICTED_Monodelphis_domestica_RAS	346	340	234	3.57	0.722	0.5972	0.60711	0.60211	Node232	XM_007479801_2	0.242772
1139	Node221.pdb	XM_036355955_1_PREDICTED_Myotis_myotis_RRAD_and_GE	340	340	252	3.16	0.837	0.6561	0.6561	0.6561	Node221	XM_036355955_1	0.0681512
1140	XM_007180539_1_PREDICTED_Balaenoptera_acutorostrat	XM_033107547_1_PREDICTED_Rhinolophus_ferrumequinum	340	336	242	2.98	0.81	0.64367	0.65093	0.64728	XM_007180539_1	XM_033107547_1	0.0780251
1141	Node292.pdb	XM_027390645_2_PREDICTED_Cricetulus_griseus_RRAD_a	345	333	230	3.09	0.809	0.60333	0.62406	0.61351	Node292	XM_027390645_2	0.117821
1142	Node125.pdb	XM_033851357_1_PREDICTED_Tursiops_truncatus_RRAD_a	468	340	231	3.34	0.892	0.44496	0.60105	0.5112	Node125	XM_033851357_1	0.0874225
1143	Node20.pdb	XM_023724898_1_PREDICTED_Trichechus_manatus_latiro	341	361	227	3.55	0.877	0.59463	0.56317	0.57846	Node20	XM_023724898_1	0.162288
1144	Node13.pdb	Node207.pdb	344	340	259	4.22	0.78	0.63205	0.63891	0.63546	Node13	Node207	0.0704575
1145	XM_034498612_1_PREDICTED_Arvicanthis_niloticus_RRA	XM_043919551_1_PREDICTED_Cervus_elaphus_RRAD_and_G	341	340	267	3.82	0.843	0.6737	0.67554	0.67462	XM_034498612_1	XM_043919551_1	0.131699
1146	Node187.pdb	Node237.pdb	363	422	271	4.03	0.808	0.62907	0.54808	0.58562	Node187	Node237	0.0561502
1147	Node261.pdb	XM_025919283_1_PREDICTED_Puma_concolor_RRAD_and_GE	418	295	190	2.1	0.863	0.43643	0.6137	0.51001	Node261	XM_025919283_1	0.0420159
1148	Node168.pdb	XM_029952605_1_PREDICTED_Suricata_suricatta_RRAD_a	340	342	304	4.12	0.704	0.73654	0.73266	0.7346	Node168	XM_029952605_1	0.0895068
1149	Node29.pdb	Node84.pdb	341	340	239	3.39	0.849	0.61722	0.61892	0.61807	Node29	Node84	0.13932
1150	XM_016205757_1_PREDICTED_Miniopterus_natalensis_RA	XM_043555763_1_PREDICTED_Prionailurus_bengalensis_	331	340	204	3.08	0.833	0.56151	0.54724	0.5543	XM_016205757_1	XM_043555763_1	0.100426
1151	Node140.pdb	Node23.pdb	340	341	245	3.78	0.824	0.62147	0.61978	0.62062	Node140	Node23	0.126638
1152	XM_007180539_1_PREDICTED_Balaenoptera_acutorostrat	XM_032343807_1_PREDICTED_Mustela_erminea_RRAD_and_	340	340	276	3.55	0.833	0.71407	0.71407	0.71407	XM_007180539_1	XM_032343807_1	0.0670783
1153	Node262.pdb	XM_012088533_1_PREDICTED_Cercocebus_atys_RAS_RAD_a	414	340	253	4.23	0.727	0.50768	0.60724	0.55275	Node262	XM_012088533_1	0.0772205
1154	Node120.pdb	XM_011930962_1_PREDICTED_Colobus_angolensis_pallia	468	208	83	3.68	0.819	0.15297	0.31675	0.20547	Node120	XM_011930962_1	0.122836
1155	Node328.pdb	XM_018054571_1_PREDICTED_Capra_hircus_RRAD_and_GEM	338	358	232	3.75	0.871	0.59587	0.56454	0.57977	Node328	XM_018054571_1	0.0634798
1156	Node179.pdb	Node29.pdb	340	341	318	3.85	0.752	0.78311	0.78102	0.78207	Node179	Node29	0.127664
1157	Node261.pdb	XM_023230440_1_PREDICTED_Piliocolobus_tephrosceles	418	308	231	3.4	0.797	0.49381	0.65797	0.56397	Node261	XM_023230440_1	0.0833593
1158	Node232.pdb	XM_033188604_1_PREDICTED_Trachypithecus_francoisi_	346	340	317	3.78	0.808	0.78601	0.79882	0.79236	Node232	XM_033188604_1	0.0772561
1159	Node158.pdb	Node175.pdb	340	340	312	3.92	0.769	0.77467	0.77467	0.77467	Node158	Node175	0.0564177
1160	Node130.pdb	Node232.pdb	352	346	262	4.11	0.698	0.62262	0.63242	0.62745	Node130	Node232	0.0795108
1161	Node16.pdb	XM_042942694_1_PREDICTED_Panthera_leo_RRAD_and_GEM	341	273	225	2.88	0.893	0.60247	0.74516	0.66615	Node16	XM_042942694_1	0.0850405
1162	Node337.pdb	XM_008528968_1_PREDICTED_Equus_przewalskii_RAS_RAD	382	186	78	3.28	0.833	0.18029	0.34825	0.23709	Node337	XM_008528968_1	0.0742993
1163	Node127.pdb	XM_036199393_1_PREDICTED_Onychomys_torridus_RRAD_a	468	336	215	3.52	0.805	0.41478	0.56905	0.47953	Node127	XM_036199393_1	0.133802
1164	Node40.pdb	XM_036884595_1_PREDICTED_Manis_pentadactyla_RRAD_a	341	339	268	3.75	0.828	0.67437	0.6781	0.67625	Node40	XM_036884595_1	0.136814
1165	XM_029077766_2_PREDICTED_Ornithorhynchus_anatinus_	XM_043980377_1_PREDICTED_Dromiciops_gliroides_RRAD	307	234	143	2.54	0.72	0.42646	0.55126	0.48087	XM_029077766_2	XM_043980377_1	0.283314
1166	Node205.pdb	Node225.pdb	340	340	275	3.96	0.742	0.69155	0.69155	0.69155	Node205	Node225	0.0487993
1167	Node26.pdb	XM_009427474_3_PREDICTED_Pan_troglodytes_RRAD_and_	341	341	280	3.93	0.814	0.70468	0.70468	0.70468	Node26	XM_009427474_3	0.120591
1168	Node126.pdb	XM_014856335_2_PREDICTED_Equus_asinus_RRAD_and_GEM	468	340	239	3.75	0.854	0.45063	0.6075	0.51718	Node126	XM_014856335_2	0.079492
1169	Node206.pdb	XM_045450372_1_PREDICTED_Leopardus_geoffroyi_RRAD_	340	340	331	4.46	0.825	0.78401	0.78401	0.78401	Node206	XM_045450372_1	0.0487823
1170	Node54.pdb	XM_011372778_2_PREDICTED_Pteropus_vampyrus_RRAD_an	336	340	238	3.77	0.786	0.6156	0.60877	0.61216	Node54	XM_011372778_2	0.136962
1171	Node332.pdb	XM_041634112_1_PREDICTED_Microtus_oregoni_RRAD_and	389	333	244	2.67	0.881	0.57742	0.66934	0.61995	Node332	XM_041634112_1	0.136336
1172	Node225.pdb	Node291.pdb	340	345	221	3.22	0.778	0.58967	0.5815	0.58556	Node225	Node291	0.0947068
1173	Node272.pdb	XM_005623217_4_PREDICTED_Canis_lupus_familiaris_RR	414	345	245	3.82	0.841	0.52047	0.61834	0.56512	Node272	XM_005623217_4	0.0413673
1174	Node100.pdb	Node9.pdb	351	525	212	3.62	0.802	0.53392	0.36384	0.43242	Node100	Node9	0.0793969
1175	Node4.pdb	XM_019663177_1_PREDICTED_Hipposideros_armiger_RRAD	627	340	201	3.16	0.816	0.29799	0.53609	0.38261	Node4	XM_019663177_1	0.0841228
1176	Node158.pdb	XM_040620901_1_PREDICTED_Ursus_maritimus_RRAD_and_	340	340	238	3.64	0.824	0.61337	0.61337	0.61337	Node158	XM_040620901_1	0.0884857
1177	Node120.pdb	XM_019968374_1_PREDICTED_Bos_indicus_RRAD_and_GEM_	468	337	209	3.17	0.885	0.41276	0.56577	0.47716	Node120	XM_019968374_1	0.0588555
1178	Node208.pdb	XM_028788542_1_PREDICTED_Grammomys_surdaster_RRAD_	340	341	266	3.66	0.805	0.67096	0.66915	0.67005	Node208	XM_028788542_1	0.151508
1179	Node5.pdb	XM_003901565_5_PREDICTED_Papio_anubis_RRAD_and_GEM	627	340	207	3.08	0.802	0.30576	0.5477	0.39195	Node5	XM_003901565_5	0.0698728
1180	Node123.pdb	XM_045450372_1_PREDICTED_Leopardus_geoffroyi_RRAD_	468	340	216	3.25	0.833	0.42508	0.57768	0.48962	Node123	XM_045450372_1	0.074824
1181	Node272.pdb	XM_011930962_1_PREDICTED_Colobus_angolensis_pallia	414	208	76	3.71	0.855	0.15987	0.30077	0.20833	Node272	XM_011930962_1	0.152595
1182	Node269.pdb	Node74.pdb	414	340	233	3.77	0.828	0.50059	0.60353	0.54716	Node269	Node74	0.110945
1183	Node64.pdb	XM_039245203_1_PREDICTED_Hyaena_hyaena_RRAD_and_GE	340	340	265	4.43	0.774	0.65335	0.65335	0.65335	Node64	XM_039245203_1	0.0999012
1184	XM_019009447_1_PREDICTED_Gorilla_gorilla_gorilla_R	XM_025919283_1_PREDICTED_Puma_concolor_RRAD_and_GE	467	295	195	2.26	0.897	0.39896	0.62388	0.48651	XM_019009447_1	XM_025919283_1	0.103268
1185	XM_011930962_1_PREDICTED_Colobus_angolensis_pallia	XM_019009447_1_PREDICTED_Gorilla_gorilla_gorilla_R	208	467	82	3.67	0.878	0.31325	0.15137	0.20338	XM_011930962_1	XM_019009447_1	0.0996039
1186	Node298.pdb	XM_003924335_3_PREDICTED_Saimiri_boliviensis_boliv	339	340	226	2.84	0.858	0.60939	0.60768	0.60854	Node298	XM_003924335_3	0.115422
1187	Node13.pdb	Node54.pdb	344	336	285	4.28	0.818	0.67388	0.68815	0.68094	Node13	Node54	0.0813599
1188	Node112.pdb	XM_004864195_2_PREDICTED_Heterocephalus_glaber_RRA	339	342	292	3.76	0.688	0.72728	0.72147	0.72436	Node112	XM_004864195_2	0.24021
1189	Node193.pdb	XM_008566551_1_PREDICTED_Galeopterus_variegatus_RA	344	340	300	3.78	0.79	0.73796	0.74591	0.74191	Node193	XM_008566551_1	0.0724392
1190	Node23.pdb	XM_017864286_1_PREDICTED_Rhinopithecus_bieti_RRAD_	341	340	236	3.49	0.864	0.61268	0.61434	0.61349	Node23	XM_017864286_1	0.128918
1191	Node38.pdb	Node9.pdb	341	525	207	2.83	0.821	0.55728	0.36803	0.44308	Node38	Node9	0.0847115
1192	Node119.pdb	Node251.pdb	468	340	207	2.84	0.836	0.41297	0.5618	0.4759	Node119	Node251	0.0531338
1193	Node121.pdb	Node46.pdb	468	341	215	3.26	0.837	0.41858	0.56566	0.48096	Node121	Node46	0.110955
1194	XM_026406123_1_PREDICTED_Urocitellus_parryii_RRAD_	XM_031036681_1_PREDICTED_Leptonychotes_weddellii_R	340	316	141	2.75	0.915	0.38077	0.40837	0.39411	XM_026406123_1	XM_031036681_1	0.107711
1195	XM_025442827_3_PREDICTED_Canis_lupus_dingo_RRAD_an	XM_031955028_1_PREDICTED_Sarcophilus_harrisii_RRAD	345	339	315	3.86	0.632	0.76772	0.78006	0.77384	XM_025442827_3	XM_031955028_1	0.246135
1196	XM_028788542_1_PREDICTED_Grammomys_surdaster_RRAD_	XM_030854517_1_PREDICTED_Globicephala_melas_RRAD_a	341	340	294	4.07	0.724	0.70232	0.70417	0.70325	XM_028788542_1	XM_030854517_1	0.128156
1197	Node130.pdb	XM_034498612_1_PREDICTED_Arvicanthis_niloticus_RRA	352	341	287	4.56	0.697	0.65466	0.67339	0.66389	Node130	XM_034498612_1	0.134218
1198	Node124.pdb	Node18.pdb	468	341	209	2.91	0.847	0.41241	0.55831	0.47424	Node124	Node18	0.109666
1199	Node175.pdb	XM_025919283_1_PREDICTED_Puma_concolor_RRAD_and_GE	340	295	193	1.78	0.933	0.54521	0.62625	0.58293	Node175	XM_025919283_1	0.0765402
1200	Node73.pdb	XM_012466673_1_PREDICTED_Aotus_nancymaae_RRAD_and_	340	340	313	4.0	0.754	0.77118	0.77118	0.77118	Node73	XM_012466673_1	0.128278
1201	Node12.pdb	XM_004864195_2_PREDICTED_Heterocephalus_glaber_RRA	370	342	223	3.45	0.852	0.53821	0.57996	0.55829	Node12	XM_004864195_2	0.0757288
1202	Node138.pdb	Node231.pdb	467	346	241	3.91	0.784	0.44982	0.59425	0.51174	Node138	Node231	0.074011
1203	Node38.pdb	XM_011772352_2_PREDICTED_Macaca_nemestrina_RRAD_an	341	340	248	3.19	0.923	0.64234	0.6441	0.64322	Node38	XM_011772352_2	0.102198
1204	XM_023622024_1_PREDICTED_Equus_caballus_RRAD_and_G	XM_029077766_2_PREDICTED_Ornithorhynchus_anatinus_	340	307	255	3.28	0.694	0.65868	0.72435	0.68991	XM_023622024_1	XM_029077766_2	0.221576
1205	XM_031955028_1_PREDICTED_Sarcophilus_harrisii_RRAD	XM_032622712_1_PREDICTED_Phocoena_sinus_RRAD_and_G	339	340	304	4.12	0.664	0.73838	0.73644	0.73741	XM_031955028_1	XM_032622712_1	0.259492
1206	XM_032179928_1_PREDICTED_Hylobates_moloch_RRAD_and	XM_051143407_1_PREDICTED_Acomys_russatus_RRAD_and_	340	336	252	3.65	0.821	0.63721	0.6442	0.64067	XM_032179928_1	XM_051143407_1	0.146491
1207	Node283.pdb	Node305.pdb	340	352	246	3.82	0.825	0.63338	0.61303	0.62305	Node283	Node305	0.0680761
1208	Node202.pdb	XM_032265550_1_PREDICTED_Sapajus_apella_RRAD_and_G	338	340	226	3.18	0.894	0.59924	0.59589	0.59756	Node202	XM_032265550_1	0.103867
1209	Node152.pdb	XM_037037712_1_PREDICTED_Sturnira_hondurensis_RRAD	340	340	324	4.55	0.744	0.76373	0.76373	0.76373	Node152	XM_037037712_1	0.112224
1210	XM_008065271_2_PREDICTED_Carlito_syrichta_RRAD_and	XM_027110778_1_PREDICTED_Lagenorhynchus_obliquiden	340	340	297	4.34	0.67	0.70788	0.70788	0.70788	XM_008065271_2	XM_027110778_1	0.0928917
1211	Node186.pdb	XM_037037712_1_PREDICTED_Sturnira_hondurensis_RRAD	363	340	256	3.51	0.801	0.62485	0.66446	0.64404	Node186	XM_037037712_1	0.101284
1212	Node328.pdb	XM_031955028_1_PREDICTED_Sarcophilus_harrisii_RRAD	338	339	229	3.6	0.742	0.59805	0.59638	0.59722	Node328	XM_031955028_1	0.255812
1213	Node313.pdb	XM_016205757_1_PREDICTED_Miniopterus_natalensis_RA	352	331	206	2.93	0.845	0.5365	0.56906	0.5523	Node313	XM_016205757_1	0.0892655
1214	XM_021182512_1_PREDICTED_Mus_caroli_RRAD_and_GEM_l	XM_036842027_1_PREDICTED_Balaenoptera_musculus_RRA	333	340	318	4.03	0.739	0.79092	0.77613	0.78342	XM_021182512_1	XM_036842027_1	0.135714
1215	XM_036199393_1_PREDICTED_Onychomys_torridus_RRAD_a	XM_037987559_1_PREDICTED_Chlorocebus_sabaeus_RRAD_	336	467	224	3.79	0.786	0.57967	0.42497	0.49018	XM_036199393_1	XM_037987559_1	0.128832
1216	XM_031678770_1_PREDICTED_Vicugna_pacos_RRAD_and_GE	XM_034498612_1_PREDICTED_Arvicanthis_niloticus_RRA	301	341	188	3.71	0.798	0.53024	0.47292	0.49992	XM_031678770_1	XM_034498612_1	0.138167
1217	Node101.pdb	Node317.pdb	346	352	234	3.99	0.765	0.58573	0.57635	0.581	Node101	Node317	0.213216
1218	XM_004864195_2_PREDICTED_Heterocephalus_glaber_RRA	XM_025919283_1_PREDICTED_Puma_concolor_RRAD_and_GE	342	295	229	3.4	0.755	0.59147	0.67949	0.63238	XM_004864195_2	XM_025919283_1	0.132433
1219	Node251.pdb	Node28.pdb	340	341	271	3.88	0.834	0.68249	0.68064	0.68156	Node251	Node28	0.129139
1220	XM_045287665_1_PREDICTED_Echinops_telfairi_RRAD_an	XM_046653592_1_PREDICTED_Equus_quagga_GTP_binding_	282	340	172	3.99	0.744	0.50439	0.42561	0.46159	XM_045287665_1	XM_046653592_1	0.140981
1221	Node73.pdb	XM_034498612_1_PREDICTED_Arvicanthis_niloticus_RRA	340	341	248	4.16	0.859	0.62	0.61831	0.61916	Node73	XM_034498612_1	0.147301
1222	XM_005085570_4_PREDICTED_Mesocricetus_auratus_RRAD	XM_034498612_1_PREDICTED_Arvicanthis_niloticus_RRA	341	341	240	3.38	0.854	0.62349	0.62349	0.62349	XM_005085570_4	XM_034498612_1	0.0961305
1223	Node303.pdb	XM_025442827_3_PREDICTED_Canis_lupus_dingo_RRAD_an	352	345	219	3.78	0.849	0.54869	0.55922	0.5539	Node303	XM_025442827_3	0.0737628
1224	Node283.pdb	XM_045900528_1_PREDICTED_Mirounga_angustirostris_R	340	340	233	3.28	0.957	0.61297	0.61297	0.61297	Node283	XM_045900528_1	0.0280477
1225	Node228.pdb	XM_029237411_1_PREDICTED_Monodon_monoceros_RRAD_an	346	340	261	4.14	0.82	0.63448	0.64481	0.6396	Node228	XM_029237411_1	0.040581
1226	XM_007098093_3_PREDICTED_Panthera_tigris_RRAD_and_	XM_032856406_1_PREDICTED_Lontra_canadensis_RRAD_an	340	340	241	3.9	0.822	0.61553	0.61553	0.61553	XM_007098093_3	XM_032856406_1	0.0531987
1227	Node245.pdb	XM_032179928_1_PREDICTED_Hylobates_moloch_RRAD_and	340	340	278	3.2	0.842	0.72392	0.72392	0.72392	Node245	XM_032179928_1	0.0965455
1228	Node238.pdb	XM_048362803_1_PREDICTED_Perognathus_longimembris_	345	341	268	3.58	0.705	0.66999	0.67728	0.67361	Node238	XM_048362803_1	0.110593
1229	Node9.pdb	XM_033765070_1_PREDICTED_Fukomys_damarensis_RRAD_a	525	339	206	3.39	0.791	0.35787	0.54264	0.43101	Node9	XM_033765070_1	0.0907795
1230	Node23.pdb	XM_048444987_1_PREDICTED_Myodes_glareolus_RRAD_and	341	341	246	3.85	0.817	0.62894	0.62894	0.62894	Node23	XM_048444987_1	0.0827934
1231	Node264.pdb	XM_046465107_1_PREDICTED_Marmota_monax_RRAD_and_GE	340	340	225	3.09	0.876	0.59951	0.59951	0.59951	Node264	XM_046465107_1	0.113298
1232	Node205.pdb	XM_049899603_1_PREDICTED_Elephas_maximus_indicus_R	340	340	259	4.14	0.764	0.64692	0.64692	0.64692	Node205	XM_049899603_1	0.0703448
1233	XM_030854517_1_PREDICTED_Globicephala_melas_RRAD_a	XM_033765070_1_PREDICTED_Fukomys_damarensis_RRAD_a	340	339	233	3.47	0.837	0.60972	0.61143	0.61057	XM_030854517_1	XM_033765070_1	0.107797
1234	Node47.pdb	XM_032856406_1_PREDICTED_Lontra_canadensis_RRAD_an	333	340	259	3.03	0.819	0.70126	0.68758	0.69435	Node47	XM_032856406_1	0.14782
1235	XM_008566551_1_PREDICTED_Galeopterus_variegatus_RA	XM_021695575_1_PREDICTED_Neomonachus_schauinslandi	340	340	245	3.86	0.841	0.62061	0.62061	0.62061	XM_008566551_1	XM_021695575_1	0.0769573
1236	Node138.pdb	XM_014856335_2_PREDICTED_Equus_asinus_RRAD_and_GEM	467	340	222	3.47	0.878	0.42843	0.57876	0.49216	Node138	XM_014856335_2	0.0773753
1237	Node157.pdb	XM_023622024_1_PREDICTED_Equus_caballus_RRAD_and_G	340	340	319	3.89	0.806	0.79109	0.79109	0.79109	Node157	XM_023622024_1	0.0750383
1238	XM_003260595_2_PREDICTED_Nomascus_leucogenys_RRAD_	XM_032404536_1_PREDICTED_Phoca_vitulina_RRAD_and_G	340	340	237	3.86	0.848	0.60419	0.60419	0.60419	XM_003260595_2	XM_032404536_1	0.0848951
1239	Node247.pdb	Node68.pdb	340	342	283	3.58	0.746	0.72114	0.71724	0.71918	Node247	Node68	0.0983587
1240	XM_045154677_1_PREDICTED_Jaculus_jaculus_RRAD_and_	XM_048444987_1_PREDICTED_Myodes_glareolus_RRAD_and	335	341	269	3.79	0.807	0.69618	0.6847	0.69039	XM_045154677_1	XM_048444987_1	0.133651
1241	Node225.pdb	Node281.pdb	340	340	275	4.02	0.782	0.68427	0.68427	0.68427	Node225	Node281	0.0822226
1242	Node175.pdb	Node225.pdb	340	340	312	4.11	0.821	0.76181	0.76181	0.76181	Node175	Node225	0.0690892
1243	Node194.pdb	XM_004864195_2_PREDICTED_Heterocephalus_glaber_RRA	344	342	247	2.99	0.83	0.64631	0.64987	0.64808	Node194	XM_004864195_2	0.114278
1244	Node243.pdb	XM_004421250_2_PREDICTED_Ceratotherium_simum_simum	340	340	286	4.5	0.738	0.69422	0.69422	0.69422	Node243	XM_004421250_2	0.0605664
1245	Node269.pdb	Node64.pdb	414	340	250	4.06	0.816	0.52029	0.62522	0.56777	Node269	Node64	0.0891878
1246	Node205.pdb	XM_039851849_1_PREDICTED_Pteropus_giganteus_RRAD_a	340	340	245	3.63	0.837	0.6324	0.6324	0.6324	Node205	XM_039851849_1	0.04911
1247	Node29.pdb	XM_049899603_1_PREDICTED_Elephas_maximus_indicus_R	341	340	239	3.88	0.77	0.60512	0.60679	0.60595	Node29	XM_049899603_1	0.147749
1248	Node28.pdb	XM_031678770_1_PREDICTED_Vicugna_pacos_RRAD_and_GE	341	301	176	4.21	0.801	0.43414	0.48688	0.45895	Node28	XM_031678770_1	0.134116
1249	Node100.pdb	XM_046653592_1_PREDICTED_Equus_quagga_GTP_binding_	351	340	289	4.65	0.713	0.65309	0.67189	0.66235	Node100	XM_046653592_1	0.100189
1250	Node170.pdb	XM_006913609_2_PREDICTED_Pteropus_alecto_RRAD_and_	340	340	257	3.41	0.903	0.66359	0.66359	0.66359	Node170	XM_006913609_2	0.102095
1251	XM_019009447_1_PREDICTED_Gorilla_gorilla_gorilla_R	XM_042686425_1_PREDICTED_Dipodomys_spectabilis_RRA	467	340	211	3.13	0.867	0.41506	0.56221	0.47741	XM_019009447_1	XM_042686425_1	0.125607
1252	Node251.pdb	Node38.pdb	340	341	242	3.46	0.897	0.62761	0.62587	0.62674	Node251	Node38	0.108629
1253	XM_007951171_2_PREDICTED_Orycteropus_afer_afer_RRA	XM_017665172_2_PREDICTED_Manis_javanica_RRAD_and_G	334	339	268	3.62	0.787	0.69467	0.68517	0.68989	XM_007951171_2	XM_017665172_2	0.131515
1254	Node222.pdb	Node266.pdb	340	340	234	3.48	0.855	0.61218	0.61218	0.61218	Node222	Node266	0.087881
1255	Node119.pdb	Node339.pdb	468	340	222	2.3	0.937	0.45078	0.61461	0.52001	Node119	Node339	0.0578288
1256	Node54.pdb	XM_031452725_1_PREDICTED_Camelus_dromedarius_RRAD_	336	338	284	4.32	0.732	0.70506	0.70121	0.70314	Node54	XM_031452725_1	0.133213
1257	XM_012088533_1_PREDICTED_Cercocebus_atys_RAS_RAD_a	XM_031452725_1_PREDICTED_Camelus_dromedarius_RRAD_	340	338	240	3.22	0.85	0.62944	0.63295	0.63119	XM_012088533_1	XM_031452725_1	0.096147
1258	XM_032481695_1_PREDICTED_Camelus_ferus_RRAD_and_GE	XM_045287665_1_PREDICTED_Echinops_telfairi_RRAD_an	338	282	172	4.03	0.75	0.42838	0.50521	0.46355	XM_032481695_1	XM_045287665_1	0.149593
1259	Node140.pdb	XM_023724898_1_PREDICTED_Trichechus_manatus_latiro	340	361	233	3.3	0.888	0.60989	0.57646	0.59268	Node140	XM_023724898_1	0.103212
1260	XM_002824566_3_PREDICTED_Pongo_abelii_RRAD_and_GEM	XM_045900528_1_PREDICTED_Mirounga_angustirostris_R	340	340	324	3.97	0.753	0.78675	0.78675	0.78675	XM_002824566_3	XM_045900528_1	0.0904759
1261	Node7.pdb	XM_025296072_3_PREDICTED_Bubalus_bubalis_RRAD_and_	610	272	199	2.91	0.854	0.30496	0.66175	0.41675	Node7	XM_025296072_3	0.0317539
1262	Node305.pdb	XM_014856335_2_PREDICTED_Equus_asinus_RRAD_and_GEM	352	340	248	3.64	0.806	0.60225	0.62177	0.61185	Node305	XM_014856335_2	0.0543634
1263	Node46.pdb	XM_007449526_1_PREDICTED_Lipotes_vexillifer_RAS_RA	341	340	233	3.34	0.833	0.60991	0.61161	0.61076	Node46	XM_007449526_1	0.127157
1264	XM_027110778_1_PREDICTED_Lagenorhynchus_obliquiden	XM_045525960_1_PREDICTED_Lemur_catta_RRAD_and_GEM_	340	340	278	4.42	0.734	0.67506	0.67506	0.67506	XM_027110778_1	XM_045525960_1	0.0870196
1265	Node210.pdb	XM_012752689_1_PREDICTED_Microcebus_murinus_RRAD_a	340	340	238	3.56	0.828	0.61902	0.61902	0.61902	Node210	XM_012752689_1	0.0963463
1266	Node39.pdb	Node40.pdb	341	341	270	3.49	0.948	0.69141	0.69141	0.69141	Node39	Node40	0.00589004
1267	XM_045450372_1_PREDICTED_Leopardus_geoffroyi_RRAD_	XM_051195738_1_PREDICTED_Phodopus_roborovskii_RRAD	340	341	248	2.61	0.895	0.66469	0.66286	0.66377	XM_045450372_1	XM_051195738_1	0.139123
1268	Node170.pdb	XM_007479801_2_PREDICTED_Monodelphis_domestica_RAS	340	340	235	3.61	0.757	0.60986	0.60986	0.60986	Node170	XM_007479801_2	0.254164
1269	Node64.pdb	XM_004694658_2_PREDICTED_Condylura_cristata_RAS_RA	340	338	234	3.45	0.838	0.61108	0.6145	0.61278	Node64	XM_004694658_2	0.122377
1270	Node106.pdb	Node298.pdb	345	339	222	3.16	0.77	0.58404	0.59392	0.58894	Node106	Node298	0.215246
1271	Node332.pdb	XM_005623217_4_PREDICTED_Canis_lupus_familiaris_RR	389	345	243	2.9	0.835	0.5741	0.64389	0.60697	Node332	XM_005623217_4	0.0736889
1272	XM_006144596_3_PREDICTED_Tupaia_chinensis_RRAD_and	XM_027390645_2_PREDICTED_Cricetulus_griseus_RRAD_a	311	333	199	2.4	0.894	0.60217	0.56348	0.58218	XM_006144596_3	XM_027390645_2	0.150763
1273	Node138.pdb	Node221.pdb	467	340	224	3.84	0.839	0.42455	0.57283	0.48743	Node138	Node221	0.0870161
1274	XM_040620901_1_PREDICTED_Ursus_maritimus_RRAD_and_	XM_040969296_1_PREDICTED_Ochotona_curzoniae_RRAD_a	340	338	238	3.93	0.807	0.60974	0.61315	0.61144	XM_040620901_1	XM_040969296_1	0.135409
1275	XM_008566551_1_PREDICTED_Galeopterus_variegatus_RA	XM_051143407_1_PREDICTED_Acomys_russatus_RRAD_and_	340	336	240	4.21	0.746	0.58251	0.58893	0.58567	XM_008566551_1	XM_051143407_1	0.135561
1276	Node270.pdb	XM_005338787_4_PREDICTED_Ictidomys_tridecemlineatu	414	340	233	3.77	0.828	0.50059	0.60353	0.54716	Node270	XM_005338787_4	0.114405
1277	Node193.pdb	XM_029952605_1_PREDICTED_Suricata_suricatta_RRAD_a	344	342	225	3.62	0.893	0.58434	0.58761	0.58597	Node193	XM_029952605_1	0.0702096
1278	XM_020909415_1_PREDICTED_Odocoileus_virginianus_te	XM_033107547_1_PREDICTED_Rhinolophus_ferrumequinum	382	336	225	3.95	0.764	0.51444	0.58056	0.54545	XM_020909415_1	XM_033107547_1	0.0905948
1279	Node61.pdb	XM_032481695_1_PREDICTED_Camelus_ferus_RRAD_and_GE	343	338	296	3.47	0.726	0.75558	0.76599	0.76076	Node61	XM_032481695_1	0.0744491
1280	Node345.pdb	XM_046653592_1_PREDICTED_Equus_quagga_GTP_binding_	340	340	272	3.46	0.901	0.70336	0.70336	0.70336	Node345	XM_046653592_1	0.055772
1281	Node205.pdb	XM_040620901_1_PREDICTED_Ursus_maritimus_RRAD_and_	340	340	252	4.39	0.821	0.62407	0.62407	0.62407	Node205	XM_040620901_1	0.040422
1282	Node184.pdb	XM_043980377_1_PREDICTED_Dromiciops_gliroides_RRAD	367	234	147	2.02	0.789	0.376	0.57651	0.45498	Node184	XM_043980377_1	0.239229
1283	XM_006883133_1_PREDICTED_Elephantulus_edwardii_RAS	XM_052190525_1_PREDICTED_Apodemus_sylvaticus_RRAD_	339	341	307	4.37	0.671	0.73428	0.73038	0.7323	XM_006883133_1	XM_052190525_1	0.18033
1284	XM_001100692_4_PREDICTED_Macaca_mulatta_RRAD_and_G	XM_006835452_1_PREDICTED_Chrysochloris_asiatica_RA	340	340	332	4.21	0.723	0.80162	0.80162	0.80162	XM_001100692_4	XM_006835452_1	0.128813
1285	XM_042942694_1_PREDICTED_Panthera_leo_RRAD_and_GEM	XM_049613126_1_PREDICTED_Panthera_uncia_RRAD_and_G	273	343	253	3.02	0.945	0.8268	0.66494	0.73692	XM_042942694_1	XM_049613126_1	0.00245435
1286	Node187.pdb	XM_050796554_1_PREDICTED_Macaca_thibetana_thibetan	363	340	223	3.79	0.839	0.54024	0.57469	0.55692	Node187	XM_050796554_1	0.0792001
1287	Node332.pdb	XM_039851849_1_PREDICTED_Pteropus_giganteus_RRAD_a	389	340	237	3.42	0.878	0.54353	0.61736	0.57805	Node332	XM_039851849_1	0.0818945
1288	Node101.pdb	XM_051143407_1_PREDICTED_Acomys_russatus_RRAD_and_	346	336	221	3.88	0.715	0.55406	0.56947	0.56166	Node101	XM_051143407_1	0.250828
1289	Node14.pdb	Node331.pdb	341	627	211	3.61	0.787	0.54443	0.30582	0.39109	Node14	Node331	0.0708634
1290	XM_043555763_1_PREDICTED_Prionailurus_bengalensis_	XM_046008309_1_PREDICTED_Meles_meles_RRAD_and_GEM_	340	340	276	3.81	0.837	0.6987	0.6987	0.6987	XM_043555763_1	XM_046008309_1	0.0605675
1291	Node321.pdb	XM_007951171_2_PREDICTED_Orycteropus_afer_afer_RRA	340	334	224	3.53	0.821	0.57433	0.58389	0.57914	Node321	XM_007951171_2	0.115666
1292	Node73.pdb	XM_014856335_2_PREDICTED_Equus_asinus_RRAD_and_GEM	340	340	306	4.19	0.722	0.75696	0.75696	0.75696	Node73	XM_014856335_2	0.10445
1293	XM_020162859_1_PREDICTED_Castor_canadensis_RRAD_an	XM_040620901_1_PREDICTED_Ursus_maritimus_RRAD_and_	340	340	244	3.95	0.803	0.62205	0.62205	0.62205	XM_020162859_1	XM_040620901_1	0.0919502
1294	Node7.pdb	XM_043980377_1_PREDICTED_Dromiciops_gliroides_RRAD	610	234	147	3.03	0.714	0.22187	0.54503	0.31452	Node7	XM_043980377_1	0.247492
1295	Node214.pdb	XM_009427474_3_PREDICTED_Pan_troglodytes_RRAD_and_	340	341	296	3.96	0.784	0.74168	0.73967	0.74067	Node214	XM_009427474_3	0.0909649
1296	Node11.pdb	Node71.pdb	498	341	203	2.51	0.872	0.38673	0.55843	0.45686	Node11	Node71	0.0239465
1297	Node122.pdb	Node35.pdb	468	341	217	3.44	0.825	0.42111	0.56946	0.484	Node122	Node35	0.0888282
1298	Node198.pdb	Node247.pdb	340	340	237	3.32	0.848	0.62369	0.62369	0.62369	Node198	Node247	0.062697
1299	Node251.pdb	XM_008960213_2_PREDICTED_Pan_paniscus_RRAD_and_GEM	340	352	232	3.16	0.793	0.61566	0.5957	0.60553	Node251	XM_008960213_2	0.0976166
1300	Node126.pdb	Node295.pdb	468	341	226	3.81	0.819	0.4295	0.57964	0.49313	Node126	Node295	0.0927183
1301	XM_026777673_1_PREDICTED_Microtus_ochrogaster_RRAD	XM_038310306_1_PREDICTED_Arvicola_amphibius_RRAD_a	333	341	243	3.61	0.893	0.63986	0.6257	0.6327	XM_026777673_1	XM_038310306_1	0.0173019
1302	XM_003924335_3_PREDICTED_Saimiri_boliviensis_boliv	XM_033188604_1_PREDICTED_Trachypithecus_francoisi_	340	340	317	4.11	0.826	0.7822	0.7822	0.7822	XM_003924335_3	XM_033188604_1	0.0488413
1303	Node302.pdb	XM_004694658_2_PREDICTED_Condylura_cristata_RAS_RA	352	338	235	3.78	0.813	0.58625	0.60913	0.59747	Node302	XM_004694658_2	0.0796053
1304	Node123.pdb	XM_026007504_1_PREDICTED_Vulpes_vulpes_RRAD_and_GE	468	341	222	3.07	0.937	0.43575	0.59012	0.50115	Node123	XM_026007504_1	0.0805001
1305	Node152.pdb	Node2.pdb	340	627	210	3.67	0.752	0.54378	0.30433	0.38968	Node152	Node2	0.0947841
1306	XM_032856406_1_PREDICTED_Lontra_canadensis_RRAD_an	XM_045525960_1_PREDICTED_Lemur_catta_RRAD_and_GEM_	340	340	248	4.04	0.79	0.63194	0.63194	0.63194	XM_032856406_1	XM_045525960_1	0.0901649
1307	Node247.pdb	XM_004283191_4_PREDICTED_Orcinus_orca_RRAD_and_GEM	340	340	226	3.16	0.823	0.60303	0.60303	0.60303	Node247	XM_004283191_4	0.072524
1308	Node139.pdb	XM_051195738_1_PREDICTED_Phodopus_roborovskii_RRAD	467	341	220	3.04	0.823	0.42959	0.57883	0.49299	Node139	XM_051195738_1	0.127798
1309	Node10.pdb	Node27.pdb	525	341	204	2.93	0.809	0.36091	0.54603	0.43436	Node10	Node27	0.0988168
1310	Node332.pdb	Node55.pdb	389	336	238	3.17	0.853	0.5468	0.62727	0.58423	Node332	Node55	0.117539
1311	XM_012466673_1_PREDICTED_Aotus_nancymaae_RRAD_and_	XM_032179928_1_PREDICTED_Hylobates_moloch_RRAD_and	340	340	270	2.55	0.944	0.73608	0.73608	0.73608	XM_012466673_1	XM_032179928_1	0.0469666
1312	Node262.pdb	XM_002824566_3_PREDICTED_Pongo_abelii_RRAD_and_GEM	414	340	244	4.4	0.746	0.49616	0.59519	0.54104	Node262	XM_002824566_3	0.0827165
1313	XM_004402108_1_PREDICTED_Odobenus_rosmarus_diverge	XM_037129407_1_PREDICTED_Artibeus_jamaicensis_RRAD	340	340	282	3.63	0.805	0.71563	0.71563	0.71563	XM_004402108_1	XM_037129407_1	0.10048
1314	XM_006883133_1_PREDICTED_Elephantulus_edwardii_RAS	XM_032481695_1_PREDICTED_Camelus_ferus_RRAD_and_GE	339	338	286	4.35	0.699	0.70004	0.70193	0.70098	XM_006883133_1	XM_032481695_1	0.145012
1315	Node121.pdb	Node272.pdb	468	414	205	3.07	0.937	0.40777	0.45915	0.43192	Node121	Node272	0.0486523
1316	Node123.pdb	Node63.pdb	468	340	209	3.01	0.866	0.41276	0.56074	0.47536	Node123	Node63	0.0798201
1317	XM_004421250_2_PREDICTED_Ceratotherium_simum_simum	XM_043980377_1_PREDICTED_Dromiciops_gliroides_RRAD	340	234	147	2.69	0.81	0.39484	0.56306	0.46394	XM_004421250_2	XM_043980377_1	0.262942
1318	Node100.pdb	XM_008566551_1_PREDICTED_Galeopterus_variegatus_RA	351	340	212	2.82	0.873	0.56056	0.57807	0.56918	Node100	XM_008566551_1	0.112913
1319	Node188.pdb	XM_052190525_1_PREDICTED_Apodemus_sylvaticus_RRAD_	340	341	305	4.0	0.692	0.74242	0.74045	0.74143	Node188	XM_052190525_1	0.144416
1320	XM_011372778_2_PREDICTED_Pteropus_vampyrus_RRAD_an	XM_039245203_1_PREDICTED_Hyaena_hyaena_RRAD_and_GE	340	340	306	4.36	0.775	0.73499	0.73499	0.73499	XM_011372778_2	XM_039245203_1	0.0853521
1321	Node3.pdb	XM_026777673_1_PREDICTED_Microtus_ochrogaster_RRAD	627	333	201	3.08	0.786	0.29817	0.54681	0.38543	Node3	XM_026777673_1	0.137386
1322	Node247.pdb	XM_050126229_1_PREDICTED_Microtus_fortis_RRAD_and_	340	333	292	3.42	0.736	0.73953	0.7537	0.74655	Node247	XM_050126229_1	0.144817
1323	Node328.pdb	XM_008528968_1_PREDICTED_Equus_przewalskii_RAS_RAD	338	186	75	2.9	0.8	0.19722	0.34272	0.25004	Node328	XM_008528968_1	0.0925523
1324	XM_040227220_1_PREDICTED_Oryx_dammah_RRAD_and_GEM_	XM_046653592_1_PREDICTED_Equus_quagga_GTP_binding_	341	340	272	3.49	0.82	0.70131	0.70325	0.70228	XM_040227220_1	XM_046653592_1	0.0565261
1325	Node258.pdb	XM_045525960_1_PREDICTED_Lemur_catta_RRAD_and_GEM_	342	340	274	3.48	0.774	0.6964	0.70022	0.69831	Node258	XM_045525960_1	0.0759023
1326	Node45.pdb	XM_036114829_1_PREDICTED_Halichoerus_grypus_RRAD_a	341	414	255	4.4	0.753	0.62194	0.52004	0.56631	Node45	XM_036114829_1	0.129978
1327	Node11.pdb	XM_021099265_1_PREDICTED_Sus_scrofa_RRAD_and_GEM_l	498	340	218	3.41	0.784	0.39777	0.5719	0.46895	Node11	XM_021099265_1	0.0607439
1328	Node126.pdb	Node8.pdb	468	531	273	3.7	0.777	0.5157	0.45792	0.48505	Node126	Node8	0.0428225
1329	Node202.pdb	Node313.pdb	338	352	254	3.89	0.76	0.62974	0.60683	0.61805	Node202	Node313	0.0785704
1330	Node61.pdb	Node96.pdb	343	366	226	3.35	0.77	0.58872	0.55351	0.57056	Node61	Node96	0.0362707
1331	Node10.pdb	XM_029077766_2_PREDICTED_Ornithorhynchus_anatinus_	525	307	190	2.07	0.753	0.34698	0.58415	0.43517	Node10	XM_029077766_2	0.20167
1332	Node3.pdb	Node97.pdb	627	340	204	3.37	0.824	0.29992	0.53882	0.38486	Node3	Node97	0.0910551
1333	Node323.pdb	XM_019009447_1_PREDICTED_Gorilla_gorilla_gorilla_R	340	467	206	3.45	0.927	0.53886	0.39859	0.45803	Node323	XM_019009447_1	0.0863331
1334	Node61.pdb	XM_007449526_1_PREDICTED_Lipotes_vexillifer_RAS_RA	343	340	236	3.47	0.843	0.61231	0.61743	0.61486	Node61	XM_007449526_1	0.0641236
1335	Node263.pdb	XM_026007504_1_PREDICTED_Vulpes_vulpes_RRAD_and_GE	414	341	248	3.03	0.94	0.5467	0.65726	0.59684	Node263	XM_026007504_1	0.0290202
1336	Node35.pdb	XM_002824566_3_PREDICTED_Pongo_abelii_RRAD_and_GEM	341	340	275	3.75	0.756	0.68656	0.68841	0.68749	Node35	XM_002824566_3	0.119195
1337	Node7.pdb	XM_039851849_1_PREDICTED_Pteropus_giganteus_RRAD_a	610	340	210	3.08	0.767	0.31951	0.55861	0.40608	Node7	XM_039851849_1	0.0600223
1338	Node321.pdb	XM_003801909_3_PREDICTED_Otolemur_garnettii_RRAD_a	340	340	240	3.66	0.804	0.61558	0.61558	0.61558	Node321	XM_003801909_3	0.0982315
1339	XM_015492848_2_PREDICTED_Marmota_marmota_marmota_R	XM_021099265_1_PREDICTED_Sus_scrofa_RRAD_and_GEM_l	340	340	232	3.55	0.888	0.60763	0.60763	0.60763	XM_015492848_2	XM_021099265_1	0.13306
1340	Node72.pdb	XM_007180539_1_PREDICTED_Balaenoptera_acutorostrat	340	340	231	3.45	0.844	0.60275	0.60275	0.60275	Node72	XM_007180539_1	0.067489
1341	Node55.pdb	XM_031036681_1_PREDICTED_Leptonychotes_weddellii_R	336	316	140	2.53	0.9	0.38577	0.40911	0.39709	Node55	XM_031036681_1	0.135872
1342	Node72.pdb	XM_025392475_1_PREDICTED_Theropithecus_gelada_RRAD	340	340	222	2.98	0.937	0.59741	0.59741	0.59741	Node72	XM_025392475_1	0.0688431
1343	Node41.pdb	XM_031036681_1_PREDICTED_Leptonychotes_weddellii_R	341	316	142	2.76	0.88	0.38149	0.41017	0.39531	Node41	XM_031036681_1	0.122514
1344	Node222.pdb	XM_025870359_1_PREDICTED_Callorhinus_ursinus_RRAD_	340	340	234	3.48	0.855	0.61218	0.61218	0.61218	Node222	XM_025870359_1	0.0890169
1345	Node100.pdb	Node202.pdb	351	338	302	4.39	0.679	0.70794	0.73254	0.71999	Node100	Node202	0.125577
1346	XM_007479801_2_PREDICTED_Monodelphis_domestica_RAS	XM_032622712_1_PREDICTED_Phocoena_sinus_RRAD_and_G	340	340	273	3.77	0.817	0.6937	0.6937	0.6937	XM_007479801_2	XM_032622712_1	0.247075
1347	XM_022520471_1_PREDICTED_Enhydra_lutris_kenyoni_RR	XM_029237411_1_PREDICTED_Monodon_monoceros_RRAD_an	340	340	282	4.03	0.865	0.70347	0.70347	0.70347	XM_022520471_1	XM_029237411_1	0.0693175
1348	Node135.pdb	Node23.pdb	340	341	235	3.43	0.847	0.61889	0.61718	0.61805	Node135	Node23	0.12949
1349	Node11.pdb	Node61.pdb	498	343	205	2.9	0.863	0.38433	0.55035	0.45243	Node11	Node61	0.0217803
1350	Node208.pdb	XM_021639619_1_PREDICTED_Meriones_unguiculatus_RRA	340	333	221	3.41	0.869	0.5853	0.59704	0.59111	Node208	XM_021639619_1	0.143518
1351	XM_020909415_1_PREDICTED_Odocoileus_virginianus_te	XM_031678770_1_PREDICTED_Vicugna_pacos_RRAD_and_GE	382	301	161	3.95	0.795	0.36533	0.45613	0.40561	XM_020909415_1	XM_031678770_1	0.0638462
1352	Node112.pdb	XM_033107547_1_PREDICTED_Rhinolophus_ferrumequinum	339	336	257	3.71	0.77	0.65532	0.66078	0.65804	Node112	XM_033107547_1	0.241337
1353	NM_080726_3_Mus_musculus_rad_and_gem_related_GTP_b	XM_032343807_1_PREDICTED_Mustela_erminea_RRAD_and_	341	340	238	3.71	0.887	0.61708	0.61879	0.61793	NM_080726_3	XM_032343807_1	0.156884
1354	Node38.pdb	XM_001100692_4_PREDICTED_Macaca_mulatta_RRAD_and_G	341	340	248	3.19	0.923	0.64234	0.6441	0.64322	Node38	XM_001100692_4	0.103475
1355	Node72.pdb	Node88.pdb	340	366	276	4.26	0.703	0.67525	0.63111	0.65242	Node72	Node88	0.0322434
1356	XM_004584677_1_PREDICTED_Ochotona_princeps_RRAD_an	XM_039245203_1_PREDICTED_Hyaena_hyaena_RRAD_and_GE	340	340	235	3.59	0.86	0.60918	0.60918	0.60918	XM_004584677_1	XM_039245203_1	0.139589
1357	NM_001192708_1_Bos_taurus_RRAD_and_GEM_like_GTPase	XM_006835452_1_PREDICTED_Chrysochloris_asiatica_RA	340	340	310	3.92	0.713	0.75594	0.75594	0.75594	NM_001192708_1	XM_006835452_1	0.136897
1358	Node263.pdb	XM_043555763_1_PREDICTED_Prionailurus_bengalensis_	414	340	231	3.55	0.861	0.50051	0.6036	0.54715	Node263	XM_043555763_1	0.0393556
1359	Node120.pdb	XM_020162859_1_PREDICTED_Castor_canadensis_RRAD_an	468	340	215	3.1	0.879	0.42342	0.57505	0.48757	Node120	XM_020162859_1	0.0592173
1360	XM_004694658_2_PREDICTED_Condylura_cristata_RAS_RA	XM_007536758_2_PREDICTED_Erinaceus_europaeus_RAS_R	338	321	309	4.53	0.67	0.73334	0.76812	0.75027	XM_004694658_2	XM_007536758_2	0.133316
1361	Node90.pdb	XM_008528968_1_PREDICTED_Equus_przewalskii_RAS_RAD	340	186	71	2.46	0.873	0.19164	0.33692	0.24408	Node90	XM_008528968_1	0.0918983
1362	Node337.pdb	XM_019009447_1_PREDICTED_Gorilla_gorilla_gorilla_R	382	467	201	2.66	0.9	0.48977	0.40347	0.44241	Node337	XM_019009447_1	0.094674
1363	Node107.pdb	XM_025870359_1_PREDICTED_Callorhinus_ursinus_RRAD_	345	340	261	3.91	0.755	0.6421	0.65076	0.6464	Node107	XM_025870359_1	0.20695
1364	XM_005623217_4_PREDICTED_Canis_lupus_familiaris_RR	XM_027843188_1_PREDICTED_Vombatus_ursinus_RRAD_and	345	342	336	3.75	0.69	0.81826	0.82474	0.82149	XM_005623217_4	XM_027843188_1	0.204977
1365	XM_003924335_3_PREDICTED_Saimiri_boliviensis_boliv	XM_008065271_2_PREDICTED_Carlito_syrichta_RRAD_and	340	340	298	3.87	0.728	0.75268	0.75268	0.75268	XM_003924335_3	XM_008065271_2	0.0984622
1366	NM_001192708_1_Bos_taurus_RRAD_and_GEM_like_GTPase	Node5.pdb	340	627	205	3.27	0.849	0.53713	0.30023	0.38464	NM_001192708_1	Node5	0.0282635
1367	Node83.pdb	XM_029952605_1_PREDICTED_Suricata_suricatta_RRAD_a	341	342	317	4.04	0.719	0.76796	0.76594	0.76695	Node83	XM_029952605_1	0.095082
1368	XM_004421250_2_PREDICTED_Ceratotherium_simum_simum	XM_004864195_2_PREDICTED_Heterocephalus_glaber_RRA	340	342	242	3.75	0.806	0.62173	0.61831	0.62001	XM_004421250_2	XM_004864195_2	0.1054
1369	Node291.pdb	XM_017665172_2_PREDICTED_Manis_javanica_RRAD_and_G	345	339	243	3.99	0.827	0.60654	0.61661	0.61153	Node291	XM_017665172_2	0.0865709
1370	Node152.pdb	XM_037503036_1_PREDICTED_Talpa_occidentalis_RRAD_a	340	338	227	3.58	0.885	0.59177	0.59509	0.59342	Node152	XM_037503036_1	0.114439
1371	Node14.pdb	Node321.pdb	341	340	263	4.23	0.776	0.63778	0.63949	0.63863	Node14	Node321	0.0663816
1372	Node140.pdb	XM_025296072_3_PREDICTED_Bubalus_bubalis_RRAD_and_	340	272	236	3.05	0.932	0.62072	0.7651	0.68525	Node140	XM_025296072_3	0.0816254
1373	Node74.pdb	XM_032856406_1_PREDICTED_Lontra_canadensis_RRAD_an	340	340	227	2.93	0.881	0.61461	0.61461	0.61461	Node74	XM_032856406_1	0.126462
1374	Node121.pdb	XM_039851849_1_PREDICTED_Pteropus_giganteus_RRAD_a	468	340	207	2.62	0.845	0.41602	0.5666	0.47965	Node121	XM_039851849_1	0.075283
1375	XM_017864286_1_PREDICTED_Rhinopithecus_bieti_RRAD_	XM_031452725_1_PREDICTED_Camelus_dromedarius_RRAD_	340	338	248	3.32	0.883	0.65484	0.65854	0.65668	XM_017864286_1	XM_031452725_1	0.0994005
1376	XM_035260095_1_PREDICTED_Callithrix_jacchus_RRAD_a	XM_046653592_1_PREDICTED_Equus_quagga_GTP_binding_	340	340	302	3.79	0.811	0.76079	0.76079	0.76079	XM_035260095_1	XM_046653592_1	0.0827997
1377	Node201.pdb	XM_008528968_1_PREDICTED_Equus_przewalskii_RAS_RAD	340	186	71	2.64	0.859	0.1903	0.33495	0.24248	Node201	XM_008528968_1	0.0519514
1378	Node207.pdb	XM_006144596_3_PREDICTED_Tupaia_chinensis_RRAD_and	340	311	197	2.3	0.904	0.54198	0.59063	0.56525	Node207	XM_006144596_3	0.105314
1379	Node23.pdb	Node237.pdb	341	422	258	3.92	0.837	0.64657	0.53077	0.58283	Node23	Node237	0.115385
1380	Node295.pdb	XM_045841219_1_PREDICTED_Phyllostomus_hastatus_RRA	341	340	259	3.95	0.849	0.65202	0.6538	0.65291	Node295	XM_045841219_1	0.105066
1381	Node332.pdb	Node45.pdb	389	341	245	2.81	0.89	0.57144	0.64667	0.60674	Node332	Node45	0.12692
1382	Node166.pdb	Node175.pdb	340	340	315	3.89	0.79	0.78097	0.78097	0.78097	Node166	Node175	0.0552679
1383	Node263.pdb	XM_015492848_2_PREDICTED_Marmota_marmota_marmota_R	414	340	247	3.88	0.826	0.52416	0.6311	0.57256	Node263	XM_015492848_2	0.108756
1384	Node6.pdb	XM_027971647_2_PREDICTED_Ovis_aries_RRAD_and_GEM_l	610	341	211	3.93	0.796	0.30904	0.53541	0.39119	Node6	XM_027971647_2	0.0405695
1385	Node121.pdb	Node262.pdb	468	414	201	3.08	0.92	0.39898	0.44923	0.42259	Node121	Node262	0.0403149
1386	Node123.pdb	Node73.pdb	468	340	217	3.07	0.857	0.42712	0.57976	0.49172	Node123	Node73	0.107124
1387	XM_011772352_2_PREDICTED_Macaca_nemestrina_RRAD_an	XM_038741379_1_PREDICTED_Tachyglossus_aculeatus_RR	340	305	220	3.2	0.741	0.57519	0.63688	0.60444	XM_011772352_2	XM_038741379_1	0.233834
1388	Node179.pdb	Node90.pdb	340	340	241	3.32	0.859	0.63284	0.63284	0.63284	Node179	Node90	0.0595179
1389	Node77.pdb	XM_005560816_3_PREDICTED_Macaca_fascicularis_RRAD_	340	340	243	3.83	0.819	0.6181	0.6181	0.6181	Node77	XM_005560816_3	0.118919
1390	Node314.pdb	XM_028788542_1_PREDICTED_Grammomys_surdaster_RRAD_	340	341	261	4.44	0.739	0.64192	0.64017	0.64104	Node314	XM_028788542_1	0.127027
1391	Node202.pdb	Node303.pdb	338	352	288	4.51	0.747	0.66967	0.64626	0.65774	Node202	Node303	0.0719411
1392	XM_004694658_2_PREDICTED_Condylura_cristata_RAS_RA	XM_021099265_1_PREDICTED_Sus_scrofa_RRAD_and_GEM_l	338	340	225	3.46	0.902	0.59365	0.59033	0.59199	XM_004694658_2	XM_021099265_1	0.105495
1393	Node19.pdb	XM_025442827_3_PREDICTED_Canis_lupus_dingo_RRAD_an	341	345	228	3.39	0.811	0.60229	0.59559	0.59891	Node19	XM_025442827_3	0.132248
1394	XM_049768637_1_PREDICTED_Suncus_etruscus_RRAD_and_	XM_051980438_1_PREDICTED_Antechinus_flavipes_RRAD_	337	339	247	3.72	0.692	0.6404	0.63685	0.63862	XM_049768637_1	XM_051980438_1	0.262492
1395	Node263.pdb	XM_025919283_1_PREDICTED_Puma_concolor_RRAD_and_GE	414	295	189	2.18	0.905	0.43553	0.60597	0.50671	Node263	XM_025919283_1	0.0455999
1396	XM_007100477_2_PREDICTED_Physeter_catodon_RRAD_and	XM_042942694_1_PREDICTED_Panthera_leo_RRAD_and_GEM	340	273	221	2.95	0.842	0.59487	0.73399	0.65703	XM_007100477_2	XM_042942694_1	0.0578167
1397	Node303.pdb	XM_028507134_2_PREDICTED_Phyllostomus_discolor_RRA	352	340	230	4.17	0.826	0.55682	0.57508	0.5658	Node303	XM_028507134_2	0.0836108
1398	Node29.pdb	XM_032343807_1_PREDICTED_Mustela_erminea_RRAD_and_	341	340	283	3.56	0.883	0.72014	0.72215	0.72117	Node29	XM_032343807_1	0.149222
1399	XM_051195738_1_PREDICTED_Phodopus_roborovskii_RRAD	XM_051980438_1_PREDICTED_Antechinus_flavipes_RRAD_	341	339	247	3.46	0.692	0.63908	0.64262	0.64084	XM_051195738_1	XM_051980438_1	0.278825
1400	Node127.pdb	Node251.pdb	468	340	216	3.21	0.796	0.42267	0.57327	0.48641	Node127	Node251	0.0964704
1401	Node247.pdb	Node304.pdb	340	352	228	3.2	0.833	0.60556	0.58588	0.59556	Node247	Node304	0.0660072
1402	Node251.pdb	Node272.pdb	340	414	231	3.42	0.835	0.60876	0.50465	0.55176	Node251	Node272	0.0456283
1403	XM_019968374_1_PREDICTED_Bos_indicus_RRAD_and_GEM_	XM_049613126_1_PREDICTED_Panthera_uncia_RRAD_and_G	337	343	238	4.09	0.811	0.60389	0.59401	0.59891	XM_019968374_1	XM_049613126_1	0.0703669
1404	Node3.pdb	XM_028507134_2_PREDICTED_Phyllostomus_discolor_RRA	627	340	205	3.59	0.771	0.29793	0.53326	0.3817	Node3	XM_028507134_2	0.0892665
1405	Node184.pdb	XM_027971647_2_PREDICTED_Ovis_aries_RRAD_and_GEM_l	367	341	247	3.85	0.814	0.57793	0.61896	0.59772	Node184	XM_027971647_2	0.0532142
1406	XM_037987559_1_PREDICTED_Chlorocebus_sabaeus_RRAD_	XM_049768637_1_PREDICTED_Suncus_etruscus_RRAD_and_	467	337	238	3.87	0.861	0.44417	0.60119	0.5106	XM_037987559_1	XM_049768637_1	0.162376
1407	XM_031036681_1_PREDICTED_Leptonychotes_weddellii_R	XM_039245203_1_PREDICTED_Hyaena_hyaena_RRAD_and_GE	316	340	142	2.74	0.923	0.40912	0.38142	0.39481	XM_031036681_1	XM_039245203_1	0.038302
1408	XM_036114829_1_PREDICTED_Halichoerus_grypus_RRAD_a	XM_039851849_1_PREDICTED_Pteropus_giganteus_RRAD_a	414	340	235	3.08	0.906	0.5129	0.61761	0.56032	XM_036114829_1	XM_039851849_1	0.0781698
1409	Node225.pdb	Node228.pdb	340	346	233	3.42	0.781	0.60624	0.59631	0.60122	Node225	Node228	0.0606313
1410	Node108.pdb	Node201.pdb	344	340	278	4.46	0.788	0.66045	0.66748	0.66396	Node108	Node201	0.194801
1411	XM_026007504_1_PREDICTED_Vulpes_vulpes_RRAD_and_GE	XM_032481695_1_PREDICTED_Camelus_ferus_RRAD_and_GE	341	338	235	3.63	0.851	0.61167	0.61684	0.61425	XM_026007504_1	XM_032481695_1	0.0812182
1412	Node102.pdb	XM_038310306_1_PREDICTED_Arvicola_amphibius_RRAD_a	346	341	214	2.3	0.827	0.58242	0.59068	0.58652	Node102	XM_038310306_1	0.244034
1413	XM_040969296_1_PREDICTED_Ochotona_curzoniae_RRAD_a	XM_050126229_1_PREDICTED_Microtus_fortis_RRAD_and_	338	333	281	3.78	0.765	0.7197	0.72974	0.72468	XM_040969296_1	XM_050126229_1	0.191104
1414	Node124.pdb	XM_025392475_1_PREDICTED_Theropithecus_gelada_RRAD	468	340	241	3.19	0.925	0.46436	0.62668	0.53326	Node124	XM_025392475_1	0.0129027
1415	Node332.pdb	XM_021008842_1_PREDICTED_Phascolarctos_cinereus_RR	389	317	244	3.99	0.652	0.54128	0.65479	0.59249	Node332	XM_021008842_1	0.211292
1416	Node237.pdb	Node26.pdb	422	341	235	4.07	0.791	0.48222	0.5887	0.53001	Node237	Node26	0.104641
1417	XM_027553330_1_PREDICTED_Bos_indicus_x_Bos_taurus_	XM_027971647_2_PREDICTED_Ovis_aries_RRAD_and_GEM_l	340	341	314	3.65	0.806	0.78931	0.78714	0.78819	XM_027553330_1	XM_027971647_2	0.0169347
1418	NM_080726_3_Mus_musculus_rad_and_gem_related_GTP_b	Node303.pdb	341	352	313	4.5	0.703	0.73228	0.71185	0.72194	NM_080726_3	Node303	0.12842
1419	Node107.pdb	Node5.pdb	345	627	211	3.19	0.73	0.54762	0.31034	0.39572	Node107	Node5	0.189347
1420	Node90.pdb	XM_013025368_1_PREDICTED_Dipodomys_ordii_RAS_RAD_a	340	340	315	3.97	0.749	0.78516	0.78516	0.78516	Node90	XM_013025368_1	0.0953167
1421	Node302.pdb	Node306.pdb	352	340	270	4.11	0.752	0.65364	0.675	0.66415	Node302	Node306	0.0199089
1422	Node4.pdb	Node55.pdb	627	336	196	3.26	0.821	0.2898	0.52716	0.37352	Node4	Node55	0.115971
1423	Node71.pdb	XM_004402108_1_PREDICTED_Odobenus_rosmarus_diverge	341	340	228	3.35	0.829	0.60461	0.60631	0.60546	Node71	XM_004402108_1	0.0605463
1424	Node122.pdb	XM_011990630_1_PREDICTED_Mandrillus_leucophaeus_RA	468	340	211	3.02	0.858	0.41744	0.56756	0.48091	Node122	XM_011990630_1	0.0385092
1425	Node251.pdb	Node91.pdb	340	340	283	3.85	0.799	0.71916	0.71916	0.71916	Node251	Node91	0.12831
1426	XM_014856335_2_PREDICTED_Equus_asinus_RRAD_and_GEM	XM_027110778_1_PREDICTED_Lagenorhynchus_obliquiden	340	340	268	4.03	0.75	0.66509	0.66509	0.66509	XM_014856335_2	XM_027110778_1	0.0565262
1427	Node73.pdb	XM_052190525_1_PREDICTED_Apodemus_sylvaticus_RRAD_	340	341	311	3.79	0.743	0.7746	0.77253	0.77356	Node73	XM_052190525_1	0.149501
1428	Node327.pdb	XM_022520471_1_PREDICTED_Enhydra_lutris_kenyoni_RR	343	340	232	3.56	0.884	0.5951	0.60005	0.59756	Node327	XM_022520471_1	0.072102
1429	Node302.pdb	XM_033188604_1_PREDICTED_Trachypithecus_francoisi_	352	340	315	3.9	0.762	0.75561	0.77993	0.76759	Node302	XM_033188604_1	0.0718904
1430	Node214.pdb	XM_004646648_2_PREDICTED_Octodon_degus_RRAD_and_GE	340	340	296	3.73	0.807	0.74448	0.74448	0.74448	Node214	XM_004646648_2	0.133807
1431	Node102.pdb	Node112.pdb	346	339	315	2.81	0.867	0.81771	0.8335	0.82554	Node102	Node112	0.0536125
1432	XM_023622024_1_PREDICTED_Equus_caballus_RRAD_and_G	XM_027553330_1_PREDICTED_Bos_indicus_x_Bos_taurus_	340	340	271	3.37	0.904	0.70342	0.70342	0.70342	XM_023622024_1	XM_027553330_1	0.0579554
1433	Node13.pdb	XM_033851357_1_PREDICTED_Tursiops_truncatus_RRAD_a	344	340	235	3.44	0.826	0.60552	0.61224	0.60886	Node13	XM_033851357_1	0.0618099
1434	Node106.pdb	Node231.pdb	345	346	228	3.55	0.746	0.58291	0.58133	0.58212	Node106	Node231	0.201023
1435	Node177.pdb	XM_025919283_1_PREDICTED_Puma_concolor_RRAD_and_GE	340	295	198	2.28	0.894	0.55335	0.63529	0.59148	Node177	XM_025919283_1	0.0816717
1436	XM_025442827_3_PREDICTED_Canis_lupus_dingo_RRAD_an	XM_036199393_1_PREDICTED_Onychomys_torridus_RRAD_a	345	336	213	3.03	0.817	0.56549	0.58002	0.57266	XM_025442827_3	XM_036199393_1	0.146268
1437	XM_027571459_2_PREDICTED_Zalophus_californianus_RR	XM_045287665_1_PREDICTED_Echinops_telfairi_RRAD_an	340	282	174	3.9	0.713	0.43202	0.5118	0.46842	XM_027571459_2	XM_045287665_1	0.139076
1438	XM_032404536_1_PREDICTED_Phoca_vitulina_RRAD_and_G	XM_038741379_1_PREDICTED_Tachyglossus_aculeatus_RR	340	305	254	3.86	0.638	0.6337	0.69997	0.66522	XM_032404536_1	XM_038741379_1	0.220899
1439	NM_001192708_1_Bos_taurus_RRAD_and_GEM_like_GTPase	Node40.pdb	340	341	276	3.46	0.841	0.69553	0.69367	0.6946	NM_001192708_1	Node40	0.11753
1440	Node295.pdb	XM_007536758_2_PREDICTED_Erinaceus_europaeus_RAS_R	341	321	264	3.68	0.78	0.67416	0.71327	0.69319	Node295	XM_007536758_2	0.118445
1441	Node301.pdb	XM_040969296_1_PREDICTED_Ochotona_curzoniae_RRAD_a	357	338	277	4.07	0.722	0.65366	0.68721	0.66998	Node301	XM_040969296_1	0.128881
1442	Node337.pdb	XM_007180539_1_PREDICTED_Balaenoptera_acutorostrat	382	340	243	4.07	0.807	0.53687	0.59739	0.56549	Node337	XM_007180539_1	0.0491079
1443	XM_029952605_1_PREDICTED_Suricata_suricatta_RRAD_a	XM_032856406_1_PREDICTED_Lontra_canadensis_RRAD_an	342	340	233	3.65	0.871	0.60359	0.60696	0.60528	XM_029952605_1	XM_032856406_1	0.050057
1444	Node16.pdb	XM_017544499_2_PREDICTED_Cebus_imitator_RRAD_and_G	341	340	221	3.16	0.891	0.58375	0.58538	0.58457	Node16	XM_017544499_2	0.100791
1445	Node186.pdb	Node332.pdb	363	389	274	4.34	0.836	0.63208	0.59306	0.61194	Node186	Node332	0.064747
1446	XM_037987559_1_PREDICTED_Chlorocebus_sabaeus_RRAD_	XM_046465107_1_PREDICTED_Marmota_monax_RRAD_and_GE	467	340	241	3.32	0.929	0.46752	0.63113	0.53695	XM_037987559_1	XM_046465107_1	0.12236
1447	Node40.pdb	XM_018054571_1_PREDICTED_Capra_hircus_RRAD_and_GEM	341	358	224	3.5	0.839	0.57784	0.55194	0.56458	Node40	XM_018054571_1	0.121889
1448	XM_007180539_1_PREDICTED_Balaenoptera_acutorostrat	XM_032856406_1_PREDICTED_Lontra_canadensis_RRAD_an	340	340	271	3.62	0.786	0.68068	0.68068	0.68068	XM_007180539_1	XM_032856406_1	0.0682184
1449	Node41.pdb	XM_043980377_1_PREDICTED_Dromiciops_gliroides_RRAD	341	234	150	3.01	0.813	0.39565	0.56387	0.46464	Node41	XM_043980377_1	0.273872
1450	XM_012649447_1_PREDICTED_Propithecus_coquereli_RAS	XM_023567007_1_PREDICTED_Cavia_porcellus_RRAD_and_	340	338	245	3.73	0.824	0.62784	0.63133	0.62958	XM_012649447_1	XM_023567007_1	0.13613
1451	XM_033188604_1_PREDICTED_Trachypithecus_francoisi_	XM_039851849_1_PREDICTED_Pteropus_giganteus_RRAD_a	340	340	237	3.63	0.831	0.61849	0.61849	0.61849	XM_033188604_1	XM_039851849_1	0.103737
1452	Node210.pdb	XM_037987559_1_PREDICTED_Chlorocebus_sabaeus_RRAD_	340	467	226	3.71	0.801	0.58181	0.43073	0.49476	Node210	XM_037987559_1	0.103842
1453	Node225.pdb	Node238.pdb	340	345	311	3.98	0.695	0.76596	0.75584	0.76087	Node225	Node238	0.076874
1454	XM_036355955_1_PREDICTED_Myotis_myotis_RRAD_and_GE	XM_049768637_1_PREDICTED_Suncus_etruscus_RRAD_and_	340	337	236	3.34	0.775	0.6183	0.62348	0.62088	XM_036355955_1	XM_049768637_1	0.166809
1455	Node266.pdb	XM_046465107_1_PREDICTED_Marmota_monax_RRAD_and_GE	340	340	240	3.81	0.871	0.61544	0.61544	0.61544	Node266	XM_046465107_1	0.115652
1456	Node84.pdb	XM_049613126_1_PREDICTED_Panthera_uncia_RRAD_and_G	340	343	335	3.74	0.693	0.83076	0.82418	0.82747	Node84	XM_049613126_1	0.113765
1457	Node166.pdb	XM_005560816_3_PREDICTED_Macaca_fascicularis_RRAD_	340	340	319	3.99	0.809	0.78493	0.78493	0.78493	Node166	XM_005560816_3	0.0363701
1458	Node323.pdb	XM_007479801_2_PREDICTED_Monodelphis_domestica_RAS	340	340	219	3.85	0.854	0.56782	0.56782	0.56782	Node323	XM_007479801_2	0.238704
1459	Node237.pdb	XM_050796554_1_PREDICTED_Macaca_thibetana_thibetan	422	340	232	3.84	0.789	0.48298	0.59202	0.53189	Node237	XM_050796554_1	0.0707954
1460	XM_023622024_1_PREDICTED_Equus_caballus_RRAD_and_G	XM_049613126_1_PREDICTED_Panthera_uncia_RRAD_and_G	340	343	278	3.44	0.802	0.70788	0.70218	0.70502	XM_023622024_1	XM_049613126_1	0.0519831
1461	Node243.pdb	XM_005560816_3_PREDICTED_Macaca_fascicularis_RRAD_	340	340	296	3.79	0.821	0.74892	0.74892	0.74892	Node243	XM_005560816_3	0.0896497
1462	Node112.pdb	XM_040969296_1_PREDICTED_Ochotona_curzoniae_RRAD_a	339	338	240	3.35	0.725	0.62972	0.63148	0.6306	Node112	XM_040969296_1	0.246309
1463	Node272.pdb	XM_021008842_1_PREDICTED_Phascolarctos_cinereus_RR	414	317	234	3.69	0.688	0.49558	0.63586	0.55684	Node272	XM_021008842_1	0.200663
1464	Node38.pdb	XM_045525960_1_PREDICTED_Lemur_catta_RRAD_and_GEM_	341	340	254	3.91	0.839	0.64228	0.64405	0.64316	Node38	XM_045525960_1	0.113281
1465	Node247.pdb	Node314.pdb	340	340	239	3.48	0.782	0.62347	0.62347	0.62347	Node247	Node314	0.0703484
1466	Node97.pdb	XM_051822640_1_PREDICTED_Oryctolagus_cuniculus_RRA	340	340	253	3.77	0.818	0.64342	0.64342	0.64342	Node97	XM_051822640_1	0.102001
1467	Node251.pdb	Node262.pdb	340	414	224	3.36	0.884	0.58376	0.48462	0.52951	Node251	Node262	0.0362662
1468	XM_016205757_1_PREDICTED_Miniopterus_natalensis_RA	XM_040620901_1_PREDICTED_Ursus_maritimus_RRAD_and_	331	340	209	2.76	0.842	0.5842	0.56928	0.57664	XM_016205757_1	XM_040620901_1	0.091107
1469	Node258.pdb	XM_026007504_1_PREDICTED_Vulpes_vulpes_RRAD_and_GE	342	341	251	4.31	0.829	0.61663	0.61837	0.61749	Node258	XM_026007504_1	0.0435834
1470	Node106.pdb	Node221.pdb	345	340	232	3.1	0.793	0.61472	0.62339	0.61902	Node106	Node221	0.221331
1471	Node138.pdb	Node298.pdb	467	339	231	3.23	0.801	0.44826	0.60661	0.51536	Node138	Node298	0.103055
1472	Node238.pdb	XM_027110778_1_PREDICTED_Lagenorhynchus_obliquiden	345	340	288	4.68	0.712	0.67446	0.68348	0.67893	Node238	XM_027110778_1	0.0541771
1473	Node7.pdb	XM_007536758_2_PREDICTED_Erinaceus_europaeus_RAS_R	610	321	214	3.81	0.729	0.31567	0.57894	0.40786	Node7	XM_007536758_2	0.0966152
1474	Node16.pdb	XM_025870359_1_PREDICTED_Callorhinus_ursinus_RRAD_	341	340	244	3.68	0.873	0.62674	0.62847	0.6276	Node16	XM_025870359_1	0.0995346
1475	Node15.pdb	XM_006988484_2_PREDICTED_Peromyscus_maniculatus_ba	341	336	314	3.45	0.844	0.80573	0.81687	0.81126	Node15	XM_006988484_2	0.0701428
1476	Node11.pdb	XM_037835533_1_PREDICTED_Choloepus_didactylus_RRAD	498	340	222	3.51	0.815	0.40289	0.57864	0.47476	Node11	XM_037835533_1	0.0674722
1477	XM_036737107_1_PREDICTED_Trichosurus_vulpecula_RRA	XM_051980438_1_PREDICTED_Antechinus_flavipes_RRAD_	340	339	264	3.69	0.727	0.66987	0.6717	0.67079	XM_036737107_1	XM_051980438_1	0.095246
1478	Node302.pdb	XM_036114829_1_PREDICTED_Halichoerus_grypus_RRAD_a	352	414	227	3.9	0.872	0.56044	0.48099	0.51761	Node302	XM_036114829_1	0.0372675
1479	Node184.pdb	XM_009427474_3_PREDICTED_Pan_troglodytes_RRAD_and_	367	341	239	3.41	0.9	0.58384	0.6261	0.60422	Node184	XM_009427474_3	0.0683694
1480	XM_007479801_2_PREDICTED_Monodelphis_domestica_RAS	XM_017544499_2_PREDICTED_Cebus_imitator_RRAD_and_G	340	340	227	3.81	0.789	0.58326	0.58326	0.58326	XM_007479801_2	XM_017544499_2	0.25721
1481	Node124.pdb	Node185.pdb	468	367	221	3.35	0.824	0.4266	0.5379	0.47561	Node124	Node185	0.0670418
1482	XM_020162859_1_PREDICTED_Castor_canadensis_RRAD_an	XM_038741379_1_PREDICTED_Tachyglossus_aculeatus_RR	340	305	225	3.37	0.733	0.586	0.64911	0.61591	XM_020162859_1	XM_038741379_1	0.234965
1483	Node266.pdb	XM_019429463_1_PREDICTED_Panthera_pardus_RRAD_and_	340	340	282	4.07	0.762	0.69312	0.69312	0.69312	Node266	XM_019429463_1	0.0414375
1484	Node193.pdb	XM_004694658_2_PREDICTED_Condylura_cristata_RAS_RA	344	338	295	3.41	0.885	0.74599	0.75817	0.75203	Node193	XM_004694658_2	0.100879
1485	Node264.pdb	XM_034994691_1_PREDICTED_Mirounga_leonina_RRAD_and	340	340	244	3.79	0.865	0.63101	0.63101	0.63101	Node264	XM_034994691_1	0.0138953
1486	Node188.pdb	Node302.pdb	340	352	317	4.36	0.7	0.74591	0.72361	0.73457	Node188	Node302	0.0701499
1487	XM_008566551_1_PREDICTED_Galeopterus_variegatus_RA	XM_027971647_2_PREDICTED_Ovis_aries_RRAD_and_GEM_l	340	341	241	3.38	0.805	0.62348	0.62177	0.62262	XM_008566551_1	XM_027971647_2	0.0932102
1488	Node135.pdb	XM_030854517_1_PREDICTED_Globicephala_melas_RRAD_a	340	340	271	3.97	0.871	0.66937	0.66937	0.66937	Node135	XM_030854517_1	0.0932387
1489	XM_007449526_1_PREDICTED_Lipotes_vexillifer_RAS_RA	XM_025919283_1_PREDICTED_Puma_concolor_RRAD_and_GE	340	295	199	2.78	0.869	0.53753	0.61604	0.57405	XM_007449526_1	XM_025919283_1	0.0805818
1490	Node298.pdb	XM_044662280_1_PREDICTED_Gracilinanus_agilis_RRAD_	339	343	226	3.72	0.788	0.59155	0.58497	0.58824	Node298	XM_044662280_1	0.239468
1491	XM_003260595_2_PREDICTED_Nomascus_leucogenys_RRAD_	XM_027971647_2_PREDICTED_Ovis_aries_RRAD_and_GEM_l	340	341	283	3.32	0.753	0.72908	0.72709	0.72809	XM_003260595_2	XM_027971647_2	0.100466
1492	NM_080726_3_Mus_musculus_rad_and_gem_related_GTP_b	Node313.pdb	341	352	278	3.63	0.842	0.68593	0.66652	0.67609	NM_080726_3	Node313	0.128192
1493	Node214.pdb	XM_030318679_1_PREDICTED_Lynx_canadensis_RRAD_and_	340	340	276	3.26	0.851	0.73259	0.73259	0.73259	Node214	XM_030318679_1	0.0693342
1494	Node127.pdb	Node339.pdb	468	340	225	2.84	0.902	0.44497	0.60383	0.51222	Node127	Node339	0.0887519
1495	Node232.pdb	Node68.pdb	346	342	321	4.97	0.732	0.72554	0.73307	0.72929	Node232	Node68	0.0808752
1496	Node286.pdb	XM_012466673_1_PREDICTED_Aotus_nancymaae_RRAD_and_	340	340	226	2.9	0.867	0.61023	0.61023	0.61023	Node286	XM_012466673_1	0.0915609
1497	Node292.pdb	Node345.pdb	345	340	230	3.17	0.83	0.60089	0.6093	0.60507	Node292	Node345	0.080821
1498	Node12.pdb	Node302.pdb	370	352	245	3.94	0.902	0.56598	0.59275	0.57907	Node12	Node302	0.0343035
1499	Node4.pdb	Node45.pdb	627	341	203	3.47	0.813	0.29784	0.53398	0.3819	Node4	Node45	0.125334
1500	XM_003260595_2_PREDICTED_Nomascus_leucogenys_RRAD_	XM_026777673_1_PREDICTED_Microtus_ochrogaster_RRAD	340	333	308	3.87	0.675	0.75487	0.76923	0.76198	XM_003260595_2	XM_026777673_1	0.144331
1501	Node28.pdb	XM_004755362_3_PREDICTED_Mustela_putorius_furo_RRA	341	340	304	4.51	0.77	0.72782	0.72977	0.72879	Node28	XM_004755362_3	0.143888
1502	Node177.pdb	XM_012088533_1_PREDICTED_Cercocebus_atys_RAS_RAD_a	340	340	271	4.02	0.9	0.67829	0.67829	0.67829	Node177	XM_012088533_1	0.0608119
1503	Node74.pdb	XM_023567007_1_PREDICTED_Cavia_porcellus_RRAD_and_	340	338	316	3.95	0.794	0.77263	0.7767	0.77468	Node74	XM_023567007_1	0.144547
1504	Node159.pdb	Node306.pdb	340	340	240	3.62	0.821	0.61919	0.61919	0.61919	Node159	Node306	0.0941953
1505	Node258.pdb	Node39.pdb	342	341	258	3.1	0.795	0.67316	0.67502	0.67409	Node258	Node39	0.101847
1506	Node243.pdb	XM_051980438_1_PREDICTED_Antechinus_flavipes_RRAD_	340	339	250	4.05	0.692	0.62753	0.62926	0.62839	Node243	XM_051980438_1	0.251281
1507	Node38.pdb	XM_017864286_1_PREDICTED_Rhinopithecus_bieti_RRAD_	341	340	240	3.27	0.863	0.6298	0.63154	0.63068	Node38	XM_017864286_1	0.103272
1508	Node207.pdb	Node84.pdb	340	340	313	4.05	0.732	0.76031	0.76031	0.76031	Node207	Node84	0.121531
1509	Node119.pdb	XM_013025368_1_PREDICTED_Dipodomys_ordii_RAS_RAD_a	468	340	220	3.56	0.759	0.42405	0.57483	0.48784	Node119	XM_013025368_1	0.087528
1510	Node230.pdb	XM_029952605_1_PREDICTED_Suricata_suricatta_RRAD_a	346	342	321	4.37	0.738	0.74969	0.75744	0.75365	Node230	XM_029952605_1	0.0457039
1511	XM_033107547_1_PREDICTED_Rhinolophus_ferrumequinum	XM_049768637_1_PREDICTED_Suncus_etruscus_RRAD_and_	336	337	233	3.65	0.785	0.61583	0.61409	0.61496	XM_033107547_1	XM_049768637_1	0.168298
1512	XM_004646648_2_PREDICTED_Octodon_degus_RRAD_and_GE	XM_042942694_1_PREDICTED_Panthera_leo_RRAD_and_GEM	340	273	257	3.64	0.813	0.64733	0.79456	0.71304	XM_004646648_2	XM_042942694_1	0.12792
1513	XM_041758862_1_PREDICTED_Vulpes_lagopus_RRAD_and_G	XM_043471209_1_PREDICTED_Cervus_canadensis_RRAD_an	341	340	246	3.02	0.862	0.64744	0.64924	0.64834	XM_041758862_1	XM_043471209_1	0.0827578
1514	Node159.pdb	XM_040620901_1_PREDICTED_Ursus_maritimus_RRAD_and_	340	340	226	3.29	0.889	0.60207	0.60207	0.60207	Node159	XM_040620901_1	0.0896172
1515	Node280.pdb	Node55.pdb	340	336	239	3.92	0.866	0.60509	0.61183	0.60844	Node280	Node55	0.119683
1516	Node339.pdb	Node61.pdb	340	343	242	3.53	0.855	0.62572	0.62056	0.62313	Node339	Node61	0.0676419
1517	Node194.pdb	XM_023622024_1_PREDICTED_Equus_caballus_RRAD_and_G	344	340	316	4.34	0.772	0.74985	0.75781	0.75382	Node194	XM_023622024_1	0.0769159
1518	XM_025442827_3_PREDICTED_Canis_lupus_dingo_RRAD_an	XM_036884595_1_PREDICTED_Manis_pentadactyla_RRAD_a	345	339	225	3.57	0.831	0.58259	0.59241	0.58746	XM_025442827_3	XM_036884595_1	0.0945837
1519	Node304.pdb	XM_011772352_2_PREDICTED_Macaca_nemestrina_RRAD_an	352	340	244	4.08	0.787	0.5913	0.6107	0.60081	Node304	XM_011772352_2	0.0874708
1520	XM_004864195_2_PREDICTED_Heterocephalus_glaber_RRA	XM_038310306_1_PREDICTED_Arvicola_amphibius_RRAD_a	342	341	218	2.79	0.867	0.58992	0.59159	0.59075	XM_004864195_2	XM_038310306_1	0.127052
1521	Node304.pdb	XM_018054571_1_PREDICTED_Capra_hircus_RRAD_and_GEM	352	358	244	3.53	0.869	0.6033	0.59392	0.5986	Node304	XM_018054571_1	0.0481982
1522	Node13.pdb	XM_035260095_1_PREDICTED_Callithrix_jacchus_RRAD_a	344	340	265	3.69	0.857	0.66912	0.67648	0.67278	Node13	XM_035260095_1	0.0740788
1523	Node27.pdb	Node47.pdb	341	333	236	3.51	0.852	0.61458	0.62861	0.62151	Node27	Node47	0.0692062
1524	Node323.pdb	XM_006835452_1_PREDICTED_Chrysochloris_asiatica_RA	340	340	279	4.28	0.656	0.66907	0.66907	0.66907	Node323	XM_006835452_1	0.130767
1525	XM_026777673_1_PREDICTED_Microtus_ochrogaster_RRAD	XM_037037712_1_PREDICTED_Sturnira_hondurensis_RRAD	333	340	243	3.69	0.761	0.63649	0.62413	0.63027	XM_026777673_1	XM_037037712_1	0.171701
1526	Node123.pdb	Node214.pdb	468	340	214	2.97	0.822	0.42365	0.57581	0.488	Node123	Node214	0.0696846
1527	Node158.pdb	XM_042686425_1_PREDICTED_Dipodomys_spectabilis_RRA	340	340	278	3.41	0.838	0.71915	0.71915	0.71915	Node158	XM_042686425_1	0.116641
1528	Node184.pdb	XM_031678770_1_PREDICTED_Vicugna_pacos_RRAD_and_GE	367	301	169	3.95	0.828	0.39694	0.47717	0.4333	Node184	XM_031678770_1	0.061476
1529	Node175.pdb	XM_041758862_1_PREDICTED_Vulpes_lagopus_RRAD_and_G	340	341	305	3.98	0.754	0.76057	0.75852	0.75955	Node175	XM_041758862_1	0.0714884
1530	XM_022520471_1_PREDICTED_Enhydra_lutris_kenyoni_RR	XM_045525960_1_PREDICTED_Lemur_catta_RRAD_and_GEM_	340	340	241	3.7	0.851	0.62288	0.62288	0.62288	XM_022520471_1	XM_045525960_1	0.0926736
1531	Node305.pdb	Node35.pdb	352	341	269	4.09	0.721	0.64362	0.66254	0.65295	Node305	Node35	0.101983
1532	Node138.pdb	XM_045450372_1_PREDICTED_Leopardus_geoffroyi_RRAD_	467	340	227	3.33	0.819	0.43927	0.59306	0.50449	Node138	XM_045450372_1	0.08611
1533	NM_022685_2_Rattus_norvegicus_RRAD_and_GEM_like_GT	XM_004755362_3_PREDICTED_Mustela_putorius_furo_RRA	341	340	288	4.05	0.722	0.70543	0.70731	0.70636	NM_022685_2	XM_004755362_3	0.154544
1534	Node237.pdb	Node263.pdb	422	414	363	4.74	0.785	0.70037	0.71257	0.70642	Node237	Node263	0.00973063
1535	XM_002824566_3_PREDICTED_Pongo_abelii_RRAD_and_GEM	XM_027571459_2_PREDICTED_Zalophus_californianus_RR	340	340	289	3.91	0.727	0.72147	0.72147	0.72147	XM_002824566_3	XM_027571459_2	0.0882632
1536	Node202.pdb	XM_007536758_2_PREDICTED_Erinaceus_europaeus_RAS_R	338	321	219	2.93	0.84	0.5947	0.62489	0.60942	Node202	XM_007536758_2	0.123403
1537	XM_023724898_1_PREDICTED_Trichechus_manatus_latiro	XM_025442827_3_PREDICTED_Canis_lupus_dingo_RRAD_an	361	345	233	2.75	0.773	0.59786	0.62455	0.61092	XM_023724898_1	XM_025442827_3	0.112091
1538	NM_173527_3_Homo_sapiens_RRAD_and_GEM_like_GTPase_	XM_020162859_1_PREDICTED_Castor_canadensis_RRAD_an	340	340	292	4.33	0.822	0.71563	0.71563	0.71563	NM_173527_3	XM_020162859_1	0.0994464
1539	Node39.pdb	XM_032481695_1_PREDICTED_Camelus_ferus_RRAD_and_GE	341	338	288	3.88	0.729	0.7244	0.73036	0.72737	Node39	XM_032481695_1	0.121422
1540	Node262.pdb	Node321.pdb	414	340	249	3.77	0.819	0.51897	0.62181	0.56564	Node262	Node321	0.0446172
1541	Node102.pdb	Node274.pdb	346	340	254	4.09	0.717	0.61867	0.62871	0.62365	Node102	Node274	0.199166
1542	Node202.pdb	XM_004584677_1_PREDICTED_Ochotona_princeps_RRAD_an	338	340	265	3.96	0.732	0.65956	0.65601	0.65778	Node202	XM_004584677_1	0.156515
1543	Node106.pdb	Node157.pdb	345	340	227	3.23	0.806	0.5914	0.59967	0.59551	Node106	Node157	0.211432
1544	Node72.pdb	XM_012466673_1_PREDICTED_Aotus_nancymaae_RRAD_and_	340	340	292	4.02	0.822	0.72786	0.72786	0.72786	Node72	XM_012466673_1	0.0785035
1545	Node304.pdb	Node63.pdb	352	340	235	3.67	0.787	0.58888	0.60855	0.59853	Node304	Node63	0.0908044
1546	XM_023567007_1_PREDICTED_Cavia_porcellus_RRAD_and_	XM_031955028_1_PREDICTED_Sarcophilus_harrisii_RRAD	338	339	222	3.6	0.725	0.58166	0.58004	0.58085	XM_023567007_1	XM_031955028_1	0.279999
1547	Node333.pdb	XM_043471209_1_PREDICTED_Cervus_canadensis_RRAD_an	389	340	257	3.52	0.891	0.5817	0.65935	0.61801	Node333	XM_043471209_1	0.0209783
1548	Node179.pdb	XM_012752689_1_PREDICTED_Microcebus_murinus_RRAD_a	340	340	253	3.64	0.913	0.64266	0.64266	0.64266	Node179	XM_012752689_1	0.0179151
1549	Node123.pdb	XM_005377113_2_PREDICTED_Chinchilla_lanigera_RAS_R	468	340	217	3.43	0.825	0.41755	0.56503	0.48003	Node123	XM_005377113_2	0.102605
1550	Node323.pdb	XM_006144596_3_PREDICTED_Tupaia_chinensis_RRAD_and	340	311	188	2.37	0.936	0.522	0.56928	0.5446	Node323	XM_006144596_3	0.105003
1551	Node139.pdb	XM_018054571_1_PREDICTED_Capra_hircus_RRAD_and_GEM	467	358	231	3.96	0.84	0.42351	0.54222	0.47532	Node139	XM_018054571_1	0.0958545
1552	Node218.pdb	XM_004609481_1_PREDICTED_Sorex_araneus_RAS_RAD_and	340	332	229	3.02	0.83	0.61348	0.62761	0.62047	Node218	XM_004609481_1	0.140326
1553	Node277.pdb	Node63.pdb	414	340	243	4.15	0.86	0.50254	0.6031	0.5481	Node277	Node63	0.0869372
1554	Node96.pdb	XM_019968374_1_PREDICTED_Bos_indicus_RRAD_and_GEM_	366	337	204	3.17	0.863	0.50858	0.55066	0.52879	Node96	XM_019968374_1	0.0724705
1555	Node83.pdb	XM_011772352_2_PREDICTED_Macaca_nemestrina_RRAD_an	341	340	294	3.82	0.724	0.73333	0.7353	0.73431	Node83	XM_011772352_2	0.0910517
1556	Node126.pdb	XM_019663177_1_PREDICTED_Hipposideros_armiger_RRAD	468	340	241	3.62	0.826	0.45904	0.62081	0.52756	Node126	XM_019663177_1	0.105992
1557	XM_002824566_3_PREDICTED_Pongo_abelii_RRAD_and_GEM	XM_031036681_1_PREDICTED_Leptonychotes_weddellii_R	340	316	143	2.65	0.909	0.38725	0.41528	0.40077	XM_002824566_3	XM_031036681_1	0.0875615
1558	Node28.pdb	Node286.pdb	341	340	229	3.32	0.834	0.60446	0.60615	0.60531	Node28	Node286	0.137996
1559	Node179.pdb	XM_029077766_2_PREDICTED_Ornithorhynchus_anatinus_	340	307	246	3.71	0.654	0.62054	0.68237	0.64997	Node179	XM_029077766_2	0.213981
1560	Node277.pdb	XM_004646648_2_PREDICTED_Octodon_degus_RRAD_and_GE	414	340	254	4.75	0.783	0.49814	0.59518	0.54214	Node277	XM_004646648_2	0.130665
1561	Node194.pdb	XM_049899603_1_PREDICTED_Elephas_maximus_indicus_R	344	340	324	4.19	0.648	0.76727	0.77532	0.77127	Node194	XM_049899603_1	0.0438329
1562	Node339.pdb	Node71.pdb	340	341	236	3.03	0.86	0.62595	0.62421	0.62508	Node339	Node71	0.0698556
1563	Node280.pdb	Node45.pdb	340	341	246	3.97	0.846	0.6173	0.61562	0.61646	Node280	Node45	0.126778
1564	Node128.pdb	Node47.pdb	352	333	237	3.22	0.878	0.60423	0.63691	0.62016	Node128	Node47	0.142843
1565	XM_004864195_2_PREDICTED_Heterocephalus_glaber_RRA	XM_011930962_1_PREDICTED_Colobus_angolensis_pallia	342	208	80	3.45	0.863	0.19901	0.31085	0.24224	XM_004864195_2	XM_011930962_1	0.172792
1566	XM_008065271_2_PREDICTED_Carlito_syrichta_RRAD_and	XM_043471209_1_PREDICTED_Cervus_canadensis_RRAD_an	340	340	254	3.63	0.783	0.65067	0.65067	0.65067	XM_008065271_2	XM_043471209_1	0.102451
1567	Node222.pdb	XM_045900528_1_PREDICTED_Mirounga_angustirostris_R	340	340	227	3.58	0.872	0.5901	0.5901	0.5901	Node222	XM_045900528_1	0.0901056
1568	XM_008566551_1_PREDICTED_Galeopterus_variegatus_RA	XM_031452725_1_PREDICTED_Camelus_dromedarius_RRAD_	340	338	237	2.96	0.899	0.63585	0.63945	0.63765	XM_008566551_1	XM_031452725_1	0.0960401
1569	Node103.pdb	Node15.pdb	343	341	311	4.1	0.662	0.75146	0.75545	0.75345	Node103	Node15	0.228594
1570	Node317.pdb	XM_049613126_1_PREDICTED_Panthera_uncia_RRAD_and_G	352	343	248	4.07	0.746	0.60176	0.61642	0.609	Node317	XM_049613126_1	0.0660496
1571	XM_002824566_3_PREDICTED_Pongo_abelii_RRAD_and_GEM	XM_031955028_1_PREDICTED_Sarcophilus_harrisii_RRAD	340	339	224	3.49	0.79	0.5883	0.58995	0.58913	XM_002824566_3	XM_031955028_1	0.259716
1572	XM_006913609_2_PREDICTED_Pteropus_alecto_RRAD_and_	XM_051195738_1_PREDICTED_Phodopus_roborovskii_RRAD	340	341	292	3.88	0.729	0.73045	0.72847	0.72946	XM_006913609_2	XM_051195738_1	0.153118
1573	Node258.pdb	Node29.pdb	342	341	245	3.89	0.861	0.61955	0.62124	0.62039	Node258	Node29	0.129874
1574	Node327.pdb	Node333.pdb	343	389	243	4.2	0.807	0.59495	0.52966	0.56038	Node327	Node333	0.0524349
1575	Node263.pdb	XM_004421250_2_PREDICTED_Ceratotherium_simum_simum	414	340	232	3.87	0.888	0.48451	0.58201	0.52865	Node263	XM_004421250_2	0.0477274
1576	Node108.pdb	Node177.pdb	344	340	247	3.52	0.741	0.62989	0.63679	0.6333	Node108	Node177	0.203838
1577	Node239.pdb	Node243.pdb	343	340	274	3.0	0.872	0.72341	0.72946	0.72642	Node239	Node243	0.00196488
1578	Node12.pdb	XM_004402108_1_PREDICTED_Odobenus_rosmarus_diverge	370	340	280	4.28	0.707	0.63354	0.685	0.65826	Node12	XM_004402108_1	0.0466581
1579	Node225.pdb	XM_036114829_1_PREDICTED_Halichoerus_grypus_RRAD_a	340	414	235	4.25	0.779	0.58426	0.48613	0.53057	Node225	XM_036114829_1	0.0822189
1580	Node274.pdb	Node8.pdb	340	531	213	2.56	0.779	0.5786	0.37705	0.45636	Node274	Node8	0.0311089
1581	XM_027920156_1_PREDICTED_Marmota_flaviventris_RRAD	XM_036884595_1_PREDICTED_Manis_pentadactyla_RRAD_a	340	339	225	3.69	0.876	0.58578	0.58742	0.5866	XM_027920156_1	XM_036884595_1	0.135066
1582	Node206.pdb	XM_026777673_1_PREDICTED_Microtus_ochrogaster_RRAD	340	333	298	3.79	0.715	0.73658	0.75065	0.74353	Node206	XM_026777673_1	0.127648
1583	XM_027843188_1_PREDICTED_Vombatus_ursinus_RRAD_and	XM_032265550_1_PREDICTED_Sapajus_apella_RRAD_and_G	342	340	293	4.39	0.758	0.69566	0.69934	0.69748	XM_027843188_1	XM_032265550_1	0.226872
1584	Node194.pdb	Node201.pdb	344	340	287	3.87	0.854	0.71332	0.72106	0.71717	Node194	Node201	0.0584015
1585	Node179.pdb	XM_004694658_2_PREDICTED_Condylura_cristata_RAS_RA	340	338	311	3.98	0.884	0.7664	0.77053	0.76845	Node179	XM_004694658_2	0.0999954
1586	Node127.pdb	XM_018054571_1_PREDICTED_Capra_hircus_RRAD_and_GEM	468	358	225	3.74	0.809	0.41855	0.53774	0.47053	Node127	XM_018054571_1	0.0953461
1587	Node323.pdb	XM_049613126_1_PREDICTED_Panthera_uncia_RRAD_and_G	340	343	267	4.09	0.745	0.66117	0.65586	0.6585	Node323	XM_049613126_1	0.0629008
1588	Node339.pdb	XM_006883133_1_PREDICTED_Elephantulus_edwardii_RAS	340	339	249	3.73	0.771	0.63257	0.63431	0.63344	Node339	XM_006883133_1	0.132962
1589	XM_025392475_1_PREDICTED_Theropithecus_gelada_RRAD	XM_049613126_1_PREDICTED_Panthera_uncia_RRAD_and_G	340	343	236	3.69	0.809	0.61378	0.60869	0.61123	XM_025392475_1	XM_049613126_1	0.0908669
1590	XM_005377113_2_PREDICTED_Chinchilla_lanigera_RAS_R	XM_012466673_1_PREDICTED_Aotus_nancymaae_RRAD_and_	340	340	308	3.9	0.731	0.77265	0.77265	0.77265	XM_005377113_2	XM_012466673_1	0.128469
1591	Node247.pdb	XM_034498612_1_PREDICTED_Arvicanthis_niloticus_RRA	340	341	230	3.64	0.87	0.60098	0.5993	0.60014	Node247	XM_034498612_1	0.138771
1592	Node40.pdb	XM_032343807_1_PREDICTED_Mustela_erminea_RRAD_and_	341	340	234	3.69	0.838	0.59989	0.60155	0.60072	Node40	XM_032343807_1	0.12141
1593	Node221.pdb	XM_051195738_1_PREDICTED_Phodopus_roborovskii_RRAD	340	341	240	3.11	0.858	0.63735	0.63557	0.63646	Node221	XM_051195738_1	0.143895
1594	Node277.pdb	Node73.pdb	414	340	250	4.46	0.808	0.50325	0.60312	0.54855	Node277	Node73	0.108714
1595	XM_033765070_1_PREDICTED_Fukomys_damarensis_RRAD_a	XM_036737107_1_PREDICTED_Trichosurus_vulpecula_RRA	339	340	242	3.68	0.748	0.60925	0.6076	0.60843	XM_033765070_1	XM_036737107_1	0.231456
1596	Node262.pdb	Node331.pdb	414	627	238	4.19	0.727	0.49344	0.33496	0.39871	Node262	Node331	0.0531812
1597	Node266.pdb	XM_012649447_1_PREDICTED_Propithecus_coquereli_RAS	340	340	248	3.76	0.823	0.63691	0.63691	0.63691	Node266	XM_012649447_1	0.0779618
1598	XM_003801909_3_PREDICTED_Otolemur_garnettii_RRAD_a	XM_029077766_2_PREDICTED_Ornithorhynchus_anatinus_	340	307	254	2.95	0.697	0.66163	0.72729	0.69284	XM_003801909_3	XM_029077766_2	0.245263
1599	Node221.pdb	Node305.pdb	340	352	243	3.62	0.786	0.60991	0.59074	0.60016	Node221	Node305	0.0802086
1600	Node90.pdb	XM_032856406_1_PREDICTED_Lontra_canadensis_RRAD_an	340	340	239	3.74	0.862	0.61605	0.61605	0.61605	Node90	XM_032856406_1	0.0780186
1601	XM_031678770_1_PREDICTED_Vicugna_pacos_RRAD_and_GE	XM_037503036_1_PREDICTED_Talpa_occidentalis_RRAD_a	301	338	170	4.48	0.841	0.46123	0.41426	0.43645	XM_031678770_1	XM_037503036_1	0.110086
1602	Node158.pdb	XM_012649447_1_PREDICTED_Propithecus_coquereli_RAS	340	340	237	3.52	0.886	0.6214	0.6214	0.6214	Node158	XM_012649447_1	0.0816885
1603	Node304.pdb	Node73.pdb	352	340	233	3.31	0.82	0.58876	0.60834	0.59839	Node304	Node73	0.117213
1604	Node102.pdb	Node264.pdb	346	340	253	3.65	0.755	0.62791	0.6381	0.63296	Node102	Node264	0.200648
1605	Node83.pdb	XM_021203619_1_PREDICTED_Mus_pahari_RRAD_and_GEM_l	341	341	215	2.65	0.926	0.58341	0.58341	0.58341	Node83	XM_021203619_1	0.118547
1606	Node317.pdb	XM_036737107_1_PREDICTED_Trichosurus_vulpecula_RRA	352	340	249	4.2	0.695	0.59005	0.60914	0.5994	Node317	XM_036737107_1	0.225207
1607	XM_009427474_3_PREDICTED_Pan_troglodytes_RRAD_and_	XM_016205757_1_PREDICTED_Miniopterus_natalensis_RA	341	331	212	2.63	0.807	0.57074	0.58714	0.57882	XM_009427474_3	XM_016205757_1	0.101131
1608	Node175.pdb	XM_037129407_1_PREDICTED_Artibeus_jamaicensis_RRAD	340	340	234	3.34	0.906	0.61449	0.61449	0.61449	Node175	XM_037129407_1	0.0823728
1609	XM_016120537_2_PREDICTED_Rousettus_aegyptiacus_RRA	XM_019663177_1_PREDICTED_Hipposideros_armiger_RRAD	340	340	250	4.25	0.824	0.62356	0.62356	0.62356	XM_016120537_2	XM_019663177_1	0.0830011
1610	Node272.pdb	Node274.pdb	414	340	227	3.53	0.916	0.49318	0.59505	0.53924	Node272	Node274	0.000982345
1611	Node264.pdb	Node302.pdb	340	352	299	4.31	0.793	0.73448	0.71137	0.72276	Node264	Node302	0.0341762
1612	XM_004864195_2_PREDICTED_Heterocephalus_glaber_RRA	XM_015492848_2_PREDICTED_Marmota_marmota_marmota_R	342	340	238	3.49	0.849	0.61335	0.61675	0.61505	XM_004864195_2	XM_015492848_2	0.115819
1613	XM_006913609_2_PREDICTED_Pteropus_alecto_RRAD_and_	XM_046465107_1_PREDICTED_Marmota_monax_RRAD_and_GE	340	340	221	3.06	0.846	0.59041	0.59041	0.59041	XM_006913609_2	XM_046465107_1	0.1367
1614	Node266.pdb	XM_031036681_1_PREDICTED_Leptonychotes_weddellii_R	340	316	140	2.64	0.929	0.37896	0.4064	0.3922	Node266	XM_031036681_1	0.0125323
1615	Node170.pdb	Node28.pdb	340	341	299	3.75	0.769	0.75139	0.74937	0.75038	Node170	Node28	0.132509
1616	Node77.pdb	XM_021182512_1_PREDICTED_Mus_caroli_RRAD_and_GEM_l	340	333	231	3.18	0.831	0.61205	0.62429	0.61811	Node77	XM_021182512_1	0.152501
1617	Node261.pdb	XM_027571459_2_PREDICTED_Zalophus_californianus_RR	418	340	236	3.76	0.894	0.49097	0.59498	0.5378	Node261	XM_027571459_2	0.00888169
1618	Node112.pdb	Node321.pdb	339	340	227	3.7	0.758	0.58859	0.58695	0.58777	Node112	Node321	0.240773
1619	Node29.pdb	XM_004402108_1_PREDICTED_Odobenus_rosmarus_diverge	341	340	283	3.98	0.834	0.69515	0.69702	0.69609	Node29	XM_004402108_1	0.139249
1620	Node112.pdb	XM_003901565_5_PREDICTED_Papio_anubis_RRAD_and_GEM	339	340	214	2.74	0.813	0.5854	0.58374	0.58457	Node112	XM_003901565_5	0.246866
1621	Node193.pdb	XM_032265550_1_PREDICTED_Sapajus_apella_RRAD_and_G	344	340	296	4.45	0.797	0.68924	0.69659	0.6929	Node193	XM_032265550_1	0.0845083
1622	Node28.pdb	XM_023724898_1_PREDICTED_Trichechus_manatus_latiro	341	361	230	3.52	0.874	0.59462	0.56344	0.5786	Node28	XM_023724898_1	0.151526
1623	Node77.pdb	XM_027553330_1_PREDICTED_Bos_indicus_x_Bos_taurus_	340	340	236	3.38	0.852	0.61519	0.61519	0.61519	Node77	XM_027553330_1	0.126116
1624	Node184.pdb	XM_004755362_3_PREDICTED_Mustela_putorius_furo_RRA	367	340	231	3.59	0.918	0.55908	0.60119	0.57935	Node184	XM_004755362_3	0.056214
1625	XM_003420937_2_PREDICTED_Loxodonta_africana_RRAD_a	XM_026777673_1_PREDICTED_Microtus_ochrogaster_RRAD	340	333	250	2.77	0.888	0.67164	0.68507	0.67828	XM_003420937_2	XM_026777673_1	0.144709
1626	Node186.pdb	Node48.pdb	363	333	230	3.86	0.835	0.55863	0.60635	0.58149	Node186	Node48	0.136274
1627	Node217.pdb	Node40.pdb	340	341	278	4.59	0.73	0.66733	0.66555	0.66644	Node217	Node40	0.101917
1628	Node7.pdb	XM_032622712_1_PREDICTED_Phocoena_sinus_RRAD_and_G	610	340	200	2.91	0.8	0.30693	0.53817	0.39057	Node7	XM_032622712_1	0.0332113
1629	Node96.pdb	XM_036842027_1_PREDICTED_Balaenoptera_musculus_RRA	366	340	222	3.87	0.806	0.53004	0.56826	0.54849	Node96	XM_036842027_1	0.0648956
1630	XM_001100692_4_PREDICTED_Macaca_mulatta_RRAD_and_G	XM_017544499_2_PREDICTED_Cebus_imitator_RRAD_and_G	340	340	291	3.91	0.808	0.73194	0.73194	0.73194	XM_001100692_4	XM_017544499_2	0.0459516
1631	Node140.pdb	XM_046008309_1_PREDICTED_Meles_meles_RRAD_and_GEM_	340	340	313	4.58	0.741	0.74647	0.74647	0.74647	Node140	XM_046008309_1	0.0961666
1632	Node107.pdb	XM_008839903_2_PREDICTED_Nannospalax_galili_RRAD_a	345	341	264	4.03	0.678	0.65692	0.66412	0.6605	Node107	XM_008839903_2	0.220357
1633	XM_027971647_2_PREDICTED_Ovis_aries_RRAD_and_GEM_l	XM_043980377_1_PREDICTED_Dromiciops_gliroides_RRAD	341	234	149	2.56	0.779	0.39847	0.56719	0.46788	XM_027971647_2	XM_043980377_1	0.252957
1634	XM_023230440_1_PREDICTED_Piliocolobus_tephrosceles	XM_025870359_1_PREDICTED_Callorhinus_ursinus_RRAD_	308	340	255	3.56	0.827	0.7126	0.65047	0.68009	XM_023230440_1	XM_025870359_1	0.0930942
1635	XM_002824566_3_PREDICTED_Pongo_abelii_RRAD_and_GEM	XM_039245203_1_PREDICTED_Hyaena_hyaena_RRAD_and_GE	340	340	250	3.82	0.82	0.64058	0.64058	0.64058	XM_002824566_3	XM_039245203_1	0.092116
1636	Node88.pdb	XM_051143407_1_PREDICTED_Acomys_russatus_RRAD_and_	366	336	259	4.29	0.653	0.58644	0.63367	0.60911	Node88	XM_051143407_1	0.117782
1637	Node83.pdb	XM_016120537_2_PREDICTED_Rousettus_aegyptiacus_RRA	341	340	245	3.82	0.767	0.6243	0.62603	0.62516	Node83	XM_016120537_2	0.109884
1638	Node165.pdb	XM_027110778_1_PREDICTED_Lagenorhynchus_obliquiden	340	340	278	4.59	0.745	0.67267	0.67267	0.67267	Node165	XM_027110778_1	0.0861179
1639	Node107.pdb	XM_027553330_1_PREDICTED_Bos_indicus_x_Bos_taurus_	345	340	281	4.47	0.673	0.65159	0.66013	0.65583	Node107	XM_027553330_1	0.215426
1640	XM_006835452_1_PREDICTED_Chrysochloris_asiatica_RA	XM_017665172_2_PREDICTED_Manis_javanica_RRAD_and_G	340	339	244	3.41	0.783	0.63512	0.63695	0.636	XM_006835452_1	XM_017665172_2	0.148158
1641	XM_002824566_3_PREDICTED_Pongo_abelii_RRAD_and_GEM	XM_004474567_2_PREDICTED_Dasypus_novemcinctus_RRAD	340	340	251	2.81	0.94	0.6746	0.6746	0.6746	XM_002824566_3	XM_004474567_2	0.0986788
1642	Node2.pdb	XM_042942694_1_PREDICTED_Panthera_leo_RRAD_and_GEM	627	273	201	3.42	0.796	0.29315	0.64532	0.4021	Node2	XM_042942694_1	0.0590422
1643	Node27.pdb	XM_031678770_1_PREDICTED_Vicugna_pacos_RRAD_and_GE	341	301	167	3.87	0.838	0.4202	0.47162	0.44439	Node27	XM_031678770_1	0.125688
1644	Node107.pdb	Node193.pdb	345	344	242	3.47	0.74	0.61683	0.61852	0.61767	Node107	Node193	0.204626
1645	XM_003901565_5_PREDICTED_Papio_anubis_RRAD_and_GEM	XM_014856335_2_PREDICTED_Equus_asinus_RRAD_and_GEM	340	340	229	3.18	0.908	0.60989	0.60989	0.60989	XM_003901565_5	XM_014856335_2	0.081836
1646	Node130.pdb	XM_004584677_1_PREDICTED_Ochotona_princeps_RRAD_an	352	340	232	3.44	0.845	0.587	0.60661	0.59664	Node130	XM_004584677_1	0.15877
1647	Node29.pdb	XM_045450372_1_PREDICTED_Leopardus_geoffroyi_RRAD_	341	340	239	3.67	0.887	0.61824	0.61996	0.6191	Node29	XM_045450372_1	0.137754
1648	Node337.pdb	XM_029237411_1_PREDICTED_Monodon_monoceros_RRAD_an	382	340	242	3.76	0.826	0.54613	0.60813	0.57541	Node337	XM_029237411_1	0.0489455
1649	Node112.pdb	Node97.pdb	339	340	245	3.43	0.771	0.63291	0.63116	0.63203	Node112	Node97	0.214353
1650	Node214.pdb	XM_048362803_1_PREDICTED_Perognathus_longimembris_	340	341	278	3.78	0.745	0.69398	0.69207	0.69304	Node214	XM_048362803_1	0.125886
1651	XM_004474567_2_PREDICTED_Dasypus_novemcinctus_RRAD	XM_015492848_2_PREDICTED_Marmota_marmota_marmota_R	340	340	226	3.29	0.81	0.59878	0.59878	0.59878	XM_004474567_2	XM_015492848_2	0.128925
1652	Node125.pdb	Node237.pdb	468	422	206	3.37	0.883	0.40485	0.44736	0.42501	Node125	Node237	0.0662143
1653	Node258.pdb	XM_008528968_1_PREDICTED_Equus_przewalskii_RAS_RAD	342	186	79	3.24	0.772	0.20112	0.3503	0.25497	Node258	XM_008528968_1	0.0742604
1654	XM_004694658_2_PREDICTED_Condylura_cristata_RAS_RA	XM_011990630_1_PREDICTED_Mandrillus_leucophaeus_RA	338	340	233	3.71	0.833	0.60146	0.59814	0.5998	XM_004694658_2	XM_011990630_1	0.112818
1655	Node47.pdb	Node64.pdb	333	340	248	3.44	0.802	0.66046	0.64759	0.65396	Node47	Node64	0.12541
1656	Node18.pdb	XM_011990630_1_PREDICTED_Mandrillus_leucophaeus_RA	341	340	280	4.04	0.868	0.68969	0.69154	0.69061	Node18	XM_011990630_1	0.117881
1657	XM_015086639_2_PREDICTED_Acinonyx_jubatus_RRAD_and	XM_017665172_2_PREDICTED_Manis_javanica_RRAD_and_G	340	339	234	3.34	0.863	0.61242	0.61413	0.61328	XM_015086639_2	XM_017665172_2	0.0795704
1658	XM_004694658_2_PREDICTED_Condylura_cristata_RAS_RA	XM_032481695_1_PREDICTED_Camelus_ferus_RRAD_and_GE	338	338	230	3.47	0.843	0.60489	0.60489	0.60489	XM_004694658_2	XM_032481695_1	0.105638
1659	Node27.pdb	XM_028788542_1_PREDICTED_Grammomys_surdaster_RRAD_	341	341	298	3.49	0.876	0.76626	0.76626	0.76626	Node27	XM_028788542_1	0.0322246
1660	Node159.pdb	XM_032622712_1_PREDICTED_Phocoena_sinus_RRAD_and_G	340	340	228	3.24	0.825	0.6032	0.6032	0.6032	Node159	XM_032622712_1	0.0942438
1661	Node72.pdb	XM_020909415_1_PREDICTED_Odocoileus_virginianus_te	340	382	235	4.16	0.813	0.58543	0.52528	0.55369	Node72	XM_020909415_1	0.0840592
1662	XM_003924335_3_PREDICTED_Saimiri_boliviensis_boliv	XM_037503036_1_PREDICTED_Talpa_occidentalis_RRAD_a	340	338	273	3.95	0.81	0.67262	0.67628	0.67445	XM_003924335_3	XM_037503036_1	0.128641
1663	XM_004474567_2_PREDICTED_Dasypus_novemcinctus_RRAD	XM_006883133_1_PREDICTED_Elephantulus_edwardii_RAS	340	339	247	2.56	0.899	0.66718	0.66906	0.66812	XM_004474567_2	XM_006883133_1	0.128599
1664	Node47.pdb	XM_003987456_6_PREDICTED_Felis_catus_RRAD_and_GEM_	333	340	291	4.22	0.763	0.73527	0.72123	0.72818	Node47	XM_003987456_6	0.144648
1665	XM_019968374_1_PREDICTED_Bos_indicus_RRAD_and_GEM_	XM_049768637_1_PREDICTED_Suncus_etruscus_RRAD_and_	337	337	203	2.78	0.813	0.55181	0.55181	0.55181	XM_019968374_1	XM_049768637_1	0.150312
1666	Node328.pdb	XM_004421250_2_PREDICTED_Ceratotherium_simum_simum	338	340	303	4.31	0.785	0.73393	0.73003	0.73197	Node328	XM_004421250_2	0.0743678
1667	XM_025392475_1_PREDICTED_Theropithecus_gelada_RRAD	XM_025870359_1_PREDICTED_Callorhinus_ursinus_RRAD_	340	340	255	3.99	0.824	0.6442	0.6442	0.6442	XM_025392475_1	XM_025870359_1	0.0838456
1668	Node208.pdb	XM_021008842_1_PREDICTED_Phascolarctos_cinereus_RR	340	317	215	2.69	0.758	0.58239	0.62278	0.6019	Node208	XM_021008842_1	0.22887
1669	XM_006988484_2_PREDICTED_Peromyscus_maniculatus_ba	XM_007100477_2_PREDICTED_Physeter_catodon_RRAD_and	336	340	300	4.55	0.663	0.72181	0.71416	0.71797	XM_006988484_2	XM_007100477_2	0.128353
1670	Node345.pdb	XM_006883133_1_PREDICTED_Elephantulus_edwardii_RAS	340	339	296	4.02	0.747	0.71918	0.72109	0.72014	Node345	XM_006883133_1	0.133121
1671	XM_005085570_4_PREDICTED_Mesocricetus_auratus_RRAD	XM_013025368_1_PREDICTED_Dipodomys_ordii_RAS_RAD_a	341	340	312	4.42	0.721	0.72474	0.72669	0.72575	XM_005085570_4	XM_013025368_1	0.154975
1672	Node12.pdb	XM_043919551_1_PREDICTED_Cervus_elaphus_RRAD_and_G	370	340	302	4.86	0.675	0.65233	0.70357	0.67698	Node12	XM_043919551_1	0.0587227
1673	Node46.pdb	XM_016120537_2_PREDICTED_Rousettus_aegyptiacus_RRA	341	340	241	3.64	0.871	0.61869	0.62039	0.61954	Node46	XM_016120537_2	0.145743
1674	Node11.pdb	XM_007180539_1_PREDICTED_Balaenoptera_acutorostrat	498	340	236	3.55	0.839	0.42231	0.60377	0.49656	Node11	XM_007180539_1	0.0479504
1675	Node20.pdb	Node295.pdb	341	341	224	3.32	0.848	0.59411	0.59411	0.59411	Node20	Node295	0.145219
1676	Node106.pdb	XM_023567007_1_PREDICTED_Cavia_porcellus_RRAD_and_	345	338	224	3.27	0.781	0.58427	0.59577	0.58996	Node106	XM_023567007_1	0.238631
1677	XM_003901565_5_PREDICTED_Papio_anubis_RRAD_and_GEM	XM_040620901_1_PREDICTED_Ursus_maritimus_RRAD_and_	340	340	272	3.45	0.82	0.6973	0.6973	0.6973	XM_003901565_5	XM_040620901_1	0.0897484
1678	Node101.pdb	Node89.pdb	346	340	224	3.81	0.763	0.57158	0.58115	0.57633	Node101	Node89	0.178228
1679	Node280.pdb	XM_027553330_1_PREDICTED_Bos_indicus_x_Bos_taurus_	340	340	274	3.75	0.814	0.69414	0.69414	0.69414	Node280	XM_027553330_1	0.0567558
1680	Node185.pdb	XM_038310306_1_PREDICTED_Arvicola_amphibius_RRAD_a	367	341	276	4.15	0.761	0.64489	0.69068	0.66697	Node185	XM_038310306_1	0.129105
1681	Node10.pdb	XM_036842027_1_PREDICTED_Balaenoptera_musculus_RRA	525	340	195	2.75	0.882	0.34676	0.52617	0.41781	Node10	XM_036842027_1	0.0426618
1682	Node261.pdb	Node7.pdb	418	610	249	3.97	0.727	0.51602	0.36251	0.42559	Node261	Node7	0.013692
1683	Node302.pdb	XM_040227220_1_PREDICTED_Oryx_dammah_RRAD_and_GEM_	352	341	278	3.12	0.853	0.70881	0.73026	0.71939	Node302	XM_040227220_1	0.0301757
1684	Node221.pdb	XM_006988484_2_PREDICTED_Peromyscus_maniculatus_ba	340	336	234	3.42	0.791	0.61768	0.62471	0.62117	Node221	XM_006988484_2	0.136452
1685	NM_173527_3_Homo_sapiens_RRAD_and_GEM_like_GTPase_	XM_009427474_3_PREDICTED_Pan_troglodytes_RRAD_and_	340	341	317	4.41	0.767	0.75751	0.75551	0.75651	NM_173527_3	XM_009427474_3	0.00394416
1686	Node138.pdb	Node83.pdb	467	341	229	3.89	0.782	0.43222	0.58095	0.4954	Node138	Node83	0.0875705
1687	XM_032918139_1_PREDICTED_Rattus_rattus_RRAD_and_GE	XM_045525960_1_PREDICTED_Lemur_catta_RRAD_and_GEM_	341	340	295	3.52	0.763	0.75174	0.75379	0.75276	XM_032918139_1	XM_045525960_1	0.134485
1688	Node337.pdb	XM_014856335_2_PREDICTED_Equus_asinus_RRAD_and_GEM	382	340	235	4.24	0.872	0.52365	0.58354	0.55194	Node337	XM_014856335_2	0.0574584
1689	Node198.pdb	XM_003987456_6_PREDICTED_Felis_catus_RRAD_and_GEM_	340	340	307	4.01	0.824	0.75749	0.75749	0.75749	Node198	XM_003987456_6	0.0626501
1690	Node170.pdb	Node38.pdb	340	341	249	3.55	0.908	0.64145	0.63968	0.64057	Node170	Node38	0.108879
1691	Node124.pdb	XM_012649447_1_PREDICTED_Propithecus_coquereli_RAS	468	340	246	3.7	0.862	0.4602	0.61873	0.5275	Node124	XM_012649447_1	0.0695154
1692	Node112.pdb	Node331.pdb	339	627	197	3.59	0.716	0.51485	0.28677	0.36786	Node112	Node331	0.237198
1693	Node116.pdb	XM_003260595_2_PREDICTED_Nomascus_leucogenys_RRAD_	307	340	236	3.15	0.78	0.68266	0.62027	0.64993	Node116	XM_003260595_2	0.21658
1694	Node8.pdb	XM_037503036_1_PREDICTED_Talpa_occidentalis_RRAD_a	531	338	206	3.31	0.767	0.35484	0.54526	0.42959	Node8	XM_037503036_1	0.0708959
1695	Node23.pdb	XM_037129407_1_PREDICTED_Artibeus_jamaicensis_RRAD	341	340	296	3.3	0.851	0.7583	0.76036	0.75933	Node23	XM_037129407_1	0.139492
1696	XM_011372778_2_PREDICTED_Pteropus_vampyrus_RRAD_an	XM_027110778_1_PREDICTED_Lagenorhynchus_obliquiden	340	340	264	3.24	0.894	0.68682	0.68682	0.68682	XM_011372778_2	XM_027110778_1	0.0862794
1697	Node210.pdb	Node230.pdb	340	346	231	3.24	0.831	0.60962	0.5996	0.60457	Node210	Node230	0.0731296
1698	XM_032343807_1_PREDICTED_Mustela_erminea_RRAD_and_	XM_033107547_1_PREDICTED_Rhinolophus_ferrumequinum	340	336	257	3.86	0.774	0.64968	0.6568	0.65325	XM_032343807_1	XM_033107547_1	0.0879811
1699	Node26.pdb	XM_043919551_1_PREDICTED_Cervus_elaphus_RRAD_and_G	341	340	226	3.33	0.854	0.60106	0.60275	0.6019	Node26	XM_043919551_1	0.118491
1700	XM_037037712_1_PREDICTED_Sturnira_hondurensis_RRAD	XM_048444987_1_PREDICTED_Myodes_glareolus_RRAD_and	340	341	242	3.95	0.822	0.61644	0.61474	0.61559	XM_037037712_1	XM_048444987_1	0.166464
1701	Node166.pdb	Node68.pdb	340	342	320	3.97	0.747	0.78948	0.78526	0.78736	Node166	Node68	0.0908624
1702	Node185.pdb	Node7.pdb	367	610	233	3.22	0.742	0.56668	0.35031	0.43259	Node185	Node7	0.0392432
1703	Node47.pdb	Node74.pdb	333	340	226	2.81	0.867	0.62225	0.60997	0.61605	Node47	Node74	0.158329
1704	Node140.pdb	XM_026007504_1_PREDICTED_Vulpes_vulpes_RRAD_and_GE	340	341	230	3.42	0.839	0.60301	0.60133	0.60217	Node140	XM_026007504_1	0.09201
1705	Node231.pdb	Node328.pdb	346	338	284	4.3	0.764	0.68679	0.70166	0.69415	Node231	Node328	0.0600669
1706	Node27.pdb	Node272.pdb	341	414	242	3.82	0.785	0.61106	0.50993	0.55585	Node27	Node272	0.121845
1707	Node292.pdb	XM_051195738_1_PREDICTED_Phodopus_roborovskii_RRAD	345	341	217	2.81	0.834	0.57871	0.58523	0.58195	Node292	XM_051195738_1	0.150993
1708	Node19.pdb	XM_020909415_1_PREDICTED_Odocoileus_virginianus_te	341	382	230	4.01	0.748	0.58064	0.52198	0.54971	Node19	XM_020909415_1	0.125398
1709	Node7.pdb	XM_020909415_1_PREDICTED_Odocoileus_virginianus_te	610	382	246	4.01	0.728	0.35891	0.55651	0.43594	Node7	XM_020909415_1	0.0547961
1710	Node48.pdb	XM_007479801_2_PREDICTED_Monodelphis_domestica_RAS	333	340	235	3.81	0.749	0.61447	0.60255	0.60844	Node48	XM_007479801_2	0.273601
1711	Node272.pdb	XM_031036681_1_PREDICTED_Leptonychotes_weddellii_R	414	316	194	4.28	0.799	0.39428	0.50494	0.4426	Node272	XM_031036681_1	0.00105736
1712	XM_025442827_3_PREDICTED_Canis_lupus_dingo_RRAD_an	XM_027553330_1_PREDICTED_Bos_indicus_x_Bos_taurus_	345	340	230	3.17	0.83	0.60089	0.6093	0.60507	XM_025442827_3	XM_027553330_1	0.0819949
1713	Node277.pdb	XM_033765070_1_PREDICTED_Fukomys_damarensis_RRAD_a	414	339	246	3.96	0.862	0.50562	0.60683	0.55153	Node277	XM_033765070_1	0.109822
1714	Node8.pdb	XM_032856406_1_PREDICTED_Lontra_canadensis_RRAD_an	531	340	205	3.16	0.78	0.35707	0.54753	0.432	Node8	XM_032856406_1	0.041494
1715	Node193.pdb	XM_034994691_1_PREDICTED_Mirounga_leonina_RRAD_and	344	340	267	4.1	0.828	0.65638	0.66359	0.65996	Node193	XM_034994691_1	0.0722827
1716	XM_017665172_2_PREDICTED_Manis_javanica_RRAD_and_G	XM_046465107_1_PREDICTED_Marmota_monax_RRAD_and_GE	339	340	232	3.2	0.892	0.6208	0.61905	0.61993	XM_017665172_2	XM_046465107_1	0.137628
1717	NM_001192708_1_Bos_taurus_RRAD_and_GEM_like_GTPase	Node214.pdb	340	340	310	4.0	0.797	0.7661	0.7661	0.7661	NM_001192708_1	Node214	0.064126
1718	Node103.pdb	XM_046008309_1_PREDICTED_Meles_meles_RRAD_and_GEM_	343	340	226	3.07	0.73	0.6011	0.60618	0.60363	Node103	XM_046008309_1	0.234898
1719	Node138.pdb	XM_008839903_2_PREDICTED_Nannospalax_galili_RRAD_a	467	341	223	3.29	0.825	0.43074	0.57993	0.49412	Node138	XM_008839903_2	0.112117
1720	Node39.pdb	XM_023724898_1_PREDICTED_Trichechus_manatus_latiro	341	361	231	3.31	0.857	0.60456	0.57278	0.58823	Node39	XM_023724898_1	0.132365
1721	Node138.pdb	Node77.pdb	467	340	255	3.94	0.82	0.48096	0.64769	0.55176	Node138	Node77	0.115166
1722	Node20.pdb	Node61.pdb	341	343	286	4.31	0.815	0.70118	0.69742	0.6993	Node20	Node61	0.0988638
1723	Node333.pdb	XM_046653592_1_PREDICTED_Equus_quagga_GTP_binding_	389	340	246	3.65	0.919	0.54986	0.62309	0.58413	Node333	XM_046653592_1	0.0544332
1724	Node20.pdb	Node261.pdb	341	418	246	4.63	0.732	0.59519	0.49312	0.53919	Node20	Node261	0.134001
1725	Node159.pdb	XM_027390645_2_PREDICTED_Cricetulus_griseus_RRAD_a	340	333	276	3.48	0.862	0.71636	0.73051	0.72337	Node159	XM_027390645_2	0.110705
1726	Node238.pdb	XM_045525960_1_PREDICTED_Lemur_catta_RRAD_and_GEM_	345	340	285	3.65	0.853	0.71212	0.72179	0.71693	Node238	XM_045525960_1	0.073663
1727	Node88.pdb	XM_032622712_1_PREDICTED_Phocoena_sinus_RRAD_and_G	366	340	229	3.6	0.777	0.55192	0.59154	0.57103	Node88	XM_032622712_1	0.0584061
1728	Node27.pdb	XM_036884595_1_PREDICTED_Manis_pentadactyla_RRAD_a	341	339	289	4.33	0.73	0.70283	0.70661	0.70469	Node27	XM_036884595_1	0.146228
1729	Node306.pdb	XM_003260595_2_PREDICTED_Nomascus_leucogenys_RRAD_	340	340	250	3.74	0.784	0.64023	0.64023	0.64023	Node306	XM_003260595_2	0.0920747
1730	Node140.pdb	XM_051822640_1_PREDICTED_Oryctolagus_cuniculus_RRA	340	340	237	3.28	0.92	0.62415	0.62415	0.62415	Node140	XM_051822640_1	0.111416
1731	Node152.pdb	XM_025442827_3_PREDICTED_Canis_lupus_dingo_RRAD_an	340	345	319	3.56	0.762	0.79762	0.78707	0.79231	Node152	XM_025442827_3	0.0977104
1732	NM_022685_2_Rattus_norvegicus_RRAD_and_GEM_like_GT	XM_026007504_1_PREDICTED_Vulpes_vulpes_RRAD_and_GE	341	341	224	3.32	0.848	0.59411	0.59411	0.59411	NM_022685_2	XM_026007504_1	0.147517
1733	Node128.pdb	XM_013025368_1_PREDICTED_Dipodomys_ordii_RAS_RAD_a	352	340	327	3.97	0.709	0.75557	0.77891	0.76707	Node128	XM_013025368_1	0.125591
1734	Node91.pdb	XM_051143407_1_PREDICTED_Acomys_russatus_RRAD_and_	340	336	260	3.79	0.758	0.65414	0.6613	0.6577	Node91	XM_051143407_1	0.174229
1735	Node61.pdb	XM_003901565_5_PREDICTED_Papio_anubis_RRAD_and_GEM	343	340	234	3.38	0.85	0.61361	0.61877	0.61618	Node61	XM_003901565_5	0.0623892
1736	Node5.pdb	XM_049613126_1_PREDICTED_Panthera_uncia_RRAD_and_G	627	343	211	3.42	0.815	0.30919	0.54891	0.39509	Node5	XM_049613126_1	0.0422148
1737	Node106.pdb	XM_049899603_1_PREDICTED_Elephas_maximus_indicus_R	345	340	244	4.26	0.697	0.59529	0.60339	0.59931	Node106	XM_049899603_1	0.212549
1738	XM_004864195_2_PREDICTED_Heterocephalus_glaber_RRA	XM_007100477_2_PREDICTED_Physeter_catodon_RRAD_and	342	340	224	3.11	0.862	0.58807	0.59135	0.5897	XM_004864195_2	XM_007100477_2	0.100878
1739	XM_038741379_1_PREDICTED_Tachyglossus_aculeatus_RR	XM_041758862_1_PREDICTED_Vulpes_lagopus_RRAD_and_G	305	341	240	3.29	0.663	0.69225	0.62354	0.65607	XM_038741379_1	XM_041758862_1	0.214725
1740	Node16.pdb	XM_038310306_1_PREDICTED_Arvicola_amphibius_RRAD_a	341	341	324	3.85	0.923	0.80238	0.80238	0.80238	Node16	XM_038310306_1	0.0383069
1741	Node90.pdb	XM_049613126_1_PREDICTED_Panthera_uncia_RRAD_and_G	340	343	316	4.15	0.753	0.76639	0.76034	0.76336	Node90	XM_049613126_1	0.0746056
1742	Node270.pdb	Node45.pdb	414	341	247	3.49	0.879	0.53285	0.64017	0.58147	Node270	Node45	0.128837
1743	Node302.pdb	XM_021099265_1_PREDICTED_Sus_scrofa_RRAD_and_GEM_l	352	340	282	3.85	0.865	0.69091	0.71351	0.70199	Node302	XM_021099265_1	0.0363505
1744	XM_036114829_1_PREDICTED_Halichoerus_grypus_RRAD_a	XM_046008309_1_PREDICTED_Meles_meles_RRAD_and_GEM_	414	340	241	4.29	0.83	0.49368	0.59253	0.53834	XM_036114829_1	XM_046008309_1	0.0311222
1745	Node97.pdb	XM_044662280_1_PREDICTED_Gracilinanus_agilis_RRAD_	340	343	247	3.63	0.713	0.62935	0.62424	0.62678	Node97	XM_044662280_1	0.226267
1746	Node193.pdb	XM_043555763_1_PREDICTED_Prionailurus_bengalensis_	344	340	226	3.1	0.907	0.59718	0.60394	0.60057	Node193	XM_043555763_1	0.0789169
1747	Node27.pdb	Node286.pdb	341	340	228	3.5	0.855	0.59953	0.60122	0.60037	Node27	Node286	0.130539
1748	Node333.pdb	XM_027843188_1_PREDICTED_Vombatus_ursinus_RRAD_and	389	342	252	4.27	0.746	0.54949	0.61901	0.58213	Node333	XM_027843188_1	0.217736
1749	Node125.pdb	XM_049768637_1_PREDICTED_Suncus_etruscus_RRAD_and_	468	337	246	3.65	0.756	0.46074	0.62368	0.5297	Node125	XM_049768637_1	0.165023
1750	XM_036355955_1_PREDICTED_Myotis_myotis_RRAD_and_GE	XM_052190525_1_PREDICTED_Apodemus_sylvaticus_RRAD_	340	341	279	3.36	0.806	0.72605	0.72405	0.72505	XM_036355955_1	XM_052190525_1	0.143264
1751	Node263.pdb	Node301.pdb	414	357	224	3.59	0.888	0.47689	0.54807	0.50997	Node263	Node301	0.0300642
1752	Node222.pdb	XM_038310306_1_PREDICTED_Arvicola_amphibius_RRAD_a	340	341	266	3.45	0.786	0.6898	0.6879	0.68885	Node222	XM_038310306_1	0.150723
1753	Node107.pdb	Node177.pdb	345	340	254	3.62	0.705	0.63782	0.64653	0.64215	Node107	Node177	0.201523
1754	Node9.pdb	XM_029077766_2_PREDICTED_Ornithorhynchus_anatinus_	525	307	198	2.77	0.737	0.35158	0.58801	0.43969	Node9	XM_029077766_2	0.204827
1755	XM_006883133_1_PREDICTED_Elephantulus_edwardii_RAS	XM_023230440_1_PREDICTED_Piliocolobus_tephrosceles	339	308	245	3.57	0.796	0.63607	0.6959	0.66461	XM_006883133_1	XM_023230440_1	0.132793
1756	XM_017665172_2_PREDICTED_Manis_javanica_RRAD_and_G	XM_023724898_1_PREDICTED_Trichechus_manatus_latiro	339	361	246	2.98	0.837	0.65039	0.61308	0.63119	XM_017665172_2	XM_023724898_1	0.11285
1757	Node323.pdb	XM_027971647_2_PREDICTED_Ovis_aries_RRAD_and_GEM_l	340	341	285	4.1	0.733	0.69053	0.68864	0.68954	Node323	XM_027971647_2	0.0469094
1758	Node332.pdb	XM_024741692_1_PREDICTED_Neophocaena_asiaeoriental	389	321	244	2.57	0.898	0.58581	0.70466	0.63971	Node332	XM_024741692_1	0.0380371
1759	Node5.pdb	XM_036199393_1_PREDICTED_Onychomys_torridus_RRAD_a	627	336	193	3.0	0.834	0.28865	0.52721	0.37268	Node5	XM_036199393_1	0.110384
1760	Node186.pdb	XM_009427474_3_PREDICTED_Pan_troglodytes_RRAD_and_	363	341	230	3.43	0.883	0.56686	0.60166	0.58371	Node186	XM_009427474_3	0.083627
1761	Node74.pdb	XM_012466673_1_PREDICTED_Aotus_nancymaae_RRAD_and_	340	340	320	3.64	0.856	0.80096	0.80096	0.80096	Node74	XM_012466673_1	0.129266
1762	Node345.pdb	XM_027571459_2_PREDICTED_Zalophus_californianus_RR	340	340	266	3.88	0.801	0.67845	0.67845	0.67845	Node345	XM_027571459_2	0.06196
1763	Node303.pdb	Node45.pdb	352	341	229	3.81	0.865	0.56393	0.58097	0.57232	Node303	Node45	0.120859
1764	Node328.pdb	Node333.pdb	338	389	228	3.34	0.934	0.60306	0.52775	0.56284	Node328	Node333	0.0589373
1765	Node243.pdb	XM_040227220_1_PREDICTED_Oryx_dammah_RRAD_and_GEM_	340	341	273	3.16	0.788	0.71185	0.7099	0.7109	Node243	XM_040227220_1	0.0716675
1766	Node112.pdb	Node73.pdb	339	340	243	3.64	0.7	0.62792	0.62618	0.62705	Node112	Node73	0.251464
1767	XM_005377113_2_PREDICTED_Chinchilla_lanigera_RAS_R	XM_011772352_2_PREDICTED_Macaca_nemestrina_RRAD_an	340	340	292	4.46	0.801	0.69225	0.69225	0.69225	XM_005377113_2	XM_011772352_2	0.109665
1768	Node292.pdb	XM_034994691_1_PREDICTED_Mirounga_leonina_RRAD_and	345	340	258	3.33	0.853	0.66545	0.67466	0.67003	Node292	XM_034994691_1	0.0425739
1769	XM_050796554_1_PREDICTED_Macaca_thibetana_thibetan	XM_051980438_1_PREDICTED_Antechinus_flavipes_RRAD_	340	339	243	3.95	0.691	0.60309	0.60472	0.6039	XM_050796554_1	XM_051980438_1	0.260152
1770	Node263.pdb	Node269.pdb	414	414	388	3.77	0.799	0.80288	0.80288	0.80288	Node263	Node269	0.00484702
1771	Node277.pdb	XM_007180539_1_PREDICTED_Balaenoptera_acutorostrat	414	340	258	4.03	0.872	0.53002	0.63488	0.57758	Node277	XM_007180539_1	0.0530743
1772	Node305.pdb	XM_012649447_1_PREDICTED_Propithecus_coquereli_RAS	352	340	236	3.38	0.818	0.60126	0.6214	0.61116	Node305	XM_012649447_1	0.083763
1773	Node140.pdb	XM_007098093_3_PREDICTED_Panthera_tigris_RRAD_and_	340	340	304	4.3	0.816	0.73605	0.73605	0.73605	Node140	XM_007098093_3	0.0884957
1774	Node18.pdb	XM_036884595_1_PREDICTED_Manis_pentadactyla_RRAD_a	341	339	289	4.33	0.73	0.70283	0.70661	0.70469	Node18	XM_036884595_1	0.14233
1775	Node166.pdb	XM_027390645_2_PREDICTED_Cricetulus_griseus_RRAD_a	340	333	279	3.6	0.835	0.71784	0.73196	0.72483	Node166	XM_027390645_2	0.111676
1776	Node238.pdb	Node263.pdb	345	414	242	3.79	0.888	0.60576	0.51079	0.55413	Node238	Node263	0.0208358
1777	Node18.pdb	XM_048444987_1_PREDICTED_Myodes_glareolus_RRAD_and	341	341	267	2.87	0.884	0.72122	0.72122	0.72122	Node18	XM_048444987_1	0.0672639
1778	XM_005338787_4_PREDICTED_Ictidomys_tridecemlineatu	XM_030854517_1_PREDICTED_Globicephala_melas_RRAD_a	340	340	314	4.26	0.736	0.75463	0.75463	0.75463	XM_005338787_4	XM_030854517_1	0.130184
1779	XM_008065271_2_PREDICTED_Carlito_syrichta_RRAD_and	XM_024741692_1_PREDICTED_Neophocaena_asiaeoriental	340	321	252	3.36	0.817	0.65596	0.69237	0.67366	XM_008065271_2	XM_024741692_1	0.0939616
1780	Node201.pdb	Node345.pdb	340	340	283	3.67	0.827	0.71943	0.71943	0.71943	Node201	Node345	0.0419676
1781	Node306.pdb	Node6.pdb	340	610	206	3.71	0.748	0.52889	0.30438	0.38581	Node306	Node6	0.0342641
1782	Node214.pdb	XM_043555763_1_PREDICTED_Prionailurus_bengalensis_	340	340	276	3.26	0.851	0.73259	0.73259	0.73259	Node214	XM_043555763_1	0.0681844
1783	Node332.pdb	Node4.pdb	389	627	226	3.02	0.863	0.52821	0.33509	0.40981	Node332	Node4	0.000858375
1784	Node230.pdb	XM_007951171_2_PREDICTED_Orycteropus_afer_afer_RRA	346	334	247	3.58	0.834	0.62983	0.65116	0.64037	Node230	XM_007951171_2	0.11088
1785	Node272.pdb	Node280.pdb	414	340	228	3.76	0.882	0.48761	0.58734	0.53271	Node272	Node280	0.0108854
1786	XM_011772352_2_PREDICTED_Macaca_nemestrina_RRAD_an	XM_046465107_1_PREDICTED_Marmota_monax_RRAD_and_GE	340	340	232	3.47	0.879	0.60409	0.60409	0.60409	XM_011772352_2	XM_046465107_1	0.122383
1787	Node124.pdb	XM_032481695_1_PREDICTED_Camelus_ferus_RRAD_and_GE	468	338	211	3.01	0.863	0.41687	0.56936	0.4812	Node124	XM_032481695_1	0.0833454
1788	XM_007449526_1_PREDICTED_Lipotes_vexillifer_RAS_RA	XM_008065271_2_PREDICTED_Carlito_syrichta_RRAD_and	340	340	255	3.52	0.851	0.65618	0.65618	0.65618	XM_007449526_1	XM_008065271_2	0.0985074
1789	Node237.pdb	XM_011372778_2_PREDICTED_Pteropus_vampyrus_RRAD_an	422	340	263	3.89	0.802	0.54161	0.66175	0.59549	Node237	XM_011372778_2	0.0631242
1790	Node20.pdb	Node71.pdb	341	341	271	3.73	0.83	0.68758	0.68758	0.68758	Node20	Node71	0.0987769
1791	Node123.pdb	XM_036199393_1_PREDICTED_Onychomys_torridus_RRAD_a	468	336	210	3.52	0.843	0.40889	0.56201	0.47319	Node123	XM_036199393_1	0.124135
1792	XM_013025368_1_PREDICTED_Dipodomys_ordii_RAS_RAD_a	XM_040620901_1_PREDICTED_Ursus_maritimus_RRAD_and_	340	340	234	3.81	0.808	0.60254	0.60254	0.60254	XM_013025368_1	XM_040620901_1	0.111369
1793	XM_004864195_2_PREDICTED_Heterocephalus_glaber_RRA	XM_011772352_2_PREDICTED_Macaca_nemestrina_RRAD_an	342	340	245	2.99	0.914	0.65125	0.65489	0.65306	XM_004864195_2	XM_011772352_2	0.106099
1794	Node2.pdb	XM_045841219_1_PREDICTED_Phyllostomus_hastatus_RRA	627	340	198	3.43	0.813	0.29082	0.5219	0.37307	Node2	XM_045841219_1	0.0950165
1795	Node47.pdb	Node90.pdb	333	340	236	3.14	0.852	0.63682	0.62438	0.63054	Node47	Node90	0.11913
1796	XM_006144596_3_PREDICTED_Tupaia_chinensis_RRAD_and	XM_031955028_1_PREDICTED_Sarcophilus_harrisii_RRAD	311	339	207	3.18	0.778	0.60292	0.55503	0.57794	XM_006144596_3	XM_031955028_1	0.279799
1797	Node286.pdb	Node35.pdb	340	341	228	3.39	0.838	0.5999	0.59823	0.59907	Node286	Node35	0.115835
1798	Node303.pdb	Node55.pdb	352	336	225	3.52	0.831	0.56204	0.58717	0.57433	Node303	Node55	0.113929
1799	Node339.pdb	XM_017864286_1_PREDICTED_Rhinopithecus_bieti_RRAD_	340	340	240	3.3	0.837	0.62701	0.62701	0.62701	Node339	XM_017864286_1	0.095581
1800	Node208.pdb	XM_001100692_4_PREDICTED_Macaca_mulatta_RRAD_and_G	340	340	269	3.46	0.751	0.68999	0.68999	0.68999	Node208	XM_001100692_4	0.102712
1801	Node83.pdb	XM_008528968_1_PREDICTED_Equus_przewalskii_RAS_RAD	341	186	81	3.41	0.716	0.20246	0.34748	0.2553	Node83	XM_008528968_1	0.130886
1802	Node245.pdb	XM_043471209_1_PREDICTED_Cervus_canadensis_RRAD_an	340	340	231	3.25	0.9	0.6127	0.6127	0.6127	Node245	XM_043471209_1	0.074931
1803	XM_006835452_1_PREDICTED_Chrysochloris_asiatica_RA	XM_011930962_1_PREDICTED_Colobus_angolensis_pallia	340	208	77	3.19	0.74	0.1971	0.30808	0.24006	XM_006835452_1	XM_011930962_1	0.229216
1804	Node112.pdb	Node63.pdb	339	340	247	3.36	0.773	0.64099	0.63922	0.6401	Node112	Node63	0.235803
1805	XM_007479801_2_PREDICTED_Monodelphis_domestica_RAS	XM_012466673_1_PREDICTED_Aotus_nancymaae_RRAD_and_	340	340	233	3.32	0.773	0.61661	0.61661	0.61661	XM_007479801_2	XM_012466673_1	0.254162
1806	Node64.pdb	XM_030854517_1_PREDICTED_Globicephala_melas_RRAD_a	340	340	287	4.32	0.78	0.68472	0.68472	0.68472	Node64	XM_030854517_1	0.0927884
1807	Node140.pdb	Node270.pdb	340	414	236	3.89	0.843	0.59633	0.49614	0.54153	Node140	Node270	0.0782306
1808	Node177.pdb	XM_006913609_2_PREDICTED_Pteropus_alecto_RRAD_and_	340	340	229	3.27	0.904	0.60221	0.60221	0.60221	Node177	XM_006913609_2	0.0828711
1809	Node302.pdb	XM_045841219_1_PREDICTED_Phyllostomus_hastatus_RRA	352	340	230	3.68	0.839	0.578	0.59728	0.58746	Node302	XM_045841219_1	0.0780627
1810	Node264.pdb	XM_032481695_1_PREDICTED_Camelus_ferus_RRAD_and_GE	340	338	320	3.66	0.784	0.80156	0.80589	0.80372	Node264	XM_032481695_1	0.0642876
1811	Node232.pdb	XM_040969296_1_PREDICTED_Ochotona_curzoniae_RRAD_a	346	338	309	4.56	0.718	0.72678	0.7423	0.73446	Node232	XM_040969296_1	0.136044
1812	Node16.pdb	XM_008566551_1_PREDICTED_Galeopterus_variegatus_RA	341	340	288	4.04	0.788	0.70612	0.7081	0.70707	Node16	XM_008566551_1	0.0952308
1813	Node281.pdb	XM_006988484_2_PREDICTED_Peromyscus_maniculatus_ba	340	336	235	3.88	0.834	0.60011	0.60681	0.60344	Node281	XM_006988484_2	0.134144
1814	XM_046653592_1_PREDICTED_Equus_quagga_GTP_binding_	XM_051822640_1_PREDICTED_Oryctolagus_cuniculus_RRA	340	340	234	3.09	0.872	0.62187	0.62187	0.62187	XM_046653592_1	XM_051822640_1	0.0927539
1815	Node270.pdb	Node55.pdb	414	336	252	3.86	0.825	0.52506	0.63652	0.57528	Node270	Node55	0.12189
1816	XM_003420937_2_PREDICTED_Loxodonta_africana_RRAD_a	XM_004421250_2_PREDICTED_Ceratotherium_simum_simum	340	340	276	4.29	0.822	0.674	0.674	0.674	XM_003420937_2	XM_004421250_2	0.0902451
1817	Node264.pdb	Node89.pdb	340	340	291	4.34	0.756	0.7087	0.7087	0.7087	Node264	Node89	0.0518913
1818	XM_021695575_1_PREDICTED_Neomonachus_schauinslandi	XM_027571459_2_PREDICTED_Zalophus_californianus_RR	340	340	294	3.89	0.806	0.7401	0.7401	0.7401	XM_021695575_1	XM_027571459_2	0.00988028
1819	Node187.pdb	XM_020162859_1_PREDICTED_Castor_canadensis_RRAD_an	363	340	227	3.54	0.921	0.55877	0.5947	0.57616	Node187	XM_020162859_1	0.0816621
1820	Node291.pdb	Node313.pdb	345	352	237	3.29	0.738	0.60775	0.59642	0.60203	Node291	Node313	0.073722
1821	Node277.pdb	XM_010378358_2_PREDICTED_Rhinopithecus_roxellana_R	414	340	229	3.98	0.86	0.47944	0.57649	0.52339	Node277	XM_010378358_2	0.0826068
1822	Node185.pdb	XM_006883133_1_PREDICTED_Elephantulus_edwardii_RAS	367	339	230	3.12	0.865	0.57189	0.61703	0.59358	Node185	XM_006883133_1	0.0816082
1823	Node84.pdb	XM_042686425_1_PREDICTED_Dipodomys_spectabilis_RRA	340	340	324	3.81	0.892	0.81312	0.81312	0.81312	Node84	XM_042686425_1	0.00295258
1824	XM_026406123_1_PREDICTED_Urocitellus_parryii_RRAD_	XM_032481695_1_PREDICTED_Camelus_ferus_RRAD_and_GE	340	338	289	4.21	0.82	0.71347	0.7173	0.71536	XM_026406123_1	XM_032481695_1	0.136061
1825	Node72.pdb	XM_011990630_1_PREDICTED_Mandrillus_leucophaeus_RA	340	340	290	3.71	0.79	0.72612	0.72612	0.72612	Node72	XM_011990630_1	0.0688431
1826	XM_004283191_4_PREDICTED_Orcinus_orca_RRAD_and_GEM	XM_034994691_1_PREDICTED_Mirounga_leonina_RRAD_and	340	340	269	3.47	0.818	0.69646	0.69646	0.69646	XM_004283191_4	XM_034994691_1	0.0605291
1827	XM_004864195_2_PREDICTED_Heterocephalus_glaber_RRA	XM_017665172_2_PREDICTED_Manis_javanica_RRAD_and_G	342	339	252	3.71	0.762	0.63709	0.64231	0.63968	XM_004864195_2	XM_017665172_2	0.124036
1828	XM_004609481_1_PREDICTED_Sorex_araneus_RAS_RAD_and	XM_006988484_2_PREDICTED_Peromyscus_maniculatus_ba	332	336	286	3.67	0.741	0.74264	0.73445	0.73852	XM_004609481_1	XM_006988484_2	0.177227
1829	XM_012752689_1_PREDICTED_Microcebus_murinus_RRAD_a	XM_033765070_1_PREDICTED_Fukomys_damarensis_RRAD_a	340	339	248	3.98	0.823	0.62002	0.62171	0.62087	XM_012752689_1	XM_033765070_1	0.11021
1830	Node159.pdb	XM_032343807_1_PREDICTED_Mustela_erminea_RRAD_and_	340	340	240	2.61	0.875	0.64778	0.64778	0.64778	Node159	XM_032343807_1	0.0905314
1831	XM_004694658_2_PREDICTED_Condylura_cristata_RAS_RA	XM_023622024_1_PREDICTED_Equus_caballus_RRAD_and_G	338	340	226	3.25	0.832	0.59931	0.59596	0.59763	XM_004694658_2	XM_023622024_1	0.0887954
1832	Node317.pdb	Node89.pdb	352	340	264	3.82	0.761	0.63177	0.6519	0.64169	Node317	Node89	0.0584068
1833	Node217.pdb	XM_003924335_3_PREDICTED_Saimiri_boliviensis_boliv	340	340	308	4.1	0.672	0.7555	0.7555	0.7555	Node217	XM_003924335_3	0.0871167
1834	Node14.pdb	XM_011372778_2_PREDICTED_Pteropus_vampyrus_RRAD_an	341	340	324	3.72	0.79	0.79154	0.79362	0.79257	Node14	XM_011372778_2	0.094285
1835	Node277.pdb	XM_012752689_1_PREDICTED_Microcebus_murinus_RRAD_a	414	340	232	4.12	0.836	0.48287	0.58053	0.52706	Node277	XM_012752689_1	0.0747184
1836	XM_004283191_4_PREDICTED_Orcinus_orca_RRAD_and_GEM	XM_051980438_1_PREDICTED_Antechinus_flavipes_RRAD_	340	339	252	4.05	0.702	0.62696	0.62867	0.62781	XM_004283191_4	XM_051980438_1	0.253441
1837	XM_020909415_1_PREDICTED_Odocoileus_virginianus_te	XM_032404536_1_PREDICTED_Phoca_vitulina_RRAD_and_G	382	340	235	3.55	0.851	0.54713	0.61073	0.57714	XM_020909415_1	XM_032404536_1	0.0692174
1838	Node331.pdb	XM_005085570_4_PREDICTED_Mesocricetus_auratus_RRAD	627	341	204	3.58	0.73	0.29634	0.52856	0.37922	Node331	XM_005085570_4	0.147761
1839	Node280.pdb	XM_005085570_4_PREDICTED_Mesocricetus_auratus_RRAD	340	341	274	4.82	0.796	0.64994	0.6482	0.64907	Node280	XM_005085570_4	0.135102
1840	Node303.pdb	XM_037835533_1_PREDICTED_Choloepus_didactylus_RRAD	352	340	281	4.76	0.74	0.63828	0.65846	0.64818	Node303	XM_037835533_1	0.0851687
1841	Node144.pdb	XM_032918139_1_PREDICTED_Rattus_rattus_RRAD_and_GE	340	341	293	4.47	0.853	0.69965	0.69779	0.69872	Node144	XM_032918139_1	0.141782
1842	Node323.pdb	XM_030854517_1_PREDICTED_Globicephala_melas_RRAD_a	340	340	307	3.51	0.779	0.77099	0.77099	0.77099	Node323	XM_030854517_1	0.0158887
1843	XM_005377113_2_PREDICTED_Chinchilla_lanigera_RAS_R	XM_027920156_1_PREDICTED_Marmota_flaviventris_RRAD	340	340	230	3.64	0.857	0.59325	0.59325	0.59325	XM_005377113_2	XM_027920156_1	0.121626
1844	Node158.pdb	Node54.pdb	340	336	303	4.39	0.7	0.74557	0.75378	0.74965	Node158	Node54	0.121225
1845	Node63.pdb	XM_050126229_1_PREDICTED_Microtus_fortis_RRAD_and_	340	333	304	3.61	0.786	0.77749	0.79274	0.78501	Node63	XM_050126229_1	0.122954
1846	Node291.pdb	XM_049768637_1_PREDICTED_Suncus_etruscus_RRAD_and_	345	337	294	4.73	0.765	0.6858	0.70049	0.69307	Node291	XM_049768637_1	0.141245
1847	Node27.pdb	XM_015086639_2_PREDICTED_Acinonyx_jubatus_RRAD_and	341	340	275	3.98	0.749	0.67699	0.67881	0.6779	Node27	XM_015086639_2	0.123065
1848	Node159.pdb	XM_023724898_1_PREDICTED_Trichechus_manatus_latiro	340	361	230	3.04	0.839	0.61266	0.57874	0.59519	Node159	XM_023724898_1	0.106628
1849	Node124.pdb	Node217.pdb	468	340	212	3.04	0.877	0.41713	0.56618	0.4802	Node124	Node217	0.0597507
1850	Node139.pdb	XM_032622712_1_PREDICTED_Phocoena_sinus_RRAD_and_G	467	340	235	3.49	0.923	0.45116	0.60852	0.51793	Node139	XM_032622712_1	0.0909617
1851	XM_008528968_1_PREDICTED_Equus_przewalskii_RAS_RAD	XM_030854517_1_PREDICTED_Globicephala_melas_RRAD_a	186	340	76	3.17	0.868	0.35183	0.20036	0.25496	XM_008528968_1	XM_030854517_1	0.0662148
1852	Node184.pdb	XM_042686425_1_PREDICTED_Dipodomys_spectabilis_RRA	367	340	238	3.87	0.857	0.56187	0.60358	0.58195	Node184	XM_042686425_1	0.0946631
1853	Node202.pdb	XM_051822640_1_PREDICTED_Oryctolagus_cuniculus_RRA	338	340	229	3.13	0.908	0.60586	0.60251	0.60417	Node202	XM_051822640_1	0.11548
1854	Node103.pdb	XM_006988484_2_PREDICTED_Peromyscus_maniculatus_ba	343	336	269	3.89	0.714	0.67998	0.69329	0.68658	Node103	XM_006988484_2	0.250568
1855	Node188.pdb	XM_026777673_1_PREDICTED_Microtus_ochrogaster_RRAD	340	333	283	4.03	0.671	0.70357	0.71713	0.7103	Node188	XM_026777673_1	0.143493
1856	XM_019663177_1_PREDICTED_Hipposideros_armiger_RRAD	XM_051195738_1_PREDICTED_Phodopus_roborovskii_RRAD	340	341	243	3.47	0.823	0.63563	0.63386	0.63474	XM_019663177_1	XM_051195738_1	0.147065
1857	Node100.pdb	XM_013025368_1_PREDICTED_Dipodomys_ordii_RAS_RAD_a	351	340	269	4.19	0.684	0.63499	0.65359	0.64415	Node100	XM_013025368_1	0.133459
1858	XM_045450372_1_PREDICTED_Leopardus_geoffroyi_RRAD_	XM_049768637_1_PREDICTED_Suncus_etruscus_RRAD_and_	340	337	227	3.36	0.797	0.60635	0.61153	0.60893	XM_045450372_1	XM_049768637_1	0.1536
1859	Node266.pdb	XM_037987559_1_PREDICTED_Chlorocebus_sabaeus_RRAD_	340	467	241	3.8	0.805	0.61223	0.45494	0.52172	Node266	XM_037987559_1	0.0862225
1860	Node230.pdb	Node270.pdb	346	414	231	3.76	0.835	0.57839	0.48895	0.52983	Node230	Node270	0.0434936
1861	Node295.pdb	XM_028788542_1_PREDICTED_Grammomys_surdaster_RRAD_	341	341	233	3.89	0.82	0.60236	0.60236	0.60236	Node295	XM_028788542_1	0.138305
1862	Node323.pdb	XM_026007504_1_PREDICTED_Vulpes_vulpes_RRAD_and_GE	340	341	228	3.42	0.842	0.5989	0.59723	0.59806	Node323	XM_026007504_1	0.0727398
1863	XM_011372778_2_PREDICTED_Pteropus_vampyrus_RRAD_an	XM_049613126_1_PREDICTED_Panthera_uncia_RRAD_and_G	340	343	248	3.93	0.746	0.63107	0.62588	0.62846	XM_011372778_2	XM_049613126_1	0.080476
1864	Node122.pdb	XM_004694658_2_PREDICTED_Condylura_cristata_RAS_RA	468	338	224	2.7	0.951	0.44653	0.61057	0.51566	Node122	XM_004694658_2	0.0886503
1865	Node11.pdb	XM_004646648_2_PREDICTED_Octodon_degus_RRAD_and_GE	498	340	205	3.4	0.8	0.37772	0.54475	0.44587	Node11	XM_004646648_2	0.10405
1866	XM_015492848_2_PREDICTED_Marmota_marmota_marmota_R	XM_032481695_1_PREDICTED_Camelus_ferus_RRAD_and_GE	340	338	229	3.18	0.86	0.61122	0.61468	0.61294	XM_015492848_2	XM_032481695_1	0.131038
1867	Node201.pdb	XM_039851849_1_PREDICTED_Pteropus_giganteus_RRAD_a	340	340	245	3.63	0.837	0.6324	0.6324	0.6324	Node201	XM_039851849_1	0.0534199
1868	Node333.pdb	XM_030318679_1_PREDICTED_Lynx_canadensis_RRAD_and_	389	340	245	3.74	0.902	0.5484	0.62169	0.58269	Node333	XM_030318679_1	0.0694969
1869	Node77.pdb	XM_041634112_1_PREDICTED_Microtus_oregoni_RRAD_and	340	333	324	3.86	0.846	0.80241	0.81779	0.81002	Node77	XM_041634112_1	0.156785
1870	Node23.pdb	XM_040227220_1_PREDICTED_Oryx_dammah_RRAD_and_GEM_	341	341	255	3.89	0.788	0.64059	0.64059	0.64059	Node23	XM_040227220_1	0.127204
1871	Node101.pdb	Node144.pdb	346	340	243	3.81	0.737	0.60853	0.61859	0.61351	Node101	Node144	0.217441
1872	Node100.pdb	XM_007449526_1_PREDICTED_Lipotes_vexillifer_RAS_RA	351	340	214	3.37	0.85	0.55016	0.56718	0.55854	Node100	XM_007449526_1	0.110402
1873	Node165.pdb	Node46.pdb	340	341	321	3.6	0.826	0.81227	0.81009	0.81118	Node165	Node46	0.130804
1874	XM_004402108_1_PREDICTED_Odobenus_rosmarus_diverge	XM_027971647_2_PREDICTED_Ovis_aries_RRAD_and_GEM_l	340	341	257	4.22	0.805	0.63671	0.63499	0.63585	XM_004402108_1	XM_027971647_2	0.061839
1875	XM_019663177_1_PREDICTED_Hipposideros_armiger_RRAD	XM_052190525_1_PREDICTED_Apodemus_sylvaticus_RRAD_	340	341	308	3.85	0.75	0.75913	0.75712	0.75813	XM_019663177_1	XM_052190525_1	0.144729
1876	XM_012466673_1_PREDICTED_Aotus_nancymaae_RRAD_and_	XM_019663177_1_PREDICTED_Hipposideros_armiger_RRAD	340	340	308	4.07	0.808	0.75991	0.75991	0.75991	XM_012466673_1	XM_019663177_1	0.111813
1877	XM_036737107_1_PREDICTED_Trichosurus_vulpecula_RRA	XM_043471209_1_PREDICTED_Cervus_canadensis_RRAD_an	340	340	233	3.46	0.841	0.60088	0.60088	0.60088	XM_036737107_1	XM_043471209_1	0.231948
1878	XM_006144596_3_PREDICTED_Tupaia_chinensis_RRAD_and	XM_036199393_1_PREDICTED_Onychomys_torridus_RRAD_a	311	336	193	2.44	0.881	0.58655	0.54398	0.56447	XM_006144596_3	XM_036199393_1	0.167257
1879	Node291.pdb	Node303.pdb	345	352	221	3.8	0.837	0.55977	0.54927	0.55446	Node291	Node303	0.0671849
1880	Node184.pdb	Node20.pdb	367	341	232	3.36	0.892	0.56793	0.60904	0.58775	Node184	Node20	0.125827
1881	Node45.pdb	XM_005560816_3_PREDICTED_Macaca_fascicularis_RRAD_	341	340	238	3.56	0.87	0.61601	0.61772	0.61687	Node45	XM_005560816_3	0.123916
1882	Node193.pdb	Node26.pdb	344	341	236	3.82	0.831	0.60123	0.60624	0.60372	Node193	Node26	0.1221
1883	Node96.pdb	XM_020162859_1_PREDICTED_Castor_canadensis_RRAD_an	366	340	233	3.6	0.79	0.56241	0.60298	0.58198	Node96	XM_020162859_1	0.0720533
1884	XM_042686425_1_PREDICTED_Dipodomys_spectabilis_RRA	XM_045154677_1_PREDICTED_Jaculus_jaculus_RRAD_and_	340	335	312	4.3	0.734	0.7544	0.76456	0.75944	XM_042686425_1	XM_045154677_1	0.128242
1885	Node35.pdb	XM_039851849_1_PREDICTED_Pteropus_giganteus_RRAD_a	341	340	231	3.63	0.81	0.59319	0.59483	0.59401	Node35	XM_039851849_1	0.136546
1886	Node19.pdb	XM_027553330_1_PREDICTED_Bos_indicus_x_Bos_taurus_	341	340	285	3.32	0.804	0.73213	0.73413	0.73313	Node19	XM_027553330_1	0.121273
1887	Node328.pdb	XM_045450372_1_PREDICTED_Leopardus_geoffroyi_RRAD_	338	340	304	3.53	0.855	0.78737	0.78306	0.78521	Node328	XM_045450372_1	0.0775512
1888	Node274.pdb	XM_004402108_1_PREDICTED_Odobenus_rosmarus_diverge	340	340	230	3.63	0.917	0.5973	0.5973	0.5973	Node274	XM_004402108_1	0.0169171
1889	Node313.pdb	Node9.pdb	352	525	199	3.24	0.864	0.51437	0.3503	0.41656	Node313	Node9	0.0353195
1890	XM_011990630_1_PREDICTED_Mandrillus_leucophaeus_RA	XM_020162859_1_PREDICTED_Castor_canadensis_RRAD_an	340	340	307	4.05	0.811	0.74836	0.74836	0.74836	XM_011990630_1	XM_020162859_1	0.0974785
1891	Node314.pdb	XM_051143407_1_PREDICTED_Acomys_russatus_RRAD_and_	340	336	242	4.13	0.686	0.60187	0.60847	0.60515	Node314	XM_051143407_1	0.13648
1892	XM_007536758_2_PREDICTED_Erinaceus_europaeus_RAS_R	XM_016205757_1_PREDICTED_Miniopterus_natalensis_RA	321	331	203	2.97	0.813	0.5829	0.56584	0.57424	XM_007536758_2	XM_016205757_1	0.136954
1893	Node108.pdb	Node193.pdb	344	344	246	3.42	0.744	0.62371	0.62371	0.62371	Node108	Node193	0.206804
1894	Node41.pdb	XM_042686425_1_PREDICTED_Dipodomys_spectabilis_RRA	341	340	294	3.32	0.803	0.75205	0.75409	0.75307	Node41	XM_042686425_1	0.120265
1895	Node26.pdb	XM_003801909_3_PREDICTED_Otolemur_garnettii_RRAD_a	341	340	280	3.68	0.793	0.70967	0.7116	0.71064	Node26	XM_003801909_3	0.136668
1896	Node277.pdb	Node97.pdb	414	340	245	4.4	0.751	0.50523	0.60714	0.5514	Node277	Node97	0.0841741
1897	Node135.pdb	XM_025870359_1_PREDICTED_Callorhinus_ursinus_RRAD_	340	340	269	4.02	0.755	0.67472	0.67472	0.67472	Node135	XM_025870359_1	0.0838472
1898	Node64.pdb	XM_027110778_1_PREDICTED_Lagenorhynchus_obliquiden	340	340	291	4.25	0.684	0.71094	0.71094	0.71094	Node64	XM_027110778_1	0.0951995
1899	Node206.pdb	Node26.pdb	340	341	284	3.85	0.764	0.70956	0.70764	0.7086	Node206	Node26	0.104381
1900	Node231.pdb	XM_050796554_1_PREDICTED_Macaca_thibetana_thibetan	346	340	310	4.19	0.784	0.73426	0.7458	0.73998	Node231	XM_050796554_1	0.0772571
1901	Node245.pdb	XM_020909415_1_PREDICTED_Odocoileus_virginianus_te	340	382	234	4.0	0.872	0.5904	0.52953	0.55827	Node245	XM_020909415_1	0.0758124
1902	Node193.pdb	Node202.pdb	344	338	220	3.01	0.923	0.58003	0.58985	0.58489	Node193	Node202	0.0852501
1903	Node210.pdb	XM_025870359_1_PREDICTED_Callorhinus_ursinus_RRAD_	340	340	237	3.58	0.827	0.61499	0.61499	0.61499	Node210	XM_025870359_1	0.0770546
1904	Node217.pdb	Node5.pdb	340	627	214	2.95	0.813	0.56935	0.31752	0.40724	Node217	Node5	0.0301307
1905	Node258.pdb	Node8.pdb	342	531	209	3.24	0.799	0.55038	0.36133	0.43597	Node258	Node8	0.0207966
1906	Node46.pdb	XM_037503036_1_PREDICTED_Talpa_occidentalis_RRAD_a	341	338	257	3.23	0.868	0.6768	0.6825	0.67964	Node46	XM_037503036_1	0.163263
1907	Node38.pdb	XM_007536758_2_PREDICTED_Erinaceus_europaeus_RAS_R	341	321	313	3.86	0.738	0.77428	0.81812	0.79561	Node38	XM_007536758_2	0.151546
1908	Node280.pdb	Node292.pdb	340	345	226	3.42	0.832	0.59213	0.58396	0.588	Node280	Node292	0.0321865
1909	XM_006988484_2_PREDICTED_Peromyscus_maniculatus_ba	XM_027971647_2_PREDICTED_Ovis_aries_RRAD_and_GEM_l	336	341	251	3.86	0.745	0.64154	0.63277	0.63713	XM_006988484_2	XM_027971647_2	0.130695
1910	XM_027553330_1_PREDICTED_Bos_indicus_x_Bos_taurus_	XM_031452725_1_PREDICTED_Camelus_dromedarius_RRAD_	340	338	307	4.04	0.811	0.75577	0.75984	0.7578	XM_027553330_1	XM_031452725_1	0.0613407
1911	Node304.pdb	Node97.pdb	352	340	249	4.21	0.771	0.59785	0.61743	0.60748	Node304	Node97	0.0932846
1912	Node251.pdb	XM_028507134_2_PREDICTED_Phyllostomus_discolor_RRA	340	340	240	3.69	0.788	0.62032	0.62032	0.62032	Node251	XM_028507134_2	0.100506
1913	XM_019663177_1_PREDICTED_Hipposideros_armiger_RRAD	XM_032622712_1_PREDICTED_Phocoena_sinus_RRAD_and_G	340	340	234	3.58	0.782	0.60759	0.60759	0.60759	XM_019663177_1	XM_032622712_1	0.0827054
1914	Node313.pdb	Node91.pdb	352	340	270	4.49	0.726	0.61838	0.63811	0.62808	Node313	Node91	0.134639
1915	Node102.pdb	Node280.pdb	346	340	253	4.27	0.692	0.60178	0.61142	0.60656	Node102	Node280	0.196715
1916	Node124.pdb	Node207.pdb	468	340	211	3.31	0.863	0.40944	0.55476	0.47097	Node124	Node207	0.086391
1917	Node168.pdb	XM_004421250_2_PREDICTED_Ceratotherium_simum_simum	340	340	276	4.23	0.761	0.68169	0.68169	0.68169	Node168	XM_004421250_2	0.0884064
1918	Node46.pdb	XM_018054571_1_PREDICTED_Capra_hircus_RRAD_and_GEM	341	358	231	3.55	0.823	0.59947	0.57251	0.58567	Node46	XM_018054571_1	0.140456
1919	Node107.pdb	XM_019663177_1_PREDICTED_Hipposideros_armiger_RRAD	345	340	272	4.11	0.713	0.66226	0.67116	0.66668	Node107	XM_019663177_1	0.228412
1920	Node102.pdb	XM_042686425_1_PREDICTED_Dipodomys_spectabilis_RRA	346	340	236	3.71	0.729	0.58942	0.5991	0.59422	Node102	XM_042686425_1	0.208417
1921	XM_037503036_1_PREDICTED_Talpa_occidentalis_RRAD_a	XM_039851849_1_PREDICTED_Pteropus_giganteus_RRAD_a	338	340	248	4.18	0.827	0.6257	0.62225	0.62397	XM_037503036_1	XM_039851849_1	0.100558
1922	Node120.pdb	Node124.pdb	468	468	368	4.06	0.788	0.67589	0.67589	0.67589	Node120	Node124	0.0254552
1923	Node201.pdb	XM_004609481_1_PREDICTED_Sorex_araneus_RAS_RAD_and	340	332	250	4.1	0.784	0.63023	0.64447	0.63727	Node201	XM_004609481_1	0.119267
1924	Node272.pdb	XM_037503036_1_PREDICTED_Talpa_occidentalis_RRAD_a	414	338	234	3.7	0.821	0.49851	0.60301	0.54571	Node272	XM_037503036_1	0.0928766
1925	Node47.pdb	XM_015492848_2_PREDICTED_Marmota_marmota_marmota_R	333	340	319	3.14	0.815	0.84765	0.8314	0.83945	Node47	XM_015492848_2	0.156807
1926	Node103.pdb	XM_049899603_1_PREDICTED_Elephas_maximus_indicus_R	343	340	240	4.06	0.729	0.59972	0.60465	0.60217	Node103	XM_049899603_1	0.235468
1927	Node301.pdb	XM_004584677_1_PREDICTED_Ochotona_princeps_RRAD_an	357	340	249	4.06	0.759	0.59781	0.62561	0.61138	Node301	XM_004584677_1	0.130117
1928	Node101.pdb	Node232.pdb	346	346	236	3.71	0.712	0.59495	0.59495	0.59495	Node101	Node232	0.202918
1929	Node170.pdb	XM_021182512_1_PREDICTED_Mus_caroli_RRAD_and_GEM_l	340	333	308	3.72	0.74	0.76653	0.78113	0.77374	Node170	XM_021182512_1	0.144844
1930	Node125.pdb	Node13.pdb	468	344	204	2.98	0.843	0.40598	0.54645	0.46574	Node125	Node13	0.0580007
1931	Node106.pdb	XM_029237411_1_PREDICTED_Monodon_monoceros_RRAD_an	345	340	262	3.88	0.679	0.64605	0.65479	0.65039	Node106	XM_029237411_1	0.218467
1932	Node157.pdb	XM_004402108_1_PREDICTED_Odobenus_rosmarus_diverge	340	340	234	3.63	0.906	0.60829	0.60829	0.60829	Node157	XM_004402108_1	0.0826896
1933	Node202.pdb	XM_004755362_3_PREDICTED_Mustela_putorius_furo_RRA	338	340	278	3.82	0.763	0.69972	0.69593	0.69782	Node202	XM_004755362_3	0.0873655
1934	Node13.pdb	Node5.pdb	344	627	206	3.02	0.825	0.54645	0.30693	0.3927	Node13	Node5	0.0411856
1935	Node119.pdb	Node47.pdb	468	333	223	2.32	0.915	0.44671	0.6182	0.5185	Node119	Node47	0.115004
1936	XM_011772352_2_PREDICTED_Macaca_nemestrina_RRAD_an	XM_043471209_1_PREDICTED_Cervus_canadensis_RRAD_an	340	340	239	3.75	0.883	0.6094	0.6094	0.6094	XM_011772352_2	XM_043471209_1	0.0968984
1937	Node3.pdb	XM_037835533_1_PREDICTED_Choloepus_didactylus_RRAD	627	340	212	3.67	0.792	0.30856	0.55324	0.39558	Node3	XM_037835533_1	0.0850923
1938	Node245.pdb	XM_036737107_1_PREDICTED_Trichosurus_vulpecula_RRA	340	340	294	4.52	0.673	0.68363	0.68363	0.68363	Node245	XM_036737107_1	0.222835
1939	Node27.pdb	Node7.pdb	341	610	212	3.72	0.774	0.54064	0.31222	0.39522	Node27	Node7	0.1009
1940	XM_017665172_2_PREDICTED_Manis_javanica_RRAD_and_G	XM_025296072_3_PREDICTED_Bubalus_bubalis_RRAD_and_	339	272	225	2.68	0.916	0.60989	0.75244	0.67361	XM_017665172_2	XM_025296072_3	0.0721627
1941	Node130.pdb	XM_051143407_1_PREDICTED_Acomys_russatus_RRAD_and_	352	336	273	4.27	0.703	0.63257	0.65958	0.64577	Node130	XM_051143407_1	0.150391
1942	Node89.pdb	XM_013025368_1_PREDICTED_Dipodomys_ordii_RAS_RAD_a	340	340	265	3.07	0.815	0.69486	0.69486	0.69486	Node89	XM_013025368_1	0.0807832
1943	Node62.pdb	XM_010378358_2_PREDICTED_Rhinopithecus_roxellana_R	342	340	258	3.53	0.899	0.6606	0.66426	0.66241	Node62	XM_010378358_2	0.0899605
1944	Node11.pdb	XM_044662280_1_PREDICTED_Gracilinanus_agilis_RRAD_	498	343	211	3.69	0.768	0.38539	0.55146	0.45348	Node11	XM_044662280_1	0.218281
1945	Node15.pdb	XM_028788542_1_PREDICTED_Grammomys_surdaster_RRAD_	341	341	245	3.42	0.853	0.63861	0.63861	0.63861	Node15	XM_028788542_1	0.0685044
1946	Node328.pdb	XM_032404536_1_PREDICTED_Phoca_vitulina_RRAD_and_G	338	340	245	3.98	0.873	0.62239	0.61896	0.62067	Node328	XM_032404536_1	0.06757
1947	XM_019968374_1_PREDICTED_Bos_indicus_RRAD_and_GEM_	XM_023724898_1_PREDICTED_Trichechus_manatus_latiro	337	361	207	2.89	0.826	0.55437	0.51914	0.53616	XM_019968374_1	XM_023724898_1	0.0913643
1948	Node243.pdb	XM_046465107_1_PREDICTED_Marmota_monax_RRAD_and_GE	340	340	227	3.15	0.885	0.60436	0.60436	0.60436	Node243	XM_046465107_1	0.128877
1949	Node177.pdb	XM_022553601_2_PREDICTED_Delphinapterus_leucas_RRA	340	340	280	3.03	0.882	0.7331	0.7331	0.7331	Node177	XM_022553601_2	0.0728326
1950	Node269.pdb	Node29.pdb	414	341	236	3.4	0.903	0.51081	0.61339	0.55733	Node269	Node29	0.134305
1951	Node138.pdb	Node314.pdb	467	340	254	3.81	0.736	0.47613	0.63924	0.54549	Node138	Node314	0.0909129
1952	Node207.pdb	XM_041758862_1_PREDICTED_Vulpes_lagopus_RRAD_and_G	340	341	267	3.79	0.798	0.67571	0.67387	0.67479	Node207	XM_041758862_1	0.0848779
1953	Node247.pdb	Node298.pdb	340	339	224	2.64	0.884	0.60978	0.61151	0.61064	Node247	Node298	0.0705723
1954	XM_005085570_4_PREDICTED_Mesocricetus_auratus_RRAD	XM_033188604_1_PREDICTED_Trachypithecus_francoisi_	341	340	277	4.26	0.718	0.68404	0.6859	0.68497	XM_005085570_4	XM_033188604_1	0.131786
1955	Node77.pdb	XM_022553601_2_PREDICTED_Delphinapterus_leucas_RRA	340	340	268	2.94	0.881	0.70759	0.70759	0.70759	Node77	XM_022553601_2	0.122961
1956	Node8.pdb	XM_043980377_1_PREDICTED_Dromiciops_gliroides_RRAD	531	234	146	2.78	0.747	0.25392	0.54727	0.34628	Node8	XM_043980377_1	0.247492
1957	Node206.pdb	XM_036737107_1_PREDICTED_Trichosurus_vulpecula_RRA	340	340	281	4.32	0.69	0.67986	0.67986	0.67986	Node206	XM_036737107_1	0.209963
1958	XM_006144596_3_PREDICTED_Tupaia_chinensis_RRAD_and	XM_021099265_1_PREDICTED_Sus_scrofa_RRAD_and_GEM_l	311	340	195	2.47	0.913	0.58772	0.539	0.56229	XM_006144596_3	XM_021099265_1	0.125567
1959	XM_021639619_1_PREDICTED_Meriones_unguiculatus_RRA	XM_031955028_1_PREDICTED_Sarcophilus_harrisii_RRAD	333	339	310	4.1	0.635	0.76357	0.75149	0.75749	XM_021639619_1	XM_031955028_1	0.26075
1960	Node302.pdb	XM_018054571_1_PREDICTED_Capra_hircus_RRAD_and_GEM	352	358	225	3.68	0.907	0.5617	0.55279	0.5572	Node302	XM_018054571_1	0.0357871
1961	Node217.pdb	XM_004402108_1_PREDICTED_Odobenus_rosmarus_diverge	340	340	235	3.84	0.86	0.59633	0.59633	0.59633	Node217	XM_004402108_1	0.0509247
1962	Node280.pdb	Node8.pdb	340	531	213	2.69	0.779	0.57639	0.37568	0.45464	Node280	Node8	0.0208986
1963	Node337.pdb	XM_004864195_2_PREDICTED_Heterocephalus_glaber_RRA	382	342	226	3.73	0.934	0.51815	0.57472	0.54494	Node337	XM_004864195_2	0.115414
1964	Node135.pdb	Node198.pdb	340	340	237	3.4	0.895	0.61872	0.61872	0.61872	Node135	Node198	0.0773522
1965	XM_003260595_2_PREDICTED_Nomascus_leucogenys_RRAD_	XM_050796554_1_PREDICTED_Macaca_thibetana_thibetan	340	340	301	4.17	0.784	0.72849	0.72849	0.72849	XM_003260595_2	XM_050796554_1	0.0343881
1966	XM_011772352_2_PREDICTED_Macaca_nemestrina_RRAD_an	XM_012752689_1_PREDICTED_Microcebus_murinus_RRAD_a	340	340	274	3.49	0.872	0.70293	0.70293	0.70293	XM_011772352_2	XM_012752689_1	0.0794311
1967	XM_043919551_1_PREDICTED_Cervus_elaphus_RRAD_and_G	XM_048362803_1_PREDICTED_Perognathus_longimembris_	340	341	243	3.84	0.827	0.62313	0.6214	0.62227	XM_043919551_1	XM_048362803_1	0.128479
1968	XM_004474567_2_PREDICTED_Dasypus_novemcinctus_RRAD	XM_007449526_1_PREDICTED_Lipotes_vexillifer_RAS_RA	340	340	223	3.04	0.834	0.59028	0.59028	0.59028	XM_004474567_2	XM_007449526_1	0.0915293
1969	Node72.pdb	XM_004646648_2_PREDICTED_Octodon_degus_RRAD_and_GE	340	340	261	3.11	0.916	0.70031	0.70031	0.70031	Node72	XM_004646648_2	0.0902305
1970	Node124.pdb	Node45.pdb	468	341	238	4.02	0.849	0.4425	0.595	0.50726	Node124	Node45	0.118096
1971	Node264.pdb	XM_008566551_1_PREDICTED_Galeopterus_variegatus_RA	340	340	231	3.35	0.9	0.60296	0.60296	0.60296	Node264	XM_008566551_1	0.0792562
1972	Node258.pdb	Node339.pdb	342	340	246	4.0	0.915	0.61642	0.61981	0.61811	Node258	Node339	0.0641452
1973	Node207.pdb	XM_007449526_1_PREDICTED_Lipotes_vexillifer_RAS_RA	340	340	227	3.55	0.872	0.58606	0.58606	0.58606	Node207	XM_007449526_1	0.0782624
1974	Node15.pdb	Node269.pdb	341	414	253	3.52	0.87	0.64739	0.54013	0.58884	Node15	Node269	0.0702785
1975	XM_023567007_1_PREDICTED_Cavia_porcellus_RRAD_and_	XM_037503036_1_PREDICTED_Talpa_occidentalis_RRAD_a	338	338	240	2.86	0.871	0.64453	0.64453	0.64453	XM_023567007_1	XM_037503036_1	0.15235
1976	Node90.pdb	XM_025870359_1_PREDICTED_Callorhinus_ursinus_RRAD_	340	340	279	4.11	0.763	0.6978	0.6978	0.6978	Node90	XM_025870359_1	0.0691312
1977	Node84.pdb	XM_049768637_1_PREDICTED_Suncus_etruscus_RRAD_and_	340	337	223	3.35	0.803	0.58913	0.5941	0.59161	Node84	XM_049768637_1	0.160806
1978	Node14.pdb	XM_005623217_4_PREDICTED_Canis_lupus_familiaris_RR	341	345	293	4.13	0.72	0.71161	0.70412	0.70785	Node14	XM_005623217_4	0.0807769
1979	Node207.pdb	XM_011772352_2_PREDICTED_Macaca_nemestrina_RRAD_an	340	340	292	4.24	0.736	0.71433	0.71433	0.71433	Node207	XM_011772352_2	0.0908979
1980	Node225.pdb	XM_004694658_2_PREDICTED_Condylura_cristata_RAS_RA	340	338	218	2.94	0.858	0.58632	0.58965	0.58798	Node225	XM_004694658_2	0.107853
1981	XM_017665172_2_PREDICTED_Manis_javanica_RRAD_and_G	XM_025870359_1_PREDICTED_Callorhinus_ursinus_RRAD_	339	340	234	3.57	0.906	0.60995	0.60826	0.60911	XM_017665172_2	XM_025870359_1	0.0784895
1982	XM_007449526_1_PREDICTED_Lipotes_vexillifer_RAS_RA	XM_014856335_2_PREDICTED_Equus_asinus_RRAD_and_GEM	340	340	231	3.16	0.835	0.6134	0.6134	0.6134	XM_007449526_1	XM_014856335_2	0.0544331
1983	XM_010378358_2_PREDICTED_Rhinopithecus_roxellana_R	XM_012649447_1_PREDICTED_Propithecus_coquereli_RAS	340	340	226	2.94	0.912	0.60852	0.60852	0.60852	XM_010378358_2	XM_012649447_1	0.083968
1984	Node91.pdb	Node96.pdb	340	366	237	3.88	0.751	0.60288	0.56269	0.58208	Node91	Node96	0.0995023
1985	Node102.pdb	XM_007479801_2_PREDICTED_Monodelphis_domestica_RAS	346	340	224	2.79	0.96	0.60165	0.61191	0.60674	Node102	XM_007479801_2	0.0532773
1986	Node218.pdb	Node88.pdb	340	366	255	3.97	0.741	0.63525	0.59333	0.61355	Node218	Node88	0.0489324
1987	Node247.pdb	Node35.pdb	340	341	258	3.75	0.841	0.65182	0.65006	0.65094	Node247	Node35	0.112145
1988	Node222.pdb	XM_008566551_1_PREDICTED_Galeopterus_variegatus_RA	340	340	259	3.61	0.896	0.66246	0.66246	0.66246	Node222	XM_008566551_1	0.101794
1989	XM_029237411_1_PREDICTED_Monodon_monoceros_RRAD_an	XM_052190525_1_PREDICTED_Apodemus_sylvaticus_RRAD_	340	341	276	4.25	0.736	0.67215	0.67036	0.67125	XM_029237411_1	XM_052190525_1	0.125538
1990	Node269.pdb	Node39.pdb	414	341	232	3.79	0.797	0.49563	0.59539	0.54085	Node269	Node39	0.103881
1991	Node138.pdb	Node304.pdb	467	352	258	4.43	0.833	0.46863	0.60921	0.52946	Node138	Node304	0.084135
1992	XM_007100477_2_PREDICTED_Physeter_catodon_RRAD_and	XM_025392475_1_PREDICTED_Theropithecus_gelada_RRAD	340	340	274	3.88	0.766	0.68083	0.68083	0.68083	XM_007100477_2	XM_025392475_1	0.0922287
1993	Node15.pdb	Node301.pdb	341	357	240	3.89	0.858	0.60173	0.57659	0.5889	Node15	Node301	0.060852
1994	XM_007479801_2_PREDICTED_Monodelphis_domestica_RAS	XM_029952605_1_PREDICTED_Suricata_suricatta_RRAD_a	340	342	223	3.46	0.794	0.58825	0.58498	0.58661	XM_007479801_2	XM_029952605_1	0.243855
1995	XM_006988484_2_PREDICTED_Peromyscus_maniculatus_ba	XM_036884595_1_PREDICTED_Manis_pentadactyla_RRAD_a	336	339	224	3.3	0.812	0.59866	0.59362	0.59613	XM_006988484_2	XM_036884595_1	0.153943
1996	Node13.pdb	Node19.pdb	344	341	268	4.06	0.784	0.66157	0.66696	0.66426	Node13	Node19	0.0704817
1997	XM_015492848_2_PREDICTED_Marmota_marmota_marmota_R	XM_046008309_1_PREDICTED_Meles_meles_RRAD_and_GEM_	340	340	230	3.38	0.839	0.6051	0.6051	0.6051	XM_015492848_2	XM_046008309_1	0.121648
1998	Node157.pdb	XM_033765070_1_PREDICTED_Fukomys_damarensis_RRAD_a	340	339	237	3.83	0.835	0.60481	0.60648	0.60565	Node157	XM_033765070_1	0.1048
1999	Node16.pdb	Node47.pdb	341	333	322	3.44	0.957	0.82318	0.84151	0.83224	Node16	Node47	0.0469505
[truncated: 53,612 more rows]
